# Supplementary material for: RNA Directed Modulation of Phenotypic Plasticity in Human Cells
Source: PLoS One. 2016 Apr 15;11(4):e0152424. doi: 10.1371/journal.pone.0152424 (PMC4833343; doi:10.1371/journal.pone.0152424)
Supplement: S1 Table — The GEO accession GSE79680. (XLSX) [file pone.0152424.s006.xlsx]

## Sheet: ConHSgene_exp
test_id	gene_id	gene	locus	sample_1	sample_2	status	Control	HS	log2(fold_change)	test_stat	p_value	q_value	significant	Absolute increase in expression
XLOC_108406	XLOC_108406	RMRP	chr9:35657747-35658015	q1	q2	OK	7275.22	34045.3	2.22639	1.68709	0.3547	0.45901	no	26770.1				GEO accession is GSE79680
XLOC_047109	XLOC_047109	RPL26	chr17:8280833-8286565	q1	q2	OK	5667.84	27547.3	2.28104	0.248351	0.4034	0.507998	no	21879.5
XLOC_047047	XLOC_047047	PFN1	chr17:4848942-4852381	q1	q2	OK	5016.59	23225.7	2.21094	0.27141	0.4372	0.541139	no	18209.1
XLOC_059695	XLOC_059695	RPL37A	chr2:217363519-217366333	q1	q2	OK	4075.43	20956.7	2.36238	0.500927	0.35985	0.464141	no	16881.3
XLOC_032845	XLOC_032845	RPS29	chr14:50044041-50053094	q1	q2	OK	4319.07	20933.3	2.27701	0.651236	0.2706	0.370138	no	16614.2
XLOC_046887	XLOC_046887	RPL38	chr17:72199794-72206019	q1	q2	OK	2715.5	14693.2	2.43586	0.517836	0.3378	0.442024	no	11977.7
XLOC_059385	XLOC_059385	RPL31	chr2:101618690-101767846	q1	q2	OK	2861.36	14730.5	2.36404	0.760736	0.35255	0.456941	no	11869.1
XLOC_040717	XLOC_040717	RPS2	chr16:2012061-2014827	q1	q2	OK	2888.45	14448.1	2.32251	0.495321	0.52245	0.620906	no	11559.7
XLOC_047055	XLOC_047055	C1QBP	chr17:5289345-5342471	q1	q2	OK	2954.16	13873.6	2.23152	0.892793	0.11665	0.190359	no	10919.4
XLOC_026392	XLOC_026392	RPL6	chr12:112842988-112847443	q1	q2	OK	2619.16	13245.7	2.33834	0.355862	0.36745	0.471657	no	10626.5
XLOC_040816	XLOC_040816	RPS15A	chr16:18794146-18801656	q1	q2	OK	2696.1	13086.6	2.27915	0.403239	0.36855	0.4729	no	10390.5
XLOC_053516	XLOC_053516	RPL36	chr19:5690271-5691678	q1	q2	OK	2564.22	12834.7	2.32346	0.528145	0.35175	0.456206	no	10270.5
XLOC_053463	XLOC_053463	RPS15	chr19:1438362-1440492	q1	q2	OK	2355.28	12506.6	2.40871	0.891002	0.35545	0.459677	no	10151.3
XLOC_112399	XLOC_112399	HNRNPH2,RPL36A,RPL36A-HNRNPH2	chrX:100645877-100669128	q1	q2	OK	2424.76	12101.5	2.31927	0.684906	0.357	0.461321	no	9676.74
XLOC_088778	XLOC_088778	-	chr5:152416851-152416896	q1	q2	OK	4644.21	14299.2	1.62243	619.114	0.0863	0.150156	no	9654.99
XLOC_068191	XLOC_068191	RPS21	chr20:60942487-61021182	q1	q2	OK	2320.92	11866.3	2.3541	1.2916	0.339	0.443164	no	9545.38
XLOC_059481	XLOC_059481	MZT2B	chr2:130908964-130948308	q1	q2	OK	2267.56	11714.1	2.36903	1.28716	0.05185	0.0991143	no	9446.54
XLOC_000632	XLOC_000632	PHGDH	chr1:120254418-120286849	q1	q2	OK	2573.33	11730.5	2.18856	1.41378	0.0313	0.0656432	no	9157.17
XLOC_019718	XLOC_019718	RPLP2	chr11:809935-812876	q1	q2	OK	2182.1	11185.5	2.35784	0.889038	0.35	0.454374	no	9003.4
XLOC_090720	XLOC_090720	RPS18	chr6:33239851-33244287	q1	q2	OK	2179.75	11095.7	2.34777	0.428633	0.36505	0.469135	no	8915.95
XLOC_059762	XLOC_059762	MIR1244-3,PTMA	chr2:232573234-232578343	q1	q2	OK	2290.36	11087.3	2.27526	0.749844	0.37515	0.479513	no	8796.94
XLOC_090986	XLOC_090986	RPS12	chr6:133135707-133138764	q1	q2	OK	2259.61	10996.5	2.2829	0.69632	0.36645	0.47057	no	8736.89
XLOC_001814	XLOC_001814	HIST2H2BC,HIST2H2BE,HIST2H2BF	chr1:149754244-149858245	q1	q2	OK	2481.95	11110.3	2.16236	0.517641	0.36485	0.468962	no	8628.35
XLOC_000513	XLOC_000513	RPL5	chr1:93297425-93427079	q1	q2	OK	2073.05	10374.1	2.32316	0.652814	0.35985	0.464141	no	8301.05
XLOC_025601	XLOC_025601	RPL41	chr12:56510373-56511616	q1	q2	OK	1844.82	9107.28	2.30354	0.473655	0.33985	0.443925	no	7262.46
XLOC_013798	XLOC_013798	RPS24	chr10:79793517-79816571	q1	q2	OK	1875.9	9075.59	2.27441	0.404373	0.3668	0.470907	no	7199.69
XLOC_108672	XLOC_108672	RPL35	chr9:127615695-127624240	q1	q2	OK	1863.2	9052.83	2.28058	0.685281	0.23815	0.33426	no	7189.63
XLOC_046795	XLOC_046795	NME1,NME1-NME2,NME2	chr17:49230896-49249181	q1	q2	OK	1708.04	8726.53	2.35307	0.47344	0.3617	0.46597	no	7018.49
XLOC_053993	XLOC_053993	RPL13A	chr19:49990810-49995564	q1	q2	OK	1635.2	8510.94	2.37985	0.495939	0.35675	0.461081	no	6875.74
XLOC_087699	XLOC_087699	-	chr5:122990773-122990831	q1	q2	OK	3930.88	10639.7	1.43653	295.847	0.0179	0.0416237	yes	6708.82
XLOC_078530	XLOC_078530	RPL35A	chr3:197518127-197686886	q1	q2	OK	1707.65	8115.74	2.24871	1.52067	0.01855	0.0428348	yes	6408.09
XLOC_000351	XLOC_000351	RPS8	chr1:45241183-45244429	q1	q2	OK	1723.65	8097.33	2.23198	0.44426	0.36825	0.472543	no	6373.68
XLOC_074762	XLOC_074762	MIF	chr22:24235896-24241117	q1	q2	OK	1458.01	7797.76	2.41906	0.84662	0.2384	0.334502	no	6339.75
XLOC_112814	XLOC_112814	RPS4X	chrX:71492452-71497141	q1	q2	OK	1626.03	7853.21	2.27192	0.564728	0.3587	0.463101	no	6227.18
XLOC_053998	XLOC_053998	RPS11	chr19:49999621-50002969	q1	q2	OK	1578.93	7798.04	2.30417	0.458984	0.3594	0.463755	no	6219.11
XLOC_112807	XLOC_112807	BCYRN1	chrX:70427733-70948962	q1	q2	OK	1758.84	7804.5	2.14968	0.646581	0.35285	0.457247	no	6045.66
XLOC_021075	XLOC_021075	RPS25	chr11:118868851-118889057	q1	q2	OK	1424.55	7058.45	2.30884	0.572808	0.3054	0.408356	no	5633.9
XLOC_030819	XLOC_030819	RPL21	chr13:27825691-27830702	q1	q2	OK	1440.45	7022.69	2.2855	0.426079	0.35865	0.463065	no	5582.24
XLOC_075035	XLOC_075035	DDT	chr22:24309025-24322019	q1	q2	OK	1270.32	6438.67	2.34158	1.80546	0.0073	0.0203714	yes	5168.35
XLOC_054218	XLOC_054218	RPS5	chr19:58898635-58906284	q1	q2	OK	1236.78	6264.53	2.34062	0.497497	0.33155	0.435618	no	5027.75
XLOC_047279	XLOC_047279	RPL23	chr17:37006320-37010053	q1	q2	OK	1245.33	6069.35	2.28501	0.512163	0.3315	0.435579	no	4824.02
XLOC_112473	XLOC_112473	NDUFA1	chrX:119004494-119010632	q1	q2	OK	1127.58	5791.58	2.36073	1.03342	0.0595	0.110981	no	4664
XLOC_054613	XLOC_054613	RPS16	chr19:39923846-39926618	q1	q2	OK	1088.07	5692.44	2.38727	0.984258	0.27775	0.378238	no	4604.37
XLOC_108327	XLOC_108327	RPS6	chr9:19376218-19380270	q1	q2	OK	1193.95	5719.22	2.26007	0.434608	0.3678	0.472078	no	4525.27
XLOC_078731	XLOC_078731	RPL29	chr3:52027611-52029958	q1	q2	OK	1147.96	5640.27	2.2967	0.48655	0.348	0.452431	no	4492.31
XLOC_085468	XLOC_085468	MIR4461	chr5:134240809-134298357	q1	q2	OK	1388.39	5835.64	2.07147	120.682	0.0501	0.0964277	no	4447.25
XLOC_085617	XLOC_085617	NPM1	chr5:170814707-170838037	q1	q2	OK	1136.91	5469.18	2.2662	0.298789	0.3706	0.474965	no	4332.27
XLOC_020594	XLOC_020594	RPS13	chr11:17095938-17099220	q1	q2	OK	1077.58	5358.83	2.31413	1.07207	0.25095	0.348256	no	4281.25
XLOC_104735	XLOC_104735	RPL8	chr8:146015153-146017805	q1	q2	OK	1020.83	5259.62	2.36522	0.524702	0.3631	0.467298	no	4238.79
XLOC_000750	XLOC_000750	RPS27	chr1:153963238-153964631	q1	q2	OK	1111.86	5254.28	2.24052	3.78669	0.01285	0.0318245	yes	4142.42
XLOC_059073	XLOC_059073	RPS7	chr2:3622852-3628608	q1	q2	OK	1021.71	5080.91	2.3141	0.507871	0.3466	0.451047	no	4059.2
XLOC_020828	XLOC_020828	FAU	chr11:64888098-64902003	q1	q2	OK	1006.58	5036.65	2.32301	1.26933	0.21385	0.308678	no	4030.07
XLOC_108214	XLOC_108214	RPL7A	chr9:136215068-136218280	q1	q2	OK	968.764	4905.98	2.34032	0.578078	0.3623	0.466519	no	3937.22
XLOC_086168	XLOC_086168	GNB2L1	chr5:180649881-180670906	q1	q2	OK	1045.11	4981.1	2.25282	0.422497	0.36645	0.47057	no	3935.99
XLOC_091311	XLOC_091311	NUDT3,RPS10,RPS10-NUDT3	chr6:34254972-34393902	q1	q2	OK	994.679	4755.07	2.25716	0.564473	0.3071	0.410095	no	3760.39
XLOC_033462	XLOC_033462	-	chr14:50053300-50053706	q1	q2	OK	2506.95	6213.09	1.30938	1.69466	0.15375	0.237997	no	3706.14
XLOC_064744	XLOC_064744	-	chr2:117770020-117770073	q1	q2	OK	2206.93	5841.69	1.40434	298.599	0.09665	0.164628	no	3634.76
XLOC_108686	XLOC_108686	RPL12	chr9:130209949-130213711	q1	q2	OK	924.52	4419.16	2.25699	0.854806	0.2803	0.380916	no	3494.64
XLOC_059316	XLOC_059316	TMSB10	chr2:85132762-85133799	q1	q2	OK	871.031	4215.54	2.27492	2.72133	0.017	0.0399709	yes	3344.51
XLOC_114833	XLOC_114833	-	chrX:99283407-99283469	q1	q2	OK	854.033	4175.89	2.28972	257.934	0.0362	0.0738077	no	3321.86
XLOC_046708	XLOC_046708	RPL27	chr17:41150445-41154971	q1	q2	OK	823.756	4106.91	2.31776	2.74598	0.01455	0.0352567	yes	3283.15
XLOC_059232	XLOC_059232	MIR4426,RPS27A	chr2:55399686-55462989	q1	q2	OK	885.387	4164.87	2.23389	0.415191	0.3733	0.477601	no	3279.48
XLOC_053668	XLOC_053668	RPL18A	chr19:17970686-17974133	q1	q2	OK	824.633	4041.54	2.29308	1.31056	0.1614	0.247563	no	3216.91
XLOC_046494	XLOC_046494	UBB	chr17:16284366-16286210	q1	q2	OK	775.698	3957.86	2.35115	0.50692	0.31565	0.419123	no	3182.16
XLOC_054123	XLOC_054123	NDUFA3	chr19:54606159-54610281	q1	q2	OK	811.492	3949.3	2.28295	1.4648	0.01265	0.0314194	yes	3137.81
XLOC_000370	XLOC_000370	UQCRH	chr1:46769301-46782564	q1	q2	OK	788.905	3918.44	2.31235	1.47965	0.01825	0.0422779	yes	3129.53
XLOC_068053	XLOC_068053	ERGIC3	chr20:34129777-34145409	q1	q2	OK	717.425	3835.03	2.41834	1.43245	0.02265	0.0502869	no	3117.61
XLOC_040237	XLOC_040237	SNHG9	chr16:2014996-2015505	q1	q2	OK	784.011	3810.05	2.28086	3.62297	0.0017	0.00776623	yes	3026.04
XLOC_052259	XLOC_052259	C18orf32,RPL17,RPL17-C18orf32,SNORD58B	chr18:47007547-47018935	q1	q2	OK	726.811	3725.04	2.3576	0.631445	0.2702	0.369732	no	2998.23
XLOC_078834	XLOC_078834	RPL24	chr3:101399933-101405563	q1	q2	OK	728.237	3652.25	2.32631	2.5493	0.0173	0.0405083	yes	2924.01
XLOC_112922	XLOC_112922	RPL39	chrX:118920462-118925606	q1	q2	OK	757.893	3679.4	2.2794	2.33282	0.0051	0.0154941	yes	2921.51
XLOC_031100	XLOC_031100	TPT1	chr13:45909293-45915378	q1	q2	OK	786.003	3685.72	2.22934	0.413175	0.36295	0.467133	no	2899.72
XLOC_020573	XLOC_020573	MTRNR2L8	chr11:10529363-10532906	q1	q2	OK	1059.18	3943.05	1.89636	0.333119	0.39595	0.500694	no	2883.87
XLOC_085876	XLOC_085876	RPS23	chr5:81561016-81574301	q1	q2	OK	744.862	3482.94	2.22526	0.256452	0.4061	0.510503	no	2738.08
XLOC_046645	XLOC_046645	RPL19	chr17:37356535-37361038	q1	q2	OK	670.152	3355.3	2.32388	0.8366	0.19295	0.284767	no	2685.15
XLOC_083005	XLOC_083005	SNHG8	chr4:119199916-119200980	q1	q2	OK	649.947	3320.79	2.35313	1.80037	0.00305	0.0109086	yes	2670.84
XLOC_085364	XLOC_085364	COX7C	chr5:85913729-85916782	q1	q2	OK	734.721	3399.08	2.20988	1.63803	0.01215	0.0304195	yes	2664.36
XLOC_083254	XLOC_083254	RPL9	chr4:39455711-39460568	q1	q2	OK	700.808	3334.31	2.2503	0.561542	0.2696	0.369052	no	2633.5
XLOC_054753	XLOC_054753	RPL18	chr19:49118583-49133663	q1	q2	OK	633.119	3225.73	2.34907	0.925417	0.2682	0.367415	no	2592.61
XLOC_000178	XLOC_000178	RPL11	chr1:24018268-24022915	q1	q2	OK	758.733	3334.96	2.13601	1.35354	0.0294	0.0622706	no	2576.23
XLOC_053547	XLOC_053547	RPS28	chr19:8386383-8387280	q1	q2	OK	646.978	3099.55	2.26027	4.33622	0.0056	0.0165967	yes	2452.57
XLOC_091185	XLOC_091185	HIST1H2BJ,HIST1H2BK	chr6:27100094-27114637	q1	q2	OK	690.445	3136.03	2.18334	2.09588	0.0227	0.0503824	no	2445.59
XLOC_026215	XLOC_026215	NACA	chr12:57106210-57119326	q1	q2	OK	656.201	3085.56	2.23332	0.450113	0.35955	0.463921	no	2429.36
XLOC_053864	XLOC_053864	RPS19	chr19:42363987-42375484	q1	q2	OK	621.567	3044.39	2.29217	1.2275	0.18845	0.279677	no	2422.82
XLOC_014410	XLOC_014410	MIR1307,USMG5	chr10:105127723-105156270	q1	q2	OK	608.72	2962.74	2.28308	1.66545	0.00995	0.0258952	yes	2354.02
XLOC_078568	XLOC_078568	RPL32,SNORA7A	chr3:12876443-12883081	q1	q2	OK	595.92	2858.45	2.26204	0.255743	0.36425	0.468331	no	2262.53
XLOC_091172	XLOC_091172	HIST1H2BC	chr6:26123694-26124132	q1	q2	OK	587.731	2837.15	2.27121	3.41417	0.0072	0.0201602	yes	2249.42
XLOC_085325	XLOC_085325	BTF3	chr5:72794249-72801450	q1	q2	OK	587.098	2817.89	2.26294	1.17758	0.0339	0.0699188	no	2230.79
XLOC_001892	XLOC_001892	RAB13	chr1:153954092-153958853	q1	q2	OK	600.327	2773.41	2.20784	1.44827	0.0124	0.0309018	yes	2173.08
XLOC_025353	XLOC_025353	GAPDH	chr12:6643584-6648339	q1	q2	OK	558.266	2667.45	2.25644	0.420642	0.36935	0.473729	no	2109.18
XLOC_036840	XLOC_036840	RPL4,SNORD18C	chr15:66791239-66797193	q1	q2	OK	589.583	2658.27	2.17272	0.403025	0.37315	0.477466	no	2068.69
XLOC_026119	XLOC_026119	TUBA1B	chr12:49521559-49525304	q1	q2	OK	597.476	2665.63	2.15752	0.393329	0.36985	0.474201	no	2068.15
XLOC_084922	XLOC_084922	-	chr4:133449249-133449372	q1	q2	OK	848.359	2884.88	1.76576	45.7886	0.00145	0.00720453	yes	2036.52
XLOC_083064	XLOC_083064	RPS3A,SNORD73A	chr4:152020724-152025844	q1	q2	OK	554.81	2584.53	2.21984	1.43917	0.0286	0.0609234	no	2029.72
XLOC_053981	XLOC_053981	FTL	chr19:49468462-49470406	q1	q2	OK	484.013	2483.7	2.35937	1.66347	0.01945	0.0444086	yes	1999.69
XLOC_067915	XLOC_067915	MIR1292,NOP56,SNORD57,SNORD86	chr20:2633177-2644865	q1	q2	OK	573.128	2529.77	2.14208	2.83299	0.07255	0.130543	no	1956.64
XLOC_082985	XLOC_082985	RPL34	chr4:109541721-109551639	q1	q2	OK	503.323	2399.92	2.25343	0.66305	0.2392	0.335472	no	1896.6
XLOC_060033	XLOC_060033	SNRPG	chr2:70508493-70520869	q1	q2	OK	516.815	2407.63	2.21989	1.33729	0.0162	0.0384592	yes	1890.82
XLOC_046496	XLOC_046496	C17orf76-AS1,SNORD49B	chr17:16342300-16395505	q1	q2	OK	518.747	2397.45	2.2084	0.637106	0.2424	0.338923	no	1878.7
XLOC_068055	XLOC_068055	ROMO1	chr20:34256609-34289097	q1	q2	OK	419.064	2185.38	2.38265	2.28304	0.0051	0.0154941	yes	1766.32
XLOC_059953	XLOC_059953	COX7A2L	chr2:42562673-42588438	q1	q2	OK	572.126	2318.32	2.01867	1.61757	0.0254	0.0552594	no	1746.19
XLOC_104590	XLOC_104590	RPL30	chr8:99053837-99057818	q1	q2	OK	488.143	2221.63	2.18624	1.59749	0.01235	0.0308199	yes	1733.49
XLOC_020764	XLOC_020764	MIR611,TMEM258	chr11:61556601-61564718	q1	q2	OK	451.536	2170.52	2.26513	3.43856	0.0188	0.0432637	yes	1718.98
XLOC_085944	XLOC_085944	HINT1	chr5:130494972-130541119	q1	q2	OK	441.375	2131.7	2.27192	2.58285	0.0131	0.0323099	yes	1690.32
XLOC_090583	XLOC_090583	HIST1H2BD,HIST1H2BF	chr6:26158348-26200216	q1	q2	OK	524.179	2210.17	2.07603	1.515	0.0305	0.0642154	no	1685.99
XLOC_068190	XLOC_068190	ADRM1	chr20:60878026-60883945	q1	q2	OK	416.574	2053.87	2.3017	1.8156	0.0051	0.0154941	yes	1637.3
XLOC_090740	XLOC_090740	RPL10A	chr6:35436177-35438665	q1	q2	OK	450.084	2066.1	2.19865	1.52617	0.01915	0.0438724	yes	1616.02
XLOC_066011	XLOC_066011	-	chr2:191402702-191402773	q1	q2	OK	589.458	2191.12	1.89421	147.283	0.0335	0.0692462	no	1601.66
XLOC_054128	XLOC_054128	RPS9	chr19:54704725-54711755	q1	q2	OK	371.833	1965.49	2.40216	1.89542	0.00835	0.0225991	yes	1593.66
XLOC_083153	XLOC_083153	ATP5I	chr4:666224-668127	q1	q2	OK	437.599	2009.07	2.19885	2.11782	0.00355	0.0120452	yes	1571.47
XLOC_032995	XLOC_032995	NDUFB1	chr14:92582464-92588153	q1	q2	OK	423.823	1985.55	2.228	1.81449	0.0033	0.011477	yes	1561.73
XLOC_036457	XLOC_036457	RPLP1	chr15:69745158-69747884	q1	q2	OK	389.09	1922.26	2.30463	2.07606	0.0049	0.015052	yes	1533.17
XLOC_078016	XLOC_078016	RPSA	chr3:39448203-39454032	q1	q2	OK	390.091	1910.37	2.29197	0.759452	0.2534	0.351001	no	1520.28
XLOC_068375	XLOC_068375	EIF6	chr20:33866670-33872619	q1	q2	OK	412.249	1917.87	2.21792	1.63977	0.0118	0.0297054	yes	1505.62
XLOC_075146	XLOC_075146	RPL3	chr22:39708886-39715670	q1	q2	OK	422.73	1923.31	2.18578	0.627763	0.27885	0.379352	no	1500.58
XLOC_091447	XLOC_091447	EEF1A1	chr6:74225472-74230755	q1	q2	OK	449.074	1942.38	2.1128	0.387614	0.3933	0.497927	no	1493.31
XLOC_112414	XLOC_112414	NGFRAP1	chrX:102631267-102633135	q1	q2	OK	410.991	1885.1	2.19746	1.46657	0.0192	0.0439542	yes	1474.11
XLOC_053475	XLOC_053475	OAZ1	chr19:2269519-2273549	q1	q2	OK	354.839	1819.23	2.35809	1.61081	0.01675	0.0395254	yes	1464.39
XLOC_112592	XLOC_112592	RPL10	chrX:153626570-153650063	q1	q2	OK	393.464	1844.63	2.22903	0.443372	0.3746	0.47898	no	1451.17
XLOC_000229	XLOC_000229	ATPIF1	chr1:28562601-28564616	q1	q2	OK	410.37	1837.59	2.16282	1.80849	0.01105	0.0281995	yes	1427.22
XLOC_112368	XLOC_112368	COX7B	chrX:77154960-77160881	q1	q2	OK	354.414	1725.52	2.28352	3.14728	0.00675	0.019197	yes	1371.11
XLOC_077970	XLOC_077970	RPL15	chr3:23933571-23965187	q1	q2	OK	349.888	1716.22	2.29427	0.418246	0.3641	0.468222	no	1366.33
XLOC_025938	XLOC_025938	PHB2	chr12:7074509-7079916	q1	q2	OK	377.348	1733.97	2.20011	3.74312	0.0061	0.0177322	yes	1356.62
XLOC_047650	XLOC_047650	ACTG1	chr17:79476167-79479892	q1	q2	OK	348.583	1680.09	2.26897	0.4477	0.35775	0.462152	no	1331.51
XLOC_020813	XLOC_020813	TRMT112	chr11:64073043-64089308	q1	q2	OK	341.588	1671.59	2.29089	2.18258	0.03285	0.0681576	no	1330
XLOC_054618	XLOC_054618	FBL	chr19:40324894-40337184	q1	q2	OK	365.012	1692.29	2.21296	1.58839	0.01205	0.0302288	yes	1327.28
XLOC_054286	XLOC_054286	EEF2	chr19:3974286-3985461	q1	q2	OK	328.543	1648.85	2.3273	0.486268	0.3585	0.462954	no	1320.31
XLOC_085872	XLOC_085872	MTRNR2L2	chr5:79921954-80172634	q1	q2	OK	479.411	1790.66	1.90116	0.480906	0.36625	0.470397	no	1311.25
XLOC_001615	XLOC_001615	GNG12	chr1:68167148-68698284	q1	q2	OK	308.814	1611.71	2.38378	5.95204	0.02185	0.0488075	yes	1302.9
XLOC_098203	XLOC_098203	CHCHD2	chr7:56169129-56174318	q1	q2	OK	345.7	1638.56	2.24483	1.57433	0.01505	0.0362766	yes	1292.86
XLOC_033041	XLOC_033041	CKB	chr14:103985889-103989196	q1	q2	OK	299.886	1582.72	2.39992	1.76999	0.0151	0.0363767	yes	1282.83
XLOC_091470	XLOC_091470	SNHG5	chr6:86386724-86388451	q1	q2	OK	297.337	1572.93	2.40329	3.45066	0.0037	0.0123672	yes	1275.59
XLOC_047153	XLOC_047153	PEMT	chr17:17408873-17550376	q1	q2	OK	329.325	1602.16	2.28244	3.88115	0.2504	0.347694	no	1272.84
XLOC_085021	XLOC_085021	-	chr4:171526802-171526919	q1	q2	OK	233.009	1459.8	2.64732	66.5842	0.0001	0.00286937	yes	1226.79
XLOC_068174	XLOC_068174	GNAS	chr20:57393560-57486651	q1	q2	OK	303.313	1485.44	2.29201	1.37613	0.0231	0.0511385	no	1182.13
XLOC_083428	XLOC_083428	H2AFZ	chr4:100869095-100871512	q1	q2	OK	348.485	1525.6	2.13021	1.44103	0.02105	0.047295	yes	1177.11
XLOC_032846	XLOC_032846	RPL36AL	chr14:50085406-50087349	q1	q2	OK	278.038	1439.88	2.37259	3.11495	0.00405	0.0131179	yes	1161.84
XLOC_000689	XLOC_000689	MRPS21	chr1:150266268-150280819	q1	q2	OK	290.56	1448.63	2.31779	1.91519	0.00515	0.0156152	yes	1158.07
XLOC_098196	XLOC_098196	SEC61G	chr7:54819939-54826939	q1	q2	OK	330.457	1485.62	2.16853	1.58133	0.0077	0.0212292	yes	1155.16
XLOC_084827	XLOC_084827	-	chr4:70296654-70296760	q1	q2	OK	427.571	1580.49	1.88614	67.0437	0.0015	0.00730145	yes	1152.92
XLOC_073055	XLOC_073055	ATP5J	chr21:27096790-27144771	q1	q2	OK	279.242	1402.95	2.32887	2.28546	0.0146	0.035362	yes	1123.71
XLOC_074877	XLOC_074877	ATF4	chr22:39916568-39918691	q1	q2	OK	320.563	1417.88	2.14505	0.705154	0.216	0.311114	no	1097.32
XLOC_086146	XLOC_086146	HNRNPH1	chr5:179041177-179050755	q1	q2	OK	301.277	1396.81	2.21298	1.262	0.0281	0.0600602	no	1095.53
XLOC_108794	XLOC_108794	EDF1	chr9:139742057-139760919	q1	q2	OK	267.641	1354.23	2.3391	1.58426	0.02135	0.0478842	yes	1086.59
XLOC_074859	XLOC_074859	EIF3L	chr22:38245378-38284803	q1	q2	OK	321.192	1407.62	2.13176	1.23259	0.0284	0.0605812	no	1086.43
XLOC_046997	XLOC_046997	YWHAE	chr17:1247594-1303556	q1	q2	OK	305.663	1389.86	2.18492	1.35876	0.0271	0.0582754	no	1084.2
XLOC_086050	XLOC_086050	RPS14	chr5:149823791-149829319	q1	q2	OK	354.562	1435.56	2.0175	1.51109	0.0129	0.0319263	yes	1081
XLOC_032786	XLOC_032786	CHMP4A,MDP1,NEDD8,NEDD8-MDP1	chr14:24674705-24701576	q1	q2	OK	260.708	1338.01	2.35959	1.63213	0.007	0.0197309	yes	1077.3
XLOC_104523	XLOC_104523	RPL7	chr8:74202873-74205869	q1	q2	OK	314.866	1391.25	2.14357	1.93971	0.02045	0.0462362	yes	1076.38
XLOC_053559	XLOC_053559	UBL5	chr19:9938555-9940797	q1	q2	OK	259.926	1303.89	2.32665	2.05296	0.0033	0.011477	yes	1043.96
XLOC_059633	XLOC_059633	HSPE1,HSPE1-MOB4,MOB4	chr2:198351307-198418423	q1	q2	OK	256.723	1282.11	2.32023	1.61194	0.07735	0.137424	no	1025.39
XLOC_001907	XLOC_001907	KRTCAP2	chr1:155141807-155145841	q1	q2	OK	288.048	1308.55	2.18359	1.74382	0.0083	0.0224864	yes	1020.5
XLOC_078023	XLOC_078023	RPL14	chr3:40498782-40503863	q1	q2	OK	267.582	1282.94	2.26141	1.72219	0.0109	0.0278761	yes	1015.36
XLOC_013611	XLOC_013611	VIM	chr10:17270257-17279751	q1	q2	OK	236.817	1242.31	2.39118	0.563974	0.3222	0.425982	no	1005.49
XLOC_002045	XLOC_002045	GAS5	chr1:173832385-173837127	q1	q2	OK	248.26	1244.87	2.32608	1.78048	0.00945	0.024846	yes	996.61
XLOC_020150	XLOC_020150	NDUFS8	chr11:67798083-67804114	q1	q2	OK	252.287	1246.9	2.30521	1.87344	0.0051	0.0154941	yes	994.613
XLOC_054309	XLOC_054309	NDUFA11	chr19:5891286-5904024	q1	q2	OK	274.873	1258.1	2.19441	1.5522	0.01855	0.0428348	yes	983.227
XLOC_074718	XLOC_074718	RANBP1	chr22:20105000-20118971	q1	q2	OK	240.184	1219.28	2.34382	1.40903	0.0316	0.0660666	no	979.096
XLOC_090806	XLOC_090806	HSP90AB1	chr6:44211280-44225283	q1	q2	OK	248.868	1227.12	2.30182	0.454172	0.35855	0.462963	no	978.252
XLOC_053774	XLOC_053774	COX6B1	chr19:36139124-36149726	q1	q2	OK	233.15	1199.74	2.36338	2.01507	0.0033	0.011477	yes	966.59
XLOC_098325	XLOC_098325	ATP5J2,ATP5J2-PTCD1,PTCD1	chr7:99006600-99063824	q1	q2	OK	244.924	1206.56	2.30049	1.54387	0.0172	0.0403004	yes	961.636
XLOC_026031	XLOC_026031	LDHB	chr12:21788274-21810789	q1	q2	OK	277.043	1237.36	2.15908	1.34287	0.02675	0.0576436	no	960.317
XLOC_025871	XLOC_025871	RAN	chr12:131356616-131360826	q1	q2	OK	271.743	1231.31	2.17988	1.80259	0.02055	0.0464379	yes	959.567
XLOC_068273	XLOC_068273	PCNA	chr20:5095530-5107268	q1	q2	OK	282.718	1241.96	2.13518	2.06443	0.0203	0.0459549	yes	959.242
XLOC_046855	XLOC_046855	SNORA76	chr17:62223294-62224358	q1	q2	OK	452.57	1406.95	1.63635	1.0844	0.14905	0.232005	no	954.38
XLOC_090606	XLOC_090606	HIST1H2AH	chr6:27114860-27115341	q1	q2	OK	265.877	1219.53	2.19749	3.79041	0.0034	0.0117095	yes	953.653
XLOC_078081	XLOC_078081	TMA7	chr3:48481654-48485619	q1	q2	OK	246.541	1200.03	2.28317	1.8051	0.00415	0.0133455	yes	953.489
XLOC_060540	XLOC_060540	MYEOV2	chr2:241065979-241075764	q1	q2	OK	249.509	1202.45	2.26882	2.09709	0.00275	0.0102066	yes	952.941
XLOC_032533	XLOC_032533	SLIRP	chr14:78174413-78183941	q1	q2	OK	255.664	1208.04	2.24035	2.02747	0.0028	0.0103246	yes	952.376
XLOC_020201	XLOC_020201	RPS3	chr11:75110534-75133345	q1	q2	OK	266.065	1205.57	2.17987	0.444628	0.35265	0.457016	no	939.505
XLOC_112229	XLOC_112229	UBA1	chrX:47050198-47074559	q1	q2	OK	227.336	1155.98	2.34622	2.43437	0.0495	0.0954776	no	928.644
XLOC_025362	XLOC_025362	TPI1	chr12:6976583-6982521	q1	q2	OK	242.59	1161.91	2.25991	1.91408	0.01705	0.0400622	yes	919.32
XLOC_060235	XLOC_060235	MZT2A	chr2:132202795-132360468	q1	q2	OK	191.766	1097.01	2.51615	3.36305	0.0045	0.0141315	yes	905.244
XLOC_097585	XLOC_097585	PPIA	chr7:44836240-44842716	q1	q2	OK	248.232	1153.21	2.2159	0.452141	0.36135	0.465686	no	904.978
XLOC_104604	XLOC_104604	PABPC1	chr8:101715010-101734459	q1	q2	OK	225.935	1129.04	2.32112	1.18639	0.0339	0.0699188	no	903.105
XLOC_059371	XLOC_059371	COX5B	chr2:98262520-98264657	q1	q2	OK	280.646	1174.46	2.06517	2.96652	0.00745	0.0206935	yes	893.814
XLOC_060498	XLOC_060498	NCL	chr2:232319025-232329205	q1	q2	OK	251.016	1144.76	2.1892	0.430753	0.36615	0.470297	no	893.744
XLOC_037000	XLOC_037000	SNRPA1	chr15:101821638-101835643	q1	q2	OK	232.888	1096.4	2.23507	1.57493	0.00825	0.0223875	yes	863.512
XLOC_033045	XLOC_033045	C14orf2	chr14:104378624-104387903	q1	q2	OK	221.794	1068.33	2.26807	1.81148	0.006	0.0175243	yes	846.536
XLOC_104710	XLOC_104710	EEF1D	chr8:144661866-144679845	q1	q2	OK	195.855	1036.21	2.40345	1.89256	0.0083	0.0224864	yes	840.355
XLOC_020769	XLOC_020769	FTH1	chr11:61717355-61735132	q1	q2	OK	226.385	1046.93	2.20931	1.59955	0.01725	0.0404044	yes	820.545
XLOC_020772	XLOC_020772	EEF1G,MIR3654	chr11:62327072-62341460	q1	q2	OK	233.65	1053.6	2.17291	0.594775	0.0261	0.0564858	no	819.95
XLOC_073064	XLOC_073064	CCT8	chr21:30428616-30446010	q1	q2	OK	221.621	1025.73	2.21049	1.52069	0.0127	0.0315109	yes	804.109
XLOC_046443	XLOC_046443	EIF4A1,SENP3,SENP3-EIF4A1,SNORA67	chr17:7465308-7482324	q1	q2	OK	229.949	1032.09	2.16618	0.137783	0.13085	0.208727	no	802.141
XLOC_054158	XLOC_054158	RPL28	chr19:55897299-55903451	q1	q2	OK	223.126	1023.03	2.19691	1.02219	0.07465	0.133419	no	799.904
XLOC_000324	XLOC_000324	YBX1	chr1:43148065-43168035	q1	q2	OK	203.883	999.916	2.29406	1.57002	0.01535	0.0368677	yes	796.033
XLOC_001093	XLOC_001093	H3F3A	chr1:226250407-226259703	q1	q2	OK	206.787	1002.16	2.2769	1.68204	0.0102	0.0264373	yes	795.373
XLOC_053694	XLOC_053694	NDUFA13	chr19:19487437-19639013	q1	q2	OK	204.76	994.926	2.28066	1.39868	0.0598	0.111464	no	790.166
XLOC_077947	XLOC_077947	LSM3	chr3:14220227-14239914	q1	q2	OK	212.855	999.302	2.23105	1.67712	0.0051	0.0154941	yes	786.447
XLOC_040236	XLOC_040236	NDUFB10	chr16:2009516-2011976	q1	q2	OK	206.177	984.182	2.25504	2.85267	0.00405	0.0131179	yes	778.005
XLOC_040634	XLOC_040634	COX4I1	chr16:85833172-85840607	q1	q2	OK	207.562	985.134	2.24678	2.66328	0.0059	0.017279	yes	777.572
XLOC_000299	XLOC_000299	NDUFS5	chr1:39491966-39500308	q1	q2	OK	214.587	986.474	2.20072	1.85212	0.00405	0.0131179	yes	771.887
XLOC_025605	XLOC_025605	MYL6	chr12:56552044-56555437	q1	q2	OK	206.529	977.467	2.2427	1.70575	0.00805	0.0219637	yes	770.938
XLOC_053733	XLOC_053733	PDCD5	chr19:33072093-33078438	q1	q2	OK	198.443	955.544	2.2676	1.45318	0.0091	0.0240934	yes	757.101
XLOC_097911	XLOC_097911	SSBP1	chr7:141438120-141450288	q1	q2	OK	207.615	956.721	2.20419	1.62652	0.00685	0.0194173	yes	749.106
XLOC_040848	XLOC_040848	NDUFAB1	chr16:23592124-23607639	q1	q2	OK	198.239	942.195	2.24879	1.71438	0.00625	0.0180707	yes	743.956
XLOC_020438	XLOC_020438	POLR2L	chr11:839720-842529	q1	q2	OK	177.458	910.072	2.35851	2.33287	0.00605	0.0176368	yes	732.614
XLOC_085778	XLOC_085778	RPL37	chr5:40831429-40835387	q1	q2	OK	243.48	970.687	1.9952	1.22532	0.03615	0.0737476	no	727.207
XLOC_001253	XLOC_001253	RPL22	chr1:6245079-6259679	q1	q2	OK	203.275	929.719	2.19336	0.641451	0.2602	0.358209	no	726.444
XLOC_040738	XLOC_040738	TCEB2	chr16:2771594-2827297	q1	q2	OK	187.796	910.954	2.27821	0.86136	0.2005	0.293398	no	723.158
XLOC_040920	XLOC_040920	-	chr16:33962917-33964296	q1	q2	OK	266.714	985.75	1.88593	1.55133	0.04025	0.080444	no	719.036
XLOC_001220	XLOC_001220	MRPL20	chr1:1311081-1342693	q1	q2	OK	190.606	903.064	2.24424	1.13229	0.0813	0.143144	no	712.458
XLOC_068494	XLOC_068494	ATP5E,SLMO2,SLMO2-ATP5E	chr20:57603732-57617901	q1	q2	OK	170.115	875.794	2.36408	3.35101	0.00395	0.0129065	yes	705.679
XLOC_097907	XLOC_097907	NDUFB2	chr7:140395135-140406450	q1	q2	OK	206.546	897.226	2.11901	2.03679	0.0035	0.0119357	yes	690.68
XLOC_075030	XLOC_075030	CHCHD10	chr22:24105207-24110141	q1	q2	OK	165.598	852.155	2.36343	2.26162	0.00345	0.0118326	yes	686.557
XLOC_001534	XLOC_001534	PRDX1	chr1:45965855-45988562	q1	q2	OK	195.94	879.305	2.16596	1.4863	0.0155	0.0371576	yes	683.365
XLOC_098103	XLOC_098103	HNRNPA2B1	chr7:26229444-26240553	q1	q2	OK	183.203	856.852	2.22561	0.376775	0.3693	0.473721	no	673.649
XLOC_090776	XLOC_090776	TOMM6	chr6:41755180-41758200	q1	q2	OK	173.524	842.466	2.27948	1.83147	0.00735	0.0204711	yes	668.942
XLOC_068138	XLOC_068138	ZFAS1	chr20:47862438-47906351	q1	q2	OK	142.465	810.497	2.50819	1.93349	0.0048	0.0147976	yes	668.032
XLOC_053681	XLOC_053681	UBA52	chr19:18682613-18688270	q1	q2	OK	172.105	839.471	2.28619	0.478107	0.3302	0.434241	no	667.366
XLOC_060003	XLOC_060003	CCT4	chr2:62095249-62115806	q1	q2	OK	169.328	834.385	2.30089	0.718034	0.1995	0.292093	no	665.057
XLOC_000209	XLOC_000209	HMGN2	chr1:26798901-26803133	q1	q2	OK	186.355	850.151	2.18967	1.01563	0.12245	0.197668	no	663.796
XLOC_082679	XLOC_082679	C4orf48	chr4:2043719-2045697	q1	q2	OK	149.898	813.089	2.43943	3.178	0.00045	0.00469136	yes	663.191
XLOC_040989	XLOC_040989	FAM96B	chr16:66965957-66979737	q1	q2	OK	153.568	816.615	2.41078	4.81447	0.0071	0.0199398	yes	663.047
XLOC_040413	XLOC_040413	ALDOA	chr16:30042356-30081741	q1	q2	OK	160.915	821.592	2.35213	1.62919	0.01985	0.0451735	yes	660.677
XLOC_046557	XLOC_046557	RPL23A	chr17:27046999-27053949	q1	q2	OK	203.953	862.971	2.08107	1.78797	0.0164	0.0388697	yes	659.018
XLOC_112583	XLOC_112583	SSR4	chrX:153051220-153096003	q1	q2	OK	173.544	824.897	2.24891	1.85926	0.055	0.104047	no	651.353
XLOC_054267	XLOC_054267	LSM7	chr19:2321516-2328614	q1	q2	OK	167.004	814.872	2.28669	2.11075	0.00205	0.00857776	yes	647.868
XLOC_040689	XLOC_040689	C16orf13	chr16:680022-686347	q1	q2	OK	130.906	759.442	2.53641	2.34901	0.0022	0.00893981	yes	628.536
XLOC_097860	XLOC_097860	ATP6V1F	chr7:128502856-128505903	q1	q2	OK	159.651	785.68	2.29902	1.94388	0.0045	0.0141315	yes	626.029
XLOC_040666	XLOC_040666	RPL13	chr16:89627064-89633237	q1	q2	OK	159.564	775.771	2.28149	0.429633	0.3643	0.468367	no	616.207
XLOC_032703	XLOC_032703	SIVA1	chr14:105219469-105226154	q1	q2	OK	139.576	750.936	2.42764	2.47267	0.00175	0.00787939	yes	611.36
XLOC_026211	XLOC_026211	ATP5B	chr12:57031699-57039852	q1	q2	OK	170.903	782.026	2.19404	1.45465	0.0184	0.0425477	yes	611.123
XLOC_025742	XLOC_025742	HSP90B1,MIR3652	chr12:104324111-104341708	q1	q2	OK	166.783	777.811	2.22145	2.49063	0.00975	0.0254886	yes	611.028
XLOC_104212	XLOC_104212	NDUFB9	chr8:125551342-125562227	q1	q2	OK	158.196	766.46	2.2765	2.76406	0.0039	0.0127897	yes	608.264
XLOC_020147	XLOC_020147	GSTP1	chr11:67351065-67354136	q1	q2	OK	147.481	753.99	2.35402	2.01565	0.00435	0.0137891	yes	606.509
XLOC_025547	XLOC_025547	PFDN5	chr12:53689234-53693237	q1	q2	OK	163.765	769.313	2.23194	1.91038	0.00355	0.0120452	yes	605.548
XLOC_090581	XLOC_090581	HIST1H2AC	chr6:26124372-26124918	q1	q2	OK	141.187	741.206	2.39227	4.19737	0.0016	0.00753132	yes	600.019
XLOC_046680	XLOC_046680	EIF1	chr17:39845126-39847900	q1	q2	OK	161.494	759.39	2.23336	1.58751	0.0142	0.0345719	yes	597.896
XLOC_025925	XLOC_025925	MRPL51	chr12:6600954-6603049	q1	q2	OK	150.062	742.562	2.30696	1.96335	0.00325	0.0113784	yes	592.5
XLOC_054708	XLOC_054708	SNRPD2	chr19:46171429-46195443	q1	q2	OK	167.541	757.621	2.17696	1.6722	0.0149	0.0359794	yes	590.08
XLOC_073112	XLOC_073112	ATP5O	chr21:35275547-35288158	q1	q2	OK	180.272	767.766	2.09049	1.69909	0.0085	0.0229044	yes	587.494
XLOC_053536	XLOC_053536	PET100	chr19:7660787-7701848	q1	q2	OK	162.126	747.57	2.20509	3.40631	0.0511	0.0979674	no	585.444
XLOC_053813	XLOC_053813	EIF3K	chr19:39109721-39127595	q1	q2	OK	162.811	745.601	2.1952	2.35289	0.00685	0.0194173	yes	582.79
XLOC_046956	XLOC_046956	C17orf89	chr17:79197067-79217591	q1	q2	OK	135.342	716.488	2.40433	1.82972	0.0219	0.0489039	yes	581.146
XLOC_104503	XLOC_104503	SNHG6	chr8:67782983-67837838	q1	q2	OK	146.64	726.227	2.30814	2.00582	0.002	0.00848386	yes	579.587
XLOC_002237	XLOC_002237	C1orf35,MRPL55	chr1:228287961-228297081	q1	q2	OK	143.445	719.242	2.32598	1.73008	0.01595	0.0379996	yes	575.797
XLOC_059883	XLOC_059883	SF3B14	chr2:24290420-24299314	q1	q2	OK	147.233	719.269	2.28844	1.90084	0.0038	0.0125921	yes	572.036
XLOC_046771	XLOC_046771	ATP5G1	chr17:46970147-46973280	q1	q2	OK	147.775	719.155	2.2829	1.94711	0.00245	0.00950919	yes	571.38
XLOC_026420	XLOC_026420	RPLP0	chr12:120634452-120639014	q1	q2	OK	163.217	734.199	2.16938	1.59271	0.0105	0.027049	yes	570.982
XLOC_086137	XLOC_086137	NHP2	chr5:177576464-177580961	q1	q2	OK	149.265	717.615	2.26534	1.9652	0.0043	0.0136809	yes	568.35
XLOC_073134	XLOC_073134	HMGN1	chr21:40714178-40721047	q1	q2	OK	151.182	718.861	2.24942	1.5809	0.01815	0.0420915	yes	567.679
XLOC_032734	XLOC_032734	RPPH1	chr14:20811229-20811570	q1	q2	OK	196.501	762.593	1.95638	5.08625	0.00205	0.00857776	yes	566.092
XLOC_026467	XLOC_026467	-	chr12:127650245-127652017	q1	q2	OK	156.208	721.606	2.20775	4.10009	0.0018	0.00800582	yes	565.398
XLOC_078704	XLOC_078704	GPX1	chr3:49383443-49395791	q1	q2	OK	143.04	693.872	2.27825	2.06294	0.0074	0.0205732	yes	550.832
XLOC_046639	XLOC_046639	PSMB3	chr17:36908868-36921302	q1	q2	OK	150.818	698.069	2.21056	1.88166	0.00435	0.0137891	yes	547.251
XLOC_078874	XLOC_078874	COX17	chr3:119388367-119396243	q1	q2	OK	140.197	685.446	2.28959	2.18474	0.00155	0.00741914	yes	545.249
XLOC_091700	XLOC_091700	PSMB1	chr6:170844203-170862417	q1	q2	OK	162.25	706.934	2.12336	1.71079	0.00895	0.0238191	yes	544.684
XLOC_054553	XLOC_054553	DMKN	chr19:35987889-36004560	q1	q2	OK	135.117	678.737	2.32865	2.16008	0.0039	0.0127897	yes	543.62
XLOC_025598	XLOC_025598	RPS26	chr12:56435685-56438123	q1	q2	OK	134.459	674.508	2.32667	1.95433	0.0029	0.0105722	yes	540.049
XLOC_108447	XLOC_108447	FAM27C	chr9:44871311-45048074	q1	q2	OK	218.034	756.407	1.79461	0.132857	0.4977	0.59839	no	538.373
XLOC_112173	XLOC_112173	SMS	chrX:21958690-22013035	q1	q2	OK	149.147	679.802	2.18837	1.16471	0.0465	0.0906813	no	530.655
XLOC_073160	XLOC_073160	U2AF1	chr21:44513065-44527688	q1	q2	OK	138.541	665.716	2.26459	1.95452	0.0047	0.014579	yes	527.175
XLOC_108281	XLOC_108281	MRPL41	chr9:140446308-140447007	q1	q2	OK	110.216	634.812	2.526	4.58493	0.0008	0.00568951	yes	524.596
XLOC_082242	XLOC_082242	-	chr3:161146844-161146974	q1	q2	OK	111.918	636.504	2.50773	46.5891	0.0008	0.00568951	yes	524.586
XLOC_000068	XLOC_000068	PARK7	chr1:8021713-8045658	q1	q2	OK	140.331	661.977	2.23794	1.78496	0.00535	0.0160589	yes	521.646
XLOC_085195	XLOC_085195	NDUFS6	chr5:1801495-1816167	q1	q2	OK	139.024	654.669	2.23543	3.40297	0.00275	0.0102066	yes	515.645
XLOC_026462	XLOC_026462	UBC	chr12:125395995-125399587	q1	q2	OK	147.319	653.676	2.14963	1.48657	0.0195	0.0445086	yes	506.357
XLOC_072926	XLOC_072926	SOD1	chr21:33031875-33041303	q1	q2	OK	138.3	643.538	2.21822	1.70902	0.00625	0.0180707	yes	505.238
XLOC_036861	XLOC_036861	PKM	chr15:72490613-72523727	q1	q2	OK	127.736	631.318	2.30521	1.53233	0.0176	0.0410813	yes	503.582
XLOC_047656	XLOC_047656	ALYREF	chr17:79845707-79849462	q1	q2	OK	133.323	636.422	2.25505	1.94911	0.0031	0.0110161	yes	503.099
XLOC_046430	XLOC_046430	C17orf49,RNASEK,RNASEK-C17orf49	chr17:6915735-6922973	q1	q2	OK	129.15	632.152	2.29123	2.76274	0.0035	0.0119357	yes	503.002
XLOC_090619	XLOC_090619	HIST1H2AL	chr6:27833106-27833576	q1	q2	OK	135.139	636.329	2.23533	4.70575	0.00075	0.0055596	yes	501.19
XLOC_036883	XLOC_036883	COX5A	chr15:75212616-75230495	q1	q2	OK	142.792	641.191	2.16684	2.63344	0.00485	0.0149325	yes	498.399
XLOC_098090	XLOC_098090	TOMM7	chr7:22852250-22862471	q1	q2	OK	137.555	633.059	2.20233	2.36192	0.0045	0.0141315	yes	495.504
XLOC_000780	XLOC_000780	LAMTOR2	chr1:156024088-156028342	q1	q2	OK	133.367	628.777	2.23715	1.78681	0.0045	0.0141315	yes	495.41
XLOC_079037	XLOC_079037	TERC	chr3:169482397-169482848	q1	q2	OK	166.662	660.668	1.987	4.04776	0.00385	0.0127011	yes	494.006
XLOC_112880	XLOC_112880	MORF4L2	chrX:102930425-102947484	q1	q2	OK	136.953	626.022	2.19253	1.5941	0.01805	0.0419183	yes	489.069
XLOC_019837	XLOC_019837	C11orf58	chr11:16760147-16779901	q1	q2	OK	141.741	630.045	2.1522	1.08496	0.1233	0.198787	no	488.304
XLOC_025566	XLOC_025566	HNRNPA1,HNRNPA1P10	chr12:54674487-54679030	q1	q2	OK	147.322	635.472	2.10885	1.41051	0.0193	0.0441315	yes	488.15
XLOC_104020	XLOC_104020	EIF4EBP1	chr8:37887763-37917915	q1	q2	OK	141.523	628.452	2.15077	1.72849	0.00675	0.019197	yes	486.929
XLOC_108787	XLOC_108787	SNHG7,SNORA17,SNORA43	chr9:139607023-139622636	q1	q2	OK	109.526	591.369	2.43279	1.69195	0.0226	0.0501966	no	481.843
XLOC_060215	XLOC_060215	WDR33	chr2:128458421-128568761	q1	q2	OK	154.644	630.747	2.02812	0.934812	0.1838	0.274306	no	476.103
XLOC_026314	XLOC_026314	NDUFA12	chr12:95365103-95397489	q1	q2	OK	124.983	599.877	2.26294	1.96546	0.00145	0.00720453	yes	474.894
XLOC_025818	XLOC_025818	COX6A1	chr12:120875892-120878545	q1	q2	OK	131.262	605.31	2.20522	3.21853	0.0023	0.00918338	yes	474.048
XLOC_041103	XLOC_041103	APRT	chr16:88857747-88878342	q1	q2	OK	132.807	605.344	2.18843	1.23637	0.0741	0.132711	no	472.537
XLOC_001208	XLOC_001208	HES4	chr1:934341-935552	q1	q2	OK	110.343	582.447	2.40014	2.83192	0.0017	0.00776623	yes	472.104
XLOC_091450	XLOC_091450	COX7A2	chr6:75947390-75953644	q1	q2	OK	128.364	600.429	2.22575	1.79735	0.0042	0.0134661	yes	472.065
XLOC_021093	XLOC_021093	HSPA8	chr11:122928048-122933098	q1	q2	OK	98.5254	567.699	2.52656	1.68117	0.0086	0.0231016	yes	469.174
XLOC_001854	XLOC_001854	S100A10	chr1:151955385-151966714	q1	q2	OK	114.804	580.774	2.33881	1.92673	0.00215	0.00879802	yes	465.97
XLOC_000707	XLOC_000707	PSMB4	chr1:151372040-151432189	q1	q2	OK	130.09	594.871	2.19307	2.01427	0.0208	0.046875	yes	464.781
XLOC_054523	XLOC_054523	-	chr19:24183972-24185621	q1	q2	OK	170.357	633.619	1.89505	5.9943	0.21465	0.309563	no	463.262
XLOC_090615	XLOC_090615	HIST1H3H	chr6:27777841-27778314	q1	q2	OK	168.895	631.003	1.90152	3.84611	0.0044	0.0138965	yes	462.108
XLOC_014386	XLOC_014386	NDUFB8	chr10:102283352-102289636	q1	q2	OK	125.068	586.555	2.22956	1.89204	0.00315	0.0111369	yes	461.487
XLOC_109534	XLOC_109534	-	chr9:79186649-79187019	q1	q2	OK	164.64	625.961	1.92676	4.14814	0.0025	0.00962181	yes	461.321
XLOC_001218	XLOC_001218	AURKAIP1	chr1:1309109-1310818	q1	q2	OK	111.774	570.06	2.35053	2.33643	0.00235	0.00929689	yes	458.286
XLOC_054732	XLOC_054732	AP2S1	chr19:47341422-47354203	q1	q2	OK	105.1	562.783	2.42082	2.10495	0.00275	0.0102066	yes	457.683
XLOC_113910	XLOC_113910	-	chrX:44654050-44654170	q1	q2	OK	235.443	688.197	1.54744	38.7809	0.0091	0.0240934	yes	452.754
XLOC_085661	XLOC_085661	HNRNPAB	chr5:177631507-177659803	q1	q2	OK	113.921	565.65	2.31188	1.96473	0.01005	0.0261113	yes	451.729
XLOC_091618	XLOC_091618	SF3B5	chr6:144416017-144416754	q1	q2	OK	118.973	570.426	2.26141	3.05778	0.002	0.00848386	yes	451.453
XLOC_091370	XLOC_091370	DNPH1	chr6:43149921-43197211	q1	q2	OK	114.065	563.125	2.3036	2.27423	0.00365	0.012259	yes	449.06
XLOC_073159	XLOC_073159	CBS	chr21:44473027-44496472	q1	q2	OK	125.448	572.936	2.19128	1.82063	0.02195	0.0489902	yes	447.488
XLOC_052034	XLOC_052034	SNRPD1	chr18:19192259-19210208	q1	q2	OK	121.731	564.12	2.2123	1.71717	0.0122	0.0305127	yes	442.389
XLOC_001269	XLOC_001269	ENO1	chr1:8921058-8939943	q1	q2	OK	123.568	565.67	2.19465	1.6352	0.016	0.0380893	yes	442.102
XLOC_086062	XLOC_086062	ATOX1	chr5:151122379-151138210	q1	q2	OK	108.725	549.67	2.33788	2.14552	0.00145	0.00720453	yes	440.945
XLOC_054409	XLOC_054409	C19orf43	chr19:12841453-12845529	q1	q2	OK	95.5529	535.968	2.48777	3.16629	0.0012	0.00665949	yes	440.415
XLOC_019848	XLOC_019848	LDHA	chr11:18415935-18429765	q1	q2	OK	123.369	562.099	2.18784	1.41743	0.01875	0.0431948	yes	438.73
XLOC_091189	XLOC_091189	HIST1H2BL	chr6:27775256-27775709	q1	q2	OK	124.694	562.648	2.17384	4.01467	0.0015	0.00730145	yes	437.954
XLOC_085455	XLOC_085455	UQCRQ	chr5:132202318-132204536	q1	q2	OK	111.373	546.888	2.29585	1.89369	0.0093	0.0245445	yes	435.515
XLOC_001128	XLOC_001128	COA6	chr1:234509213-234519795	q1	q2	OK	113.562	548.134	2.27105	1.86179	0.00205	0.00857776	yes	434.572
XLOC_087574	XLOC_087574	-	chr5:71146579-71147092	q1	q2	OK	224.073	655.559	1.54876	2.27029	0.02285	0.0506787	no	431.486
XLOC_068209	XLOC_068209	PPDPF	chr20:62152125-62153885	q1	q2	OK	100.28	527.612	2.39544	2.27465	0.0017	0.00776623	yes	427.332
XLOC_033051	XLOC_033051	AKT1	chr14:105235636-105262080	q1	q2	OK	108.054	535.172	2.30825	1.79308	0.00925	0.0244275	yes	427.118
XLOC_020330	XLOC_020330	ATP5L	chr11:118230295-118289530	q1	q2	OK	127.519	550.306	2.10952	1.39573	0.01995	0.0453675	yes	422.787
XLOC_025715	XLOC_025715	SNRPF	chr12:96252708-96260238	q1	q2	OK	124.102	546.239	2.138	2.28465	0.00655	0.0187395	yes	422.137
XLOC_069905	XLOC_069905	-	chr20:26190441-26190504	q1	q2	OK	679.746	1099.55	0.693843	58.9419	0.4921	0.593345	no	419.804
XLOC_031055	XLOC_031055	HMGB1	chr13:31032878-31040108	q1	q2	OK	125.654	545.404	2.11786	1.18021	0.0413	0.0822223	no	419.75
XLOC_075151	XLOC_075151	RPS19BP1	chr22:39919828-39928860	q1	q2	OK	88.9625	507.343	2.51169	2.26851	0.00265	0.00996942	yes	418.38
XLOC_108351	XLOC_108351	CDKN2A	chr9:21967137-22121093	q1	q2	OK	89.6838	502.751	2.48692	2.89646	0.00235	0.00929689	yes	413.067
XLOC_104475	XLOC_104475	RPS20	chr8:56980738-56987140	q1	q2	OK	118.431	530.49	2.16328	1.86183	0.00555	0.016487	yes	412.059
XLOC_059287	XLOC_059287	CCT7	chr2:73461363-73480150	q1	q2	OK	116.072	527.706	2.18471	1.61883	0.01035	0.0267393	yes	411.634
XLOC_085503	XLOC_085503	VTRNA1-3	chr5:140105743-140105831	q1	q2	OK	70.105	481.431	2.77974	85.6049	0.1177	0.191666	no	411.326
XLOC_085355	XLOC_085355	RNU5E-1	chr5:80256507-81047072	q1	q2	OK	0	407.035	inf	nan	0.12465	0.200619	no	407.035
XLOC_025820	XLOC_025820	DYNLL1	chr12:120907659-120936300	q1	q2	OK	96.1938	500.501	2.37936	2.05783	0.0016	0.00753132	yes	404.307
XLOC_032754	XLOC_032754	METTL3	chr14:21945334-21979457	q1	q2	OK	101.227	498.669	2.3005	1.19394	0.05065	0.0972691	no	397.442
XLOC_078129	XLOC_078129	SPCS1	chr3:52719935-52743248	q1	q2	OK	103.732	500.602	2.2708	1.26703	0.05865	0.109633	no	396.87
XLOC_059900	XLOC_059900	OST4	chr2:27274490-27294567	q1	q2	OK	103.44	497.581	2.26613	1.80471	0.0115	0.02911	yes	394.141
XLOC_060078	XLOC_060078	SUCLG1	chr2:84650521-84686586	q1	q2	OK	109.752	498.911	2.18453	1.58397	0.00435	0.0137891	yes	389.159
XLOC_097610	XLOC_097610	CCT6A	chr7:56119377-56131682	q1	q2	OK	103.72	490.999	2.24303	1.54719	0.0095	0.0249501	yes	387.279
XLOC_053458	XLOC_053458	ATP5D,MIDN	chr19:1238245-1260944	q1	q2	OK	88.4728	474.204	2.4222	2.67183	0.01205	0.0302288	yes	385.731
XLOC_090684	XLOC_090684	CSNK2B,LY6G5B	chr6:31629005-31653199	q1	q2	OK	96.384	479.997	2.31616	2.24468	0.00735	0.0204711	yes	383.613
XLOC_001282	XLOC_001282	SRM	chr1:11114348-11120091	q1	q2	OK	92.4715	475.029	2.36094	2.06696	0.00345	0.0118326	yes	382.558
XLOC_040262	XLOC_040262	SRRM2	chr16:2771594-2827297	q1	q2	OK	114.25	495.898	2.11785	0.952354	0.1904	0.281737	no	381.648
XLOC_074885	XLOC_074885	RBX1	chr22:41347350-41369019	q1	q2	OK	110.541	488.447	2.14362	1.71047	0.0057	0.0168328	yes	377.906
XLOC_113074	XLOC_113074	NAA10	chrX:153191802-153200607	q1	q2	OK	87.5298	465.244	2.41014	2.10807	0.00325	0.0113784	yes	377.714
XLOC_093138	XLOC_093138	-	chr6:27302713-27302838	q1	q2	OK	20.3576	392.511	4.26909	40.4088	0.10585	0.177163	no	372.153
XLOC_068239	XLOC_068239	FKBP1A,FKBP1A-SDCBP2,SDCBP2	chr20:1290554-1373816	q1	q2	OK	112.439	483.328	2.10386	1.75541	0.0098	0.0255821	yes	370.889
XLOC_059645	XLOC_059645	NDUFB3	chr2:201936461-201950476	q1	q2	OK	77.4717	441.172	2.5096	2.02758	0.0011	0.00638575	yes	363.7
XLOC_093713	XLOC_093713	-	chr6:37013048-37013174	q1	q2	OK	52.8911	416.335	2.97665	43.5768	0.0122	0.0305127	yes	363.444
XLOC_043750	XLOC_043750	-	chr16:47106707-47106818	q1	q2	OK	39.8486	400.68	3.32985	52.7338	0.05765	0.108082	no	360.831
XLOC_108444	XLOC_108444	FAM27C	chr9:44871311-45048074	q1	q2	OK	257.319	616.669	1.26094	0.880888	0.14375	0.225269	no	359.35
XLOC_014396	XLOC_014396	NPM3	chr10:103540958-103543216	q1	q2	OK	85.7699	440.904	2.36192	1.94177	0.00195	0.0083723	yes	355.134
XLOC_040200	XLOC_040200	NME4	chr16:447191-450754	q1	q2	OK	95.2139	449.855	2.24022	2.45482	0.0032	0.0112436	yes	354.641
XLOC_032765	XLOC_032765	PSMB5	chr14:23493324-23504429	q1	q2	OK	98.6141	452.965	2.19953	1.80048	0.0049	0.015052	yes	354.351
XLOC_085860	XLOC_085860	TBCA	chr5:76986994-77072208	q1	q2	OK	88.4759	440.416	2.31551	2.14706	0.0012	0.00665949	yes	351.94
XLOC_040709	XLOC_040709	MRPS34	chr16:1821799-1823194	q1	q2	OK	86.0323	436.332	2.34247	2.29304	0.0021	0.00869579	yes	350.3
XLOC_091174	XLOC_091174	HIST1H2AD,HIST1H3D	chr6:26158348-26200216	q1	q2	OK	106.105	456.086	2.10381	1.24574	0.3153	0.418735	no	349.981
XLOC_054907	XLOC_054907	UBE2S	chr19:55912649-55919325	q1	q2	OK	80.5124	426.984	2.4069	2.77269	0.0024	0.0094169	yes	346.472
XLOC_047655	XLOC_047655	ARHGDIA,FAM195B,P4HB,PPP1R27	chr17:79777810-79845413	q1	q2	OK	83.6224	424.231	2.34289	1.4688	0.0332	0.068758	no	340.609
XLOC_020059	XLOC_020059	POLR2G	chr11:62529010-62534280	q1	q2	OK	95.1035	433.649	2.18896	1.80572	0.0034	0.0117095	yes	338.546
XLOC_036698	XLOC_036698	SRP14	chr15:40327890-40331389	q1	q2	OK	93.2644	431.557	2.21015	2.08784	0.0059	0.017279	yes	338.293
XLOC_026378	XLOC_026378	ARPC3	chr12:110872617-110888158	q1	q2	OK	78.4591	416.006	2.40659	2.04422	0.0015	0.00730145	yes	337.547
XLOC_082219	XLOC_082219	-	chr3:148701957-148702075	q1	q2	OK	20.8016	357.359	4.10261	51.4012	0.1154	0.188834	no	336.557
XLOC_020119	XLOC_020119	BANF1	chr11:65764015-65771655	q1	q2	OK	87.0572	422.351	2.27841	1.97325	0.00295	0.0106893	yes	335.294
XLOC_074772	XLOC_074772	SNRPD3	chr22:24951617-24968509	q1	q2	OK	97.649	432.901	2.14836	1.65087	0.00995	0.0258952	yes	335.252
XLOC_054411	XLOC_054411	PRDX2	chr19:12907522-12912711	q1	q2	OK	87.4902	420.928	2.26638	1.98845	0.0029	0.0105722	yes	333.438
XLOC_046436	XLOC_046436	EIF5A	chr17:7210317-7215782	q1	q2	OK	96.0732	424.791	2.14455	1.70202	0.008	0.0218467	yes	328.718
XLOC_046856	XLOC_046856	SNORD104	chr17:62223294-62224358	q1	q2	OK	154.294	482.516	1.6449	15.2795	0.67065	0.750238	no	328.222
XLOC_091264	XLOC_091264	LSM2	chr6:31765168-31774761	q1	q2	OK	84.2179	411.849	2.28992	1.9341	0.0022	0.00893981	yes	327.631
XLOC_047086	XLOC_047086	C17orf61-PLSCR3,PLSCR3,TMEM256	chr17:7284292-7307450	q1	q2	OK	97.8435	425.004	2.11893	2.07766	0.00425	0.0135538	yes	327.161
XLOC_078086	XLOC_078086	NDUFAF3	chr3:49026533-49060926	q1	q2	OK	82.7708	409.109	2.30529	1.43466	0.0335	0.0692462	no	326.338
XLOC_097763	XLOC_097763	LAMTOR4	chr7:99746529-99751837	q1	q2	OK	83.1704	405.953	2.28717	2.18791	0.0015	0.00730145	yes	322.783
XLOC_090661	XLOC_090661	TUBB	chr6:30688156-30693207	q1	q2	OK	96.8248	419.321	2.11461	1.43604	0.016	0.0380893	yes	322.496
XLOC_026425	XLOC_026425	SRSF9	chr12:120884240-120907608	q1	q2	OK	79.9732	402.294	2.33066	1.64632	0.0145	0.0351553	yes	322.321
XLOC_013315	XLOC_013315	-	chr1:243138570-243138698	q1	q2	OK	94.6038	415.457	2.13473	38.3501	0.00765	0.0211156	yes	320.853
XLOC_067971	XLOC_067971	LINC00493	chr20:18548048-18550228	q1	q2	OK	73.2782	394.025	2.42683	2.37395	0.0003	0.00409677	yes	320.747
XLOC_052004	XLOC_052004	NDUFV2	chr18:9102627-9134343	q1	q2	OK	82.4693	402.945	2.28865	1.80059	0.0108	0.0276696	yes	320.476
XLOC_054369	XLOC_054369	DNMT1	chr19:10243939-10305791	q1	q2	OK	92.2548	412.042	2.1591	1.25505	0.0364	0.0741243	no	319.787
XLOC_020840	XLOC_020840	CFL1	chr11:65622141-65640405	q1	q2	OK	80.8453	400.519	2.30863	2.07854	0.00855	0.0230017	yes	319.674
XLOC_091170	XLOC_091170	HIST1H1C	chr6:26055967-26056699	q1	q2	OK	118.532	437.325	1.88342	2.7317	0.00695	0.0196157	yes	318.793
XLOC_020070	XLOC_020070	COX8A	chr11:63742078-63744015	q1	q2	OK	79.0269	396.645	2.32743	4.17658	0.00045	0.00469136	yes	317.618
XLOC_087682	XLOC_087682	-	chr5:107929585-107929717	q1	q2	OK	62.7281	379.401	2.59654	38.4152	0.0065	0.0186237	yes	316.673
XLOC_054437	XLOC_054437	NDUFB7	chr19:14676884-14682889	q1	q2	OK	90.5744	406.6	2.16644	2.35448	0.00135	0.00698299	yes	316.026
XLOC_026195	XLOC_026195	CD63	chr12:56119226-56123457	q1	q2	OK	94.7808	410.281	2.11395	1.79576	0.00435	0.0137891	yes	315.5
XLOC_036520	XLOC_036520	PSMA4	chr15:78832746-78841563	q1	q2	OK	88.9799	401.87	2.17518	1.7146	0.0051	0.0154941	yes	312.89
XLOC_033034	XLOC_033034	HSP90AA1	chr14:102547074-102606086	q1	q2	OK	84.1935	395.241	2.23095	1.46279	0.0214	0.0479714	yes	311.048
XLOC_112178	XLOC_112178	PRDX4	chrX:23685614-23704519	q1	q2	OK	92.8081	403.693	2.12093	1.84353	0.0047	0.014579	yes	310.885
XLOC_001986	XLOC_001986	PFDN2	chr1:161070305-161102478	q1	q2	OK	79.8941	390.518	2.28923	2.30528	0.0222	0.0494611	yes	310.624
XLOC_112470	XLOC_112470	SLC25A5	chrX:118599995-118605550	q1	q2	OK	86.1078	396.474	2.20301	1.76566	0.0062	0.0179575	yes	310.366
XLOC_053550	XLOC_053550	HNRNPM,MARCH2	chr19:8478011-8554067	q1	q2	OK	84.4337	391.754	2.21406	1.6579	0.01245	0.0310084	yes	307.32
XLOC_047662	XLOC_047662	STRA13	chr17:79976578-79989415	q1	q2	OK	74.4192	380.711	2.35495	2.1131	0.02205	0.0491676	yes	306.292
XLOC_054643	XLOC_054643	RABAC1	chr19:42456356-42463528	q1	q2	OK	74.0744	379.619	2.3575	2.26899	0.00215	0.00879802	yes	305.545
XLOC_098032	XLOC_098032	PSMG3	chr7:1606969-1646241	q1	q2	OK	74.2073	379.113	2.35299	2.09078	0.0318	0.066401	no	304.906
XLOC_047093	XLOC_047093	LSMD1	chr17:7758383-7816260	q1	q2	OK	71.561	376.258	2.39448	1.99433	0.0157	0.037516	yes	304.697
XLOC_065898	XLOC_065898	-	chr2:171609484-171609605	q1	q2	OK	67.3396	371.025	2.46199	41.4469	0.01645	0.038954	yes	303.685
XLOC_020811	XLOC_020811	PPP1R14B	chr11:64011950-64018848	q1	q2	OK	68.2583	371.801	2.44546	3.05026	0.00265	0.00996942	yes	303.543
XLOC_053130	XLOC_053130	-	chr18:65945760-65945873	q1	q2	OK	66.6917	367.511	2.46221	45.069	0.0289	0.0614289	no	300.819
XLOC_001604	XLOC_001604	-	chr1:62918602-62920132	q1	q2	OK	47.9183	348.71	2.86338	29.998	0.00045	0.00469136	yes	300.792
XLOC_082243	XLOC_082243	-	chr3:166408202-166408334	q1	q2	OK	97.2023	396.808	2.02938	35.0163	0.00585	0.0171699	yes	299.606
XLOC_097540	XLOC_097540	GARS	chr7:30634180-30673785	q1	q2	OK	100.848	400.365	1.98913	1.4543	0.01225	0.0306165	yes	299.517
XLOC_097688	XLOC_097688	HSPB1	chr7:75927636-75935150	q1	q2	OK	53.5857	353.101	2.72016	2.72578	0.0005	0.00486433	yes	299.515
XLOC_059084	XLOC_059084	CPSF3	chr2:9563665-9613283	q1	q2	OK	86.7574	385.843	2.15296	1.32069	0.0172	0.0403004	yes	299.086
XLOC_090654	XLOC_090654	RPP21,TRIM39,TRIM39-RPP21	chr6:30201815-30314637	q1	q2	OK	64.9646	363.245	2.48322	2.15531	0.0044	0.0138965	yes	298.28
XLOC_098049	XLOC_098049	ACTB	chr7:5566778-5570232	q1	q2	OK	90.8659	387.966	2.09412	1.88792	0.0114	0.0289044	yes	297.1
XLOC_078705	XLOC_078705	RHOA	chr3:49396349-49449526	q1	q2	OK	85.4982	381.836	2.15899	1.57716	0.009	0.023905	yes	296.338
XLOC_085642	XLOC_085642	HIGD2A	chr5:175815783-175816751	q1	q2	OK	73.5052	368.941	2.32747	3.67112	0.0008	0.00568951	yes	295.436
XLOC_047577	XLOC_047577	ATP5H	chr17:73034954-73043074	q1	q2	OK	82.3193	377.691	2.1979	1.95734	0.00185	0.00812424	yes	295.372
XLOC_001887	XLOC_001887	ILF2	chr1:153631129-153643504	q1	q2	OK	82.3179	375.097	2.18799	1.55104	0.0108	0.0276696	yes	292.779
XLOC_053539	XLOC_053539	TRAPPC5	chr19:7745706-7797727	q1	q2	OK	79.9554	371.758	2.21709	2.38086	0.0896	0.155084	no	291.803
XLOC_040901	XLOC_040901	PRSS53,VKORC1	chr16:31085742-31106276	q1	q2	OK	67.4536	358.883	2.41155	2.10566	0.0094	0.0247448	yes	291.429
XLOC_019925	XLOC_019925	MDK	chr11:46402333-46405387	q1	q2	OK	70.434	361.64	2.36021	2.31751	0.001	0.00614983	yes	291.206
XLOC_014258	XLOC_014258	PPA1	chr10:71962585-71993190	q1	q2	OK	84.6437	375.571	2.14961	2.00561	0.0083	0.0224864	yes	290.927
XLOC_107892	XLOC_107892	DNAJA1	chr9:33024998-33039907	q1	q2	OK	69.6809	358.374	2.36263	1.80239	0.0038	0.0125921	yes	288.693
XLOC_083380	XLOC_083380	HNRNPD	chr4:83273452-83295290	q1	q2	OK	69.3576	357.786	2.36697	1.99804	0.00845	0.0228039	yes	288.428
XLOC_047096	XLOC_047096	TRAPPC1	chr17:7833631-7835317	q1	q2	OK	81.1746	369.329	2.1858	2.01552	0.0021	0.00869579	yes	288.154
XLOC_053671	XLOC_053671	CCDC124	chr19:18043823-18054794	q1	q2	OK	69.264	357.087	2.3661	2.31193	0.00115	0.00651284	yes	287.823
XLOC_059324	XLOC_059324	RNF181	chr2:85822782-85824897	q1	q2	OK	82.3848	368.846	2.16257	1.88389	0.0023	0.00918338	yes	286.461
XLOC_068320	XLOC_068320	CST3	chr20:23614293-23618574	q1	q2	OK	69.714	355.861	2.3518	3.35189	0.001	0.00614983	yes	286.147
XLOC_085234	XLOC_085234	TARS	chr5:33440801-33468196	q1	q2	OK	79.6102	364.294	2.19408	1.62724	0.0061	0.0177322	yes	284.684
XLOC_084877	XLOC_084877	-	chr4:97824236-97824358	q1	q2	OK	58.5313	341.833	2.54601	43.1425	0.02235	0.0497541	yes	283.302
XLOC_023733	XLOC_023733	-	chr11:82400767-82401094	q1	q2	OK	78.2924	355.619	2.18339	5.90322	0.0002	0.00362778	yes	277.327
XLOC_026173	XLOC_026173	ATP5G2	chr12:54058943-54070512	q1	q2	OK	69.0274	346.088	2.3259	2.15141	0.0014	0.00709349	yes	277.061
XLOC_028126	XLOC_028126	-	chr12:77377535-77377682	q1	q2	OK	66.1188	341.148	2.36727	30.761	0.00225	0.00906605	yes	275.029
XLOC_054252	XLOC_054252	UQCR11	chr19:1597153-1605483	q1	q2	OK	81.1306	354.479	2.12738	1.97051	0.0078	0.0214445	yes	273.348
XLOC_001936	XLOC_001936	HDGF,MRPL24	chr1:156665228-156722240	q1	q2	OK	72.3212	345.323	2.25546	1.36991	0.0422	0.0837432	no	273.002
XLOC_000752	XLOC_000752	HAX1	chr1:154244918-154248560	q1	q2	OK	78.0923	351.085	2.16857	1.73591	0.0047	0.014579	yes	272.993
XLOC_018253	XLOC_018253	-	chr10:122114144-122114345	q1	q2	OK	96.9173	369.731	1.93165	14.136	0.0006	0.00515116	yes	272.814
XLOC_019742	XLOC_019742	MRPL23	chr11:1968501-1991586	q1	q2	OK	69.3393	341.669	2.30085	1.73664	0.02365	0.0520672	no	272.33
XLOC_047079	XLOC_047079	GABARAP	chr17:7143447-7145753	q1	q2	OK	83.0203	355.004	2.0963	1.79784	0.0048	0.0147976	yes	271.984
XLOC_107927	XLOC_107927	CLTA	chr9:36190852-36212944	q1	q2	OK	74.3641	345.859	2.21751	2.05214	0.0038	0.0125921	yes	271.495
XLOC_036501	XLOC_036501	COMMD4	chr15:75627875-75638542	q1	q2	OK	66.7832	336.237	2.33192	1.98198	0.00275	0.0102066	yes	269.454
XLOC_032551	XLOC_032551	PSMC1	chr14:90722893-90739170	q1	q2	OK	72.788	341.964	2.23207	1.64161	0.0038	0.0125921	yes	269.176
XLOC_040888	XLOC_040888	DCTPP1	chr16:30435018-30483247	q1	q2	OK	71.8679	340.538	2.2444	1.62073	0.06005	0.111813	no	268.67
XLOC_060054	XLOC_060054	BOLA3	chr2:74362527-74375039	q1	q2	OK	63.7755	331.331	2.3772	2.4013	0.0004	0.00451052	yes	267.555
XLOC_078463	XLOC_078463	AP2M1	chr3:183892633-183901882	q1	q2	OK	69.7572	336.943	2.27209	1.90988	0.0023	0.00918338	yes	267.186
XLOC_046961	XLOC_046961	HGS,MRPL12	chr17:79633760-79679208	q1	q2	OK	72.8992	339.929	2.22126	1.34421	0.059	0.110182	no	267.03
XLOC_112878	XLOC_112878	BEX2	chrX:102564273-102565974	q1	q2	OK	72.3384	337.612	2.22253	1.87427	0.00245	0.00950919	yes	265.274
XLOC_114016	XLOC_114016	-	chrX:47668004-47668121	q1	q2	OK	15.598	280.456	4.16835	39.9917	0.19945	0.29206	no	264.858
XLOC_032456	XLOC_032456	MTHFD1	chr14:64854758-64926953	q1	q2	OK	79.5979	344.393	2.11325	1.52659	0.0098	0.0255821	yes	264.795
XLOC_108603	XLOC_108603	TXN	chr9:113006091-113018920	q1	q2	OK	75.7	340.114	2.16765	1.88095	0.0041	0.0132262	yes	264.414
XLOC_059667	XLOC_059667	EEF1B2	chr2:207024317-207027655	q1	q2	OK	77.828	341.199	2.13225	1.86901	0.00395	0.0129065	yes	263.371
XLOC_007001	XLOC_007001	-	chr1:57084904-57085223	q1	q2	OK	86.1477	349.356	2.01982	5.59945	0.00055	0.00501352	yes	263.208
XLOC_085883	XLOC_085883	CCNH	chr5:86688084-86708850	q1	q2	OK	64.0808	326.959	2.35114	1.48641	0.0086	0.0231016	yes	262.878
XLOC_040597	XLOC_040597	GABARAPL2	chr16:75600248-75611779	q1	q2	OK	72.6647	334.82	2.20406	2.35631	0.0033	0.011477	yes	262.155
XLOC_033506	XLOC_033506	-	chr14:55707153-55707270	q1	q2	OK	80.481	342.626	2.08991	40.7498	0.02825	0.060315	no	262.145
XLOC_001107	XLOC_001107	HIST3H2BB	chr1:228614842-228646259	q1	q2	OK	85.3838	346.405	2.02043	1.06408	0.1661	0.252276	no	261.021
XLOC_098313	XLOC_098313	SHFM1	chr7:96318078-96339203	q1	q2	OK	78.8536	338.319	2.10113	3.31925	0.00135	0.00698299	yes	259.465
XLOC_014451	XLOC_014451	PRDX3	chr10:120927101-120939797	q1	q2	OK	75.4364	334.29	2.14777	1.64806	0.00815	0.0221832	yes	258.854
XLOC_104267	XLOC_104267	CYC1	chr8:145149959-145152428	q1	q2	OK	64.1546	322.735	2.33073	2.5677	0.00205	0.00857776	yes	258.58
XLOC_108400	XLOC_108400	STOML2	chr9:35099263-35103182	q1	q2	OK	73.5762	331.05	2.16974	1.83296	0.00575	0.0169387	yes	257.474
XLOC_001607	XLOC_001607	ITGB3BP	chr1:63906302-63988961	q1	q2	OK	75.0131	332.364	2.14755	1.64948	0.0048	0.0147976	yes	257.351
XLOC_108057	XLOC_108057	ANP32B	chr9:100745488-100778228	q1	q2	OK	76.3168	333.025	2.12556	1.62795	0.00555	0.016487	yes	256.708
XLOC_040765	XLOC_040765	CORO7,CORO7-PAM16,PAM16	chr16:4390251-4466962	q1	q2	OK	66.2005	322.811	2.28578	2.15376	0.0684	0.124468	no	256.611
XLOC_047663	XLOC_047663	DCXR	chr17:79989531-80009709	q1	q2	OK	63.3131	319.477	2.33513	1.96473	0.0342	0.0704296	no	256.164
XLOC_047580	XLOC_047580	SUMO2	chr17:73160703-73179098	q1	q2	OK	74.1033	329.115	2.15098	1.68973	0.00555	0.016487	yes	255.012
XLOC_077977	XLOC_077977	CMC1	chr3:28283085-28361265	q1	q2	OK	73.0825	328.06	2.16636	3.59916	0.00095	0.00603881	yes	254.978
XLOC_014388	XLOC_014388	MRPL43	chr10:102732285-102756731	q1	q2	OK	64.5221	319.301	2.30705	2.18851	0.01265	0.0314194	yes	254.779
XLOC_091456	XLOC_091456	HMGN3	chr6:79910837-79946517	q1	q2	OK	71.6572	326.097	2.18612	2.25171	0.0043	0.0136809	yes	254.44
XLOC_052244	XLOC_052244	ATP5A1	chr18:43664056-43684199	q1	q2	OK	72.3932	326.642	2.17379	1.70943	0.0082	0.0222771	yes	254.249
XLOC_036680	XLOC_036680	NOP10	chr15:34633916-34635362	q1	q2	OK	69.1933	322.462	2.22043	3.54119	0.0008	0.00568951	yes	253.269
XLOC_097571	XLOC_097571	MRPL32	chr7:42956456-42977508	q1	q2	OK	56.4033	307.399	2.44626	0.805375	0.1587	0.244326	no	250.996
XLOC_059561	XLOC_059561	SSB	chr2:170655321-170681586	q1	q2	OK	60.4378	310.432	2.36075	1.83634	0.0108	0.0276696	yes	249.994
XLOC_019808	XLOC_019808	RPL27A	chr11:8703994-8711419	q1	q2	OK	70.6549	319.554	2.1772	1.40554	0.0313	0.0656432	no	248.899
XLOC_020880	XLOC_020880	MRPL21	chr11:68658745-68723422	q1	q2	OK	55.983	303.157	2.43701	2.4661	0.0188	0.0432637	yes	247.174
XLOC_001053	XLOC_001053	NENF	chr1:212606228-212619721	q1	q2	OK	67.4624	313.278	2.21529	2.00564	0.00135	0.00698299	yes	245.816
XLOC_054600	XLOC_054600	HNRNPL	chr19:39327006-39342979	q1	q2	OK	63.5694	309.265	2.28244	1.89263	0.0042	0.0134661	yes	245.696
XLOC_074711	XLOC_074711	MRPL40	chr22:19420035-19423600	q1	q2	OK	63.1757	308.434	2.28752	2.11326	0.0013	0.00690503	yes	245.258
XLOC_001828	XLOC_001828	ENSA	chr1:150594598-150602098	q1	q2	OK	64.721	309.348	2.25692	1.77835	0.00435	0.0137891	yes	244.627
XLOC_001087	XLOC_001087	CNIH4	chr1:224544590-224567133	q1	q2	OK	70.2348	313.28	2.1572	1.85418	0.00275	0.0102066	yes	243.045
XLOC_016709	XLOC_016709	-	chr10:82006650-82006761	q1	q2	OK	102.823	345.307	1.74772	37.4439	0.05105	0.097889	no	242.484
XLOC_021035	XLOC_021035	TIMM8B	chr11:111944967-111957522	q1	q2	OK	66.1232	308.537	2.22222	1.66855	0.0065	0.0186237	yes	242.414
XLOC_001723	XLOC_001723	LAMTOR5	chr1:110943488-110950546	q1	q2	OK	65.7936	306.766	2.22112	1.97028	0.002	0.00848386	yes	240.972
XLOC_090693	XLOC_090693	C6orf48,SNORD52	chr6:31802692-31807618	q1	q2	OK	50.4109	291.115	2.52978	2.27691	0.00075	0.0055596	yes	240.704
XLOC_000682	XLOC_000682	HIST2H2AC	chr1:149858405-149858961	q1	q2	OK	66.6654	306.387	2.20034	2.67077	0.0013	0.00690503	yes	239.722
XLOC_098159	XLOC_098159	PSMA2	chr7:42956456-42977508	q1	q2	OK	71.5945	310.354	2.11599	1.60569	0.02	0.0454572	yes	238.76
XLOC_108175	XLOC_108175	SET	chr9:131445697-131458759	q1	q2	OK	72.8587	311.091	2.09416	1.44343	0.01755	0.0410001	yes	238.232
XLOC_005988	XLOC_005988	-	chr1:39176804-39176930	q1	q2	OK	49.7159	287.187	2.53021	37.8768	0.0231	0.0511385	no	237.471
XLOC_046390	XLOC_046390	EMC6	chr17:3539761-3599698	q1	q2	OK	58.5865	295.724	2.33561	2.47553	0.02725	0.0585571	no	237.137
XLOC_020082	XLOC_020082	ESRRA,PRDX5	chr11:64073043-64089308	q1	q2	OK	64.6394	301.433	2.22135	0.732236	0.2293	0.324331	no	236.794
XLOC_090544	XLOC_090544	NOL7	chr6:13615558-13711802	q1	q2	OK	60.6768	295.461	2.28375	2.20711	0.012	0.0301209	yes	234.784
XLOC_108651	XLOC_108651	NDUFA8	chr9:124906284-124962367	q1	q2	OK	55.7129	290.287	2.38139	2.6546	0.00125	0.00677642	yes	234.574
XLOC_033200	XLOC_033200	-	chr14:21098505-21098665	q1	q2	OK	10.3748	244.195	4.55688	27.576	0.05065	0.0972691	no	233.82
XLOC_112733	XLOC_112733	TIMM17B	chrX:48750727-48760422	q1	q2	OK	64.3657	297.806	2.21001	2.09754	0.0161	0.0382597	yes	233.44
XLOC_054567	XLOC_054567	POLR2I	chr19:36602104-36616849	q1	q2	OK	68.1701	300.599	2.14063	2.09445	0.03735	0.0756941	no	232.429
XLOC_013776	XLOC_013776	DDIT4	chr10:74033676-74039260	q1	q2	OK	34.7816	267.027	2.94059	2.4985	0.00025	0.0038646	yes	232.245
XLOC_025982	XLOC_025982	CSDA	chr12:10851561-10875973	q1	q2	OK	57.6756	289.382	2.32694	1.922	0.00385	0.0127011	yes	231.706
XLOC_074806	XLOC_074806	UQCR10	chr22:30163357-30166402	q1	q2	OK	62.8669	293.827	2.22459	1.94073	0.00255	0.00973772	yes	230.96
XLOC_108369	XLOC_108369	NDUFB6	chr9:32553523-32573182	q1	q2	OK	67.3763	298	2.145	1.85523	0.0031	0.0110161	yes	230.624
XLOC_091301	XLOC_091301	CUTA	chr6:33378772-33386065	q1	q2	OK	56.5666	286.789	2.34196	2.16596	0.00265	0.00996942	yes	230.222
XLOC_032758	XLOC_032758	DAD1	chr14:23033806-23058143	q1	q2	OK	71.2852	300.782	2.07704	2.8452	0.0022	0.00893981	yes	229.497
XLOC_116995	XLOC_116995	-	chrY:13868358-13868465	q1	q2	OK	455.17	684.621	0.5889	19.0097	0.3106	0.413717	no	229.451
XLOC_112990	XLOC_112990	FAM127B	chrX:134184962-134186221	q1	q2	OK	63.7323	293.007	2.20084	2.12004	0.0015	0.00730145	yes	229.275
XLOC_108499	XLOC_108499	HNRNPK	chr9:86582920-86595569	q1	q2	OK	67.7436	296.847	2.13156	1.43515	0.0158	0.037709	yes	229.103
XLOC_098162	XLOC_098162	MRPS24,URGCP,URGCP-MRPS24	chr7:43906156-43965996	q1	q2	OK	63.8604	291.107	2.18856	3.03261	0.00235	0.00929689	yes	227.247
XLOC_014011	XLOC_014011	BUB3	chr10:124913759-124924886	q1	q2	OK	64.4245	291.587	2.17824	1.65841	0.0084	0.0226974	yes	227.162
XLOC_060061	XLOC_060061	CCDC142,MRPL53	chr2:74699084-74734821	q1	q2	OK	53.7028	280.254	2.38366	2.47919	0.0222	0.0494611	yes	226.551
XLOC_085962	XLOC_085962	VDAC1	chr5:133307565-133340824	q1	q2	OK	63.3762	289.354	2.19082	1.65226	0.0075	0.0208029	yes	225.978
XLOC_040730	XLOC_040730	ECI1,RNPS1	chr16:2246981-2318417	q1	q2	OK	56.3887	281.534	2.31983	1.07628	0.0984	0.167002	no	225.145
XLOC_000343	XLOC_000343	ATP6V0B	chr1:44440595-44444136	q1	q2	OK	59.7932	284.632	2.25105	2.08351	0.0019	0.00825466	yes	224.839
XLOC_074986	XLOC_074986	SLC25A1	chr22:19163062-19166338	q1	q2	OK	45.1457	268.965	2.57476	2.51115	0.00125	0.00677642	yes	223.819
XLOC_091408	XLOC_091408	MCM3	chr6:52128668-52149679	q1	q2	OK	64.5427	288.203	2.15876	1.58276	0.0083	0.0224864	yes	223.66
XLOC_000364	XLOC_000364	NASP	chr1:46049659-46084675	q1	q2	OK	65.9642	288.89	2.13076	1.51078	0.01205	0.0302288	yes	222.926
XLOC_112766	XLOC_112766	HSD17B10	chrX:53458204-53461323	q1	q2	OK	55.1133	278.039	2.33482	2.09646	0.0012	0.00665949	yes	222.926
XLOC_040865	XLOC_040865	MIR4721,TUFM	chr16:28853731-28857729	q1	q2	OK	59.9875	282.887	2.23749	1.7861	0.00605	0.0176368	yes	222.899
XLOC_054368	XLOC_054368	EIF3G	chr19:10216360-10230599	q1	q2	OK	58.9189	281.207	2.25483	1.69955	0.01345	0.033022	yes	222.288
XLOC_026275	XLOC_026275	NAP1L1	chr12:76438671-76478738	q1	q2	OK	60.5454	282.414	2.22172	1.48897	0.0152	0.0365808	yes	221.869
XLOC_032314	XLOC_032314	APEX1	chr14:20923289-20925931	q1	q2	OK	56.9203	278.564	2.29099	1.90519	0.00365	0.012259	yes	221.644
XLOC_032946	XLOC_032946	MIR4709,NPC2	chr14:74946642-74960084	q1	q2	OK	63.9399	285.444	2.15842	1.93905	0.00255	0.00973772	yes	221.504
XLOC_086010	XLOC_086010	NDUFA2	chr5:140019011-140027370	q1	q2	OK	58.5233	278.391	2.25003	2.20815	0.0013	0.00690503	yes	219.868
XLOC_093135	XLOC_093135	-	chr6:27261671-27261838	q1	q2	OK	8.73994	228.223	4.70668	24.6099	0.08415	0.147271	no	219.483
XLOC_032748	XLOC_032748	HNRNPC	chr14:21677295-21737638	q1	q2	OK	62.2276	279.896	2.16926	1.46825	0.01195	0.0300199	yes	217.668
XLOC_112720	XLOC_112720	NDUFB11	chrX:47001614-47004609	q1	q2	OK	57.6576	274.862	2.25313	2.12463	0.00195	0.0083723	yes	217.204
XLOC_020076	XLOC_020076	FKBP2,VEGFB	chr11:64002055-64011607	q1	q2	OK	55.8926	272.484	2.28545	1.69314	0.00735	0.0204711	yes	216.591
XLOC_053615	XLOC_053615	C19orf53	chr19:13885256-13889594	q1	q2	OK	54.3752	270.852	2.31649	1.99642	0.0014	0.00709349	yes	216.477
XLOC_063190	XLOC_063190	-	chr2:63849193-63849315	q1	q2	OK	75.3098	291.406	1.95212	34.1366	0.03335	0.0690089	no	216.096
XLOC_000238	XLOC_000238	RNU11	chr1:28971791-28977097	q1	q2	OK	6.96799	222.821	4.999	0.790118	0.0584	0.10926	no	215.853
XLOC_040718	XLOC_040718	SNORA10	chr16:2012061-2014827	q1	q2	OK	49.8828	264.781	2.40819	0.00551033	0.00225	0.00906605	yes	214.898
XLOC_093160	XLOC_093160	-	chr6:28715524-28715659	q1	q2	OK	0	213.515	inf	nan	5e-05	0.00221242	yes	213.515
XLOC_065978	XLOC_065978	-	chr2:177065584-177065706	q1	q2	OK	13.4027	226.842	4.08109	34.6735	0.19945	0.29206	no	213.439
XLOC_040490	XLOC_040490	MT1A,MT1JP,MT1X	chr16:56669650-56718108	q1	q2	OK	61.8594	274.661	2.15059	1.39297	0.05415	0.102809	no	212.802
XLOC_068044	XLOC_068044	DYNLRB1	chr20:33104199-33128784	q1	q2	OK	61.6605	274.357	2.15364	1.92993	0.00195	0.0083723	yes	212.697
XLOC_001922	XLOC_001922	SSR2	chr1:155978730-155990758	q1	q2	OK	57.3265	268.879	2.22968	1.86034	0.00305	0.0109086	yes	211.553
XLOC_036523	XLOC_036523	MORF4L1	chr15:79165122-79190081	q1	q2	OK	58.6528	270.18	2.20365	1.70796	0.00625	0.0180707	yes	211.527
XLOC_054415	XLOC_054415	GADD45GIP1	chr19:13064969-13068068	q1	q2	OK	56.9005	266.705	2.22873	3.34376	0.00065	0.00528361	yes	209.804
XLOC_001891	XLOC_001891	JTB	chr1:153931574-153950451	q1	q2	OK	47.3641	256.782	2.43868	1.82116	0.00855	0.0230017	yes	209.418
XLOC_002242	XLOC_002242	HIST3H2A	chr1:228614842-228646259	q1	q2	OK	50.6073	259.847	2.36024	2.12677	0.1986	0.29131	no	209.24
XLOC_053456	XLOC_053456	GPX4	chr19:1103935-1106787	q1	q2	OK	61.3798	270.227	2.13834	2.21793	0.0026	0.00985877	yes	208.847
XLOC_112825	XLOC_112825	XIST	chrX:73012039-73072588	q1	q2	OK	77.2256	285.961	1.88867	0.31831	0.40595	0.510345	no	208.735
XLOC_078212	XLOC_078212	TFG	chr3:100428133-100467812	q1	q2	OK	55.1285	263.128	2.2549	1.85399	0.00255	0.00973772	yes	207.999
XLOC_112593	XLOC_112593	SNORA70	chrX:153626570-153650063	q1	q2	OK	60.0455	267.776	2.1569	0.161455	0.03285	0.0681576	no	207.731
XLOC_025935	XLOC_025935	MLF2	chr12:6849396-6862636	q1	q2	OK	64.7114	272.268	2.07294	1.63249	0.009	0.023905	yes	207.557
XLOC_001819	XLOC_001819	HIST2H2AC	chr1:149858405-149858961	q1	q2	OK	91.0612	297.922	1.71002	4.29949	0.2149	0.30982	no	206.861
XLOC_036774	XLOC_036774	LEO1	chr15:52230219-52263958	q1	q2	OK	40.8898	246.702	2.59296	1.65484	0.00375	0.0124782	yes	205.812
XLOC_082833	XLOC_082833	DANCR	chr4:53578620-53580305	q1	q2	OK	49.9934	255.554	2.35382	2.19046	0.0006	0.00515116	yes	205.561
XLOC_047461	XLOC_047461	MRPL27	chr17:48445227-48450562	q1	q2	OK	47.74	253.181	2.4069	3.21614	0.00075	0.0055596	yes	205.441
XLOC_000410	XLOC_000410	MRPL37	chr1:54665839-54906397	q1	q2	OK	54.8663	259.548	2.24201	1.38652	0.0855	0.149029	no	204.682
XLOC_112724	XLOC_112724	UXT	chrX:47511190-47519776	q1	q2	OK	54.9172	259.455	2.24015	3.47174	0.0011	0.00638575	yes	204.538
XLOC_079726	XLOC_079726	-	chr3:22424193-22424420	q1	q2	OK	44.9666	248.302	2.46517	13.1599	5e-05	0.00221242	yes	203.335
XLOC_082395	XLOC_082395	-	chr3:190142442-190142592	q1	q2	OK	26.6151	229.696	3.10941	28.7314	0.01125	0.0286049	yes	203.081
XLOC_053443	XLOC_053443	PTBP1	chr19:791969-812327	q1	q2	OK	60.1838	263.141	2.12839	1.57496	0.0137	0.0335593	yes	202.957
XLOC_001102	XLOC_001102	ARF1	chr1:228270360-228287899	q1	q2	OK	61.7834	264.438	2.09764	1.66593	0.0084	0.0226974	yes	202.655
XLOC_075166	XLOC_075166	NHP2L1	chr22:42069907-42084919	q1	q2	OK	49.703	252.171	2.343	1.85655	0.0028	0.0103246	yes	202.468
XLOC_108425	XLOC_108425	TOMM5	chr9:37588407-37592637	q1	q2	OK	51.5186	253.29	2.29762	2.15199	0.0012	0.00665949	yes	201.771
XLOC_085622	XLOC_085622	RPL26L1	chr5:172386438-172396832	q1	q2	OK	53.9912	255.43	2.24213	2.117	0.0014	0.00709349	yes	201.439
XLOC_020316	XLOC_020316	REXO2	chr11:114309996-114321003	q1	q2	OK	47.6636	249.093	2.38572	2.23517	0.00105	0.00626945	yes	201.429
XLOC_001394	XLOC_001394	MIR3917,STMN1	chr1:26209888-26233368	q1	q2	OK	58.6262	259.996	2.14887	1.7736	0.00555	0.016487	yes	201.37
XLOC_032924	XLOC_032924	ERH	chr14:69846839-69865021	q1	q2	OK	56.7719	257.917	2.18366	2.5074	0.00215	0.00879802	yes	201.145
XLOC_053982	XLOC_053982	RUVBL2	chr19:49497091-49520347	q1	q2	OK	51.4015	250.579	2.28538	2.38275	0.0029	0.0105722	yes	199.178
XLOC_024795	XLOC_024795	-	chr11:125938437-125938587	q1	q2	OK	19.4254	218.2	3.48964	28.6945	0.0192	0.0439542	yes	198.775
XLOC_104545	XLOC_104545	C8orf59	chr8:86089618-86132643	q1	q2	OK	57.4545	255.722	2.15409	1.71427	0.0041	0.0132262	yes	198.268
XLOC_001855	XLOC_001855	S100A11	chr1:152004981-152009511	q1	q2	OK	50.9605	249.195	2.28982	3.51433	0.0007	0.00541238	yes	198.234
XLOC_091368	XLOC_091368	MEA1	chr6:42952236-42997337	q1	q2	OK	47.1987	244.784	2.37469	1.44844	0.069	0.125391	no	197.585
XLOC_054372	XLOC_054372	CDC37,MIR1181	chr19:10501736-10514271	q1	q2	OK	57.4058	254.848	2.15037	1.64112	0.0053	0.0159422	yes	197.442
XLOC_025551	XLOC_025551	PRR13	chr12:53835432-53840427	q1	q2	OK	57.6043	254.609	2.14403	1.70019	0.004	0.0130127	yes	197.005
XLOC_047451	XLOC_047451	PHB	chr17:47481332-47492242	q1	q2	OK	52.4604	248.639	2.24476	1.75219	0.00455	0.0142387	yes	196.179
XLOC_106315	XLOC_106315	-	chr8:84128364-84128486	q1	q2	OK	56.5397	251.97	2.15592	34.3478	0.03945	0.0790872	no	195.43
XLOC_065838	XLOC_065838	-	chr2:139044684-139044807	q1	q2	OK	86.6794	281.957	1.70171	30.9147	0.0401	0.0801665	no	195.278
XLOC_091246	XLOC_091246	HLA-C	chr6:31236525-31239913	q1	q2	OK	46.0779	240.745	2.38536	2.4015	0.0022	0.00893981	yes	194.667
XLOC_047030	XLOC_047030	ITGAE	chr17:3617918-3704537	q1	q2	OK	45.1213	239.748	2.40964	1.90272	0.1363	0.21568	no	194.627
XLOC_112468	XLOC_112468	PGRMC1	chrX:118370210-118378481	q1	q2	OK	56.3447	250.546	2.15273	1.70268	0.00695	0.0196157	yes	194.201
XLOC_115257	XLOC_115257	-	chrX:108297216-108297951	q1	q2	OK	145.089	339.167	1.22505	1.52937	0.05945	0.110917	no	194.078
XLOC_054953	XLOC_054953	UBE2M	chr19:59067078-59070343	q1	q2	OK	49.6379	243.599	2.29499	2.64535	0.00205	0.00857776	yes	193.961
XLOC_032414	XLOC_032414	C14orf166	chr14:52456227-52471423	q1	q2	OK	49.4284	242.719	2.29587	2.03192	0.00185	0.00812424	yes	193.291
XLOC_091040	XLOC_091040	MTHFD1L	chr6:151186814-151423027	q1	q2	OK	48.6059	241.793	2.31457	1.75625	0.0033	0.011477	yes	193.187
XLOC_001614	XLOC_001614	SERBP1	chr1:67873492-67896123	q1	q2	OK	57.2169	250.104	2.12801	0.647134	0.2167	0.311852	no	192.887
XLOC_007507	XLOC_007507	-	chr1:84540550-84540691	q1	q2	OK	46.3247	239.066	2.36756	29.1235	0.01305	0.032205	yes	192.741
XLOC_093629	XLOC_093629	-	chr6:35523947-35524099	q1	q2	OK	37.832	230.491	2.60703	26.4986	0.00645	0.0185149	yes	192.659
XLOC_000901	XLOC_000901	PRDX6	chr1:173446485-173457946	q1	q2	OK	53.2028	245.821	2.20803	1.99227	0.0046	0.0143577	yes	192.618
XLOC_053461	XLOC_053461	MUM1,NDUFS7	chr19:1312844-1438262	q1	q2	OK	52.5688	245.154	2.22141	0.735778	0.3349	0.439136	no	192.585
XLOC_047610	XLOC_047610	MIR636,SRSF2	chr17:74730082-74775336	q1	q2	OK	54.7164	246.707	2.17276	2.0773	0.00835	0.0225991	yes	191.991
XLOC_026428	XLOC_026428	POP5	chr12:121016641-121019201	q1	q2	OK	53.0985	244.765	2.20465	2.05213	0.00155	0.00741914	yes	191.666
XLOC_084542	XLOC_084542	-	chr4:12642088-12642243	q1	q2	OK	26.9565	218.514	3.01902	26.7305	0.0087	0.023315	yes	191.558
XLOC_053607	XLOC_053607	CALR	chr19:13049413-13055304	q1	q2	OK	54.9593	246.383	2.16447	1.93666	0.00675	0.019197	yes	191.424
XLOC_053932	XLOC_053932	CALM3	chr19:46984044-47114111	q1	q2	OK	59.6015	250.154	2.06939	1.46725	0.0246	0.0538342	no	190.553
XLOC_090644	XLOC_090644	HLA-A,HLA-F,HLA-H	chr6:29691060-29913661	q1	q2	OK	57.0472	247.294	2.116	1.68999	0.0088	0.0235333	yes	190.247
XLOC_019746	XLOC_019746	CD81	chr11:2398546-2421090	q1	q2	OK	44.3386	234.28	2.4016	2.16961	0.0019	0.00825466	yes	189.941
XLOC_046616	XLOC_046616	TAF15	chr17:34136458-34174343	q1	q2	OK	57.8872	247.652	2.097	1.51963	0.0101	0.0262286	yes	189.765
XLOC_084905	XLOC_084905	-	chr4:121448758-121448897	q1	q2	OK	52.6035	241.407	2.19824	28.4925	0.0147	0.0355762	yes	188.804
XLOC_032381	XLOC_032381	PSMA6	chr14:35761573-35786682	q1	q2	OK	49.9694	238.455	2.2546	1.91498	0.0022	0.00893981	yes	188.486
XLOC_054315	XLOC_054315	KHSRP,MIR3940	chr19:6412952-6424822	q1	q2	OK	50.0868	238.102	2.24908	1.51063	0.0118	0.0297054	yes	188.015
XLOC_033464	XLOC_033464	-	chr14:50320241-50320757	q1	q2	OK	66.6928	254.393	1.93146	3.0567	0.00205	0.00857776	yes	187.7
XLOC_091150	XLOC_091150	DEK	chr6:18224344-18264799	q1	q2	OK	59.7057	246.678	2.04669	1.43874	0.01645	0.038954	yes	186.972
XLOC_001911	XLOC_001911	CLK2,FAM189B,GBA,SCAMP3	chr1:155197478-155243281	q1	q2	OK	58.1376	244.993	2.07519	1.2293	0.04445	0.0873475	no	186.855
XLOC_097686	XLOC_097686	MDH2	chr7:75677354-75698844	q1	q2	OK	49.558	235.501	2.24854	1.96278	0.00335	0.0115929	yes	185.943
XLOC_013793	XLOC_013793	VDAC2	chr10:76969911-76991207	q1	q2	OK	55.5363	241.001	2.11754	1.69525	0.00495	0.0151603	yes	185.465
XLOC_020589	XLOC_020589	PSMA1	chr11:14526416-14665197	q1	q2	OK	52.4526	237.778	2.18053	1.79289	0.0041	0.0132262	yes	185.325
XLOC_091168	XLOC_091168	HIST1H2AB	chr6:26033319-26033796	q1	q2	OK	44.2032	229.089	2.37369	5.53116	5e-05	0.00221242	yes	184.886
XLOC_047394	XLOC_047394	SLC25A39	chr17:42396445-42402217	q1	q2	OK	48.7365	233.01	2.25732	1.96741	0.0033	0.011477	yes	184.273
XLOC_112382	XLOC_112382	CHM	chrX:85116184-85302566	q1	q2	OK	52.0874	235.514	2.17681	4.67469	0.0229	0.0507792	no	183.427
XLOC_047088	XLOC_047088	CD68,MPDU1	chr17:7482457-7493488	q1	q2	OK	24.7478	208.161	3.07233	6.09359	0.05285	0.100686	no	183.413
XLOC_053984	XLOC_053984	CGB5,SNAR-G1	chr19:49527768-49549543	q1	q2	OK	14.63	197.906	3.75781	5.8336	0.1183	0.192396	no	183.276
XLOC_065995	XLOC_065995	-	chr2:186866017-186866134	q1	q2	OK	16.385	199.5	3.60594	35.2445	0.16385	0.249721	no	183.115
XLOC_054341	XLOC_054341	NDUFA7	chr19:8376183-8386280	q1	q2	OK	47.6583	230.356	2.27306	3.78273	0.00045	0.00469136	yes	182.698
XLOC_052209	XLOC_052209	SS18	chr18:23596216-23670611	q1	q2	OK	54.0139	236.632	2.13125	1.25699	0.06575	0.120562	no	182.618
XLOC_046556	XLOC_046556	SUPT6H	chr17:26975373-27038872	q1	q2	OK	48.4308	230.89	2.25321	2.95001	0.0654	0.120053	no	182.459
XLOC_040759	XLOC_040759	TRAP1	chr16:3702939-3767598	q1	q2	OK	44.7026	227.078	2.34476	2.00283	0.00335	0.0115929	yes	182.375
XLOC_033405	XLOC_033405	-	chr14:32672037-32672543	q1	q2	OK	41.9011	224.234	2.41995	4.06577	0.0001	0.00286937	yes	182.333
XLOC_104598	XLOC_104598	COX6C	chr8:100890222-100906242	q1	q2	OK	47.7027	229.838	2.26847	2.71436	0.00155	0.00741914	yes	182.135
XLOC_110523	XLOC_110523	-	chr9:106252686-106252816	q1	q2	OK	14.8359	196.381	3.72648	36.2334	0.11265	0.185376	no	181.545
XLOC_093137	XLOC_093137	-	chr6:27271489-27271687	q1	q2	OK	19.3436	200.466	3.37343	19.9276	0.0007	0.00541238	yes	181.122
XLOC_000790	XLOC_000790	APOA1BP	chr1:156561557-156564091	q1	q2	OK	50.3012	230.975	2.19907	2.4181	0.003	0.0107997	yes	180.674
XLOC_000323	XLOC_000323	PPIH	chr1:43124047-43142725	q1	q2	OK	48.6968	229.108	2.23413	1.91055	0.0014	0.00709349	yes	180.411
XLOC_014448	XLOC_014448	EIF3A	chr10:120794389-120840334	q1	q2	OK	49.7497	229.952	2.20857	1.49064	0.02005	0.0455517	yes	180.202
XLOC_032548	XLOC_032548	-	chr14:90086365-90179262	q1	q2	OK	52.7503	232.944	2.14273	1.58779	0.01555	0.037236	yes	180.194
XLOC_112370	XLOC_112370	PGK1	chrX:77359665-77382424	q1	q2	OK	52.6483	232.025	2.13982	1.57013	0.0085	0.0229044	yes	179.377
XLOC_059848	XLOC_059848	YWHAQ	chr2:9724105-9771106	q1	q2	OK	54.7484	233.712	2.09384	1.58264	0.0086	0.0231016	yes	178.964
XLOC_002231	XLOC_002231	PARP1	chr1:226548391-226595801	q1	q2	OK	50.512	229.05	2.18096	1.65006	0.01575	0.0376188	yes	178.538
XLOC_063930	XLOC_063930	-	chr2:92281450-92281538	q1	q2	OK	58.4416	236.832	2.0188	48.8312	0.18685	0.278088	no	178.39
XLOC_047588	XLOC_047588	H3F3B	chr17:73772514-73775860	q1	q2	OK	55.9235	233.982	2.06487	1.65768	0.01255	0.0312034	yes	178.059
XLOC_091658	XLOC_091658	TCP1	chr6:160181290-160210735	q1	q2	OK	50.7625	228.676	2.17147	1.51798	0.0106	0.0272317	yes	177.913
XLOC_112732	XLOC_112732	PCSK1N	chrX:48689503-48694036	q1	q2	OK	30.1425	206.765	2.77812	4.84713	5e-05	0.00221242	yes	176.623
XLOC_032336	XLOC_032336	MRPL52	chr14:23299091-23304246	q1	q2	OK	53.7248	228.699	2.08979	1.81451	0.00425	0.0135538	yes	174.974
XLOC_085591	XLOC_085591	PTTG1	chr5:159848864-159855746	q1	q2	OK	50.483	225.258	2.15771	2.72906	0.00215	0.00879802	yes	174.775
XLOC_047653	XLOC_047653	OXLD1	chr17:79631927-79633618	q1	q2	OK	48.3559	222.845	2.20427	2.42779	0.00135	0.00698299	yes	174.489
XLOC_097741	XLOC_097741	BRI3	chr7:97910978-98030427	q1	q2	OK	49.4818	223.967	2.17832	2.78934	0.01205	0.0302288	yes	174.485
XLOC_001906	XLOC_001906	DPM3	chr1:155112138-155112996	q1	q2	OK	48.0477	222.502	2.21128	2.55808	0.0006	0.00515116	yes	174.454
XLOC_040986	XLOC_040986	NAE1	chr16:66836780-66864879	q1	q2	OK	54.1841	227.474	2.06976	1.57037	0.0081	0.0220806	yes	173.29
XLOC_068248	XLOC_068248	SNRPB	chr20:2442280-2451499	q1	q2	OK	43.1019	216.264	2.32697	2.02838	0.00125	0.00677642	yes	173.162
XLOC_059757	XLOC_059757	PSMD1	chr2:231921577-232037652	q1	q2	OK	53.0393	225.981	2.09107	1.27091	0.02225	0.0495623	yes	172.942
XLOC_053749	XLOC_053749	PDCD2L	chr19:34895302-34917075	q1	q2	OK	40.4506	212.379	2.39241	2.06947	0.0004	0.00451052	yes	171.928
XLOC_020117	XLOC_020117	DRAP1	chr11:65686727-65694219	q1	q2	OK	38.2335	209.807	2.45615	2.41838	0.00155	0.00741914	yes	171.573
XLOC_075136	XLOC_075136	DMC1	chr22:38914953-38966198	q1	q2	OK	51.0956	222.399	2.12188	1.74196	0.01825	0.0422779	yes	171.303
XLOC_082156	XLOC_082156	-	chr3:139111366-139111491	q1	q2	OK	50.5475	221.641	2.13252	28.6844	0.0485	0.0939608	no	171.094
XLOC_046922	XLOC_046922	SNHG16	chr17:74553845-74582145	q1	q2	OK	53.9068	224.836	2.06033	1.63817	0.0124	0.0309018	yes	170.929
XLOC_046695	XLOC_046695	TUBG1	chr17:40731525-40767256	q1	q2	OK	49.235	219.995	2.15971	1.68135	0.01175	0.0296141	yes	170.76
XLOC_099072	XLOC_099072	-	chr7:10492961-10493140	q1	q2	OK	28.3437	199.052	2.81204	21.5336	0.00135	0.00698299	yes	170.708
XLOC_025600	XLOC_025600	PA2G4	chr12:56498102-56507694	q1	q2	OK	47.5775	218.245	2.1976	1.66035	0.00815	0.0221832	yes	170.668
XLOC_053660	XLOC_053660	MRPL34	chr19:17416476-17417652	q1	q2	OK	38.9049	209.537	2.42919	3.2663	0.00055	0.00501352	yes	170.632
XLOC_014297	XLOC_014297	COMTD1	chr10:76992364-76995770	q1	q2	OK	36.4162	207.029	2.50718	2.93997	0.0002	0.00362778	yes	170.613
XLOC_020540	XLOC_020540	TAF10	chr11:6624963-6633475	q1	q2	OK	45.65	215.977	2.24219	2.21447	0.00385	0.0127011	yes	170.327
XLOC_020633	XLOC_020633	IMMP1L	chr11:31391376-31531169	q1	q2	OK	42.804	212.731	2.31321	1.99117	0.0027	0.0100906	yes	169.927
XLOC_020102	XLOC_020102	MALAT1	chr11:65265160-65274456	q1	q2	OK	49.6727	219.418	2.14316	0.513964	0.2892	0.391062	no	169.745
XLOC_053810	XLOC_053810	CATSPERG,KCNK6,PSMD8	chr19:38806768-38879233	q1	q2	OK	48.7088	218.02	2.16221	1.91496	0.01785	0.0415344	yes	169.311
XLOC_097774	XLOC_097774	POP7	chr7:100303675-100305123	q1	q2	OK	37.5145	206.622	2.46147	3.18747	0.00035	0.00428045	yes	169.108
XLOC_031782	XLOC_031782	-	chr13:55014791-55015096	q1	q2	OK	48.0302	216.517	2.17247	6.77342	0.0001	0.00286937	yes	168.487
XLOC_091650	XLOC_091650	DYNLT1	chr6:159057500-159065804	q1	q2	OK	54.546	222.736	2.02979	1.80635	0.0025	0.00962181	yes	168.19
XLOC_060377	XLOC_060377	HSPD1	chr2:198351307-198418423	q1	q2	OK	51.7512	219.654	2.08557	0.94536	0.13615	0.215553	no	167.903
XLOC_030823	XLOC_030823	GTF3A	chr13:27998680-28024739	q1	q2	OK	47.2585	214.845	2.18465	2.00765	0.0097	0.0253826	yes	167.587
XLOC_054436	XLOC_054436	DNAJB1	chr19:14607329-14629201	q1	q2	OK	8.98907	175.994	4.29121	3.0024	5e-05	0.00221242	yes	167.005
XLOC_025844	XLOC_025844	ARL6IP4,OGFOD2	chr12:123458118-123594975	q1	q2	OK	46.1626	212.506	2.20271	1.9909	0.02665	0.0574683	no	166.343
XLOC_112597	XLOC_112597	FAM50A	chrX:153672472-153686297	q1	q2	OK	46.2232	212.199	2.19873	1.9212	0.0064	0.0184106	yes	165.976
XLOC_104438	XLOC_104438	LSM1	chr8:38020838-38070975	q1	q2	OK	41.5318	207.17	2.31853	2.16127	0.00835	0.0225991	yes	165.638
XLOC_020719	XLOC_020719	SSRP1	chr11:57093214-57104714	q1	q2	OK	47.5998	213.174	2.16301	1.67549	0.0083	0.0224864	yes	165.574
XLOC_101797	XLOC_101797	-	chr7:124940441-124940637	q1	q2	OK	44.2085	209.616	2.24535	16.5702	0.00025	0.0038646	yes	165.408
XLOC_001367	XLOC_001367	HNRNPR	chr1:23635958-23670868	q1	q2	OK	46.782	212.165	2.18116	1.59964	0.00835	0.0225991	yes	165.383
XLOC_040659	XLOC_040659	TRAPPC2L	chr16:88923490-89045955	q1	q2	OK	47.3755	212.735	2.16685	0.971608	0.35065	0.455053	no	165.36
XLOC_098176	XLOC_098176	SNHG15,SNORA9	chr7:45022215-45026477	q1	q2	OK	30.7955	195.399	2.66563	0.681722	0.06485	0.119267	no	164.603
XLOC_098336	XLOC_098336	MCM7	chr7:99690313-99723128	q1	q2	OK	48.917	213.33	2.12468	1.6391	0.01585	0.0378115	yes	164.413
XLOC_079725	XLOC_079725	-	chr3:22423214-22423371	q1	q2	OK	29.7463	194.111	2.7061	24.6342	0.009	0.023905	yes	164.365
XLOC_075172	XLOC_075172	NDUFA6	chr22:42481529-42486888	q1	q2	OK	49.208	213.572	2.11776	2.2032	0.00285	0.0104358	yes	164.364
XLOC_074892	XLOC_074892	XRCC6	chr22:42017294-42060245	q1	q2	OK	47.1396	211.441	2.16524	1.72208	0.0065	0.0186237	yes	164.301
XLOC_036891	XLOC_036891	IMP3	chr15:75925273-75939649	q1	q2	OK	43.2903	206.944	2.25712	2.08573	0.0084	0.0226974	yes	163.654
XLOC_068136	XLOC_068136	CSE1L	chr20:47662782-47713755	q1	q2	OK	46.5821	209.537	2.16935	1.54324	0.00795	0.021757	yes	162.955
XLOC_059543	XLOC_059543	PSMD14	chr2:162164785-162268231	q1	q2	OK	41.0101	203.671	2.31219	1.85951	0.00165	0.00765795	yes	162.661
XLOC_078266	XLOC_078266	NDUFB4	chr3:120315127-120321352	q1	q2	OK	46.1439	208.755	2.1776	2.12788	0.0008	0.00568951	yes	162.611
XLOC_046852	XLOC_046852	PSMC5	chr17:61896792-61909387	q1	q2	OK	46.5994	208.267	2.16005	1.46777	0.0169	0.0397965	yes	161.668
XLOC_093128	XLOC_093128	-	chr6:26577216-26577544	q1	q2	OK	16.905	178.505	3.40044	8.78175	5e-05	0.00221242	yes	161.6
XLOC_090620	XLOC_090620	HIST1H2BO	chr6:27861202-27861669	q1	q2	OK	53.8057	214.749	1.99682	4.01814	0.0008	0.00568951	yes	160.943
XLOC_001929	XLOC_001929	CCT3	chr1:156278751-156316785	q1	q2	OK	50.89	211.729	2.05677	1.75531	0.0095	0.0249501	yes	160.839
XLOC_112258	XLOC_112258	PQBP1	chrX:48750727-48760422	q1	q2	OK	39.0949	199.393	2.35056	1.14829	0.07145	0.128919	no	160.298
XLOC_000240	XLOC_000240	YTHDF2	chr1:29063132-29096287	q1	q2	OK	41.7816	201.999	2.27341	1.92482	0.0036	0.0121498	yes	160.217
XLOC_047371	XLOC_047371	COA3	chr17:40949635-40950743	q1	q2	OK	39.9509	199.674	2.32135	3.15429	0.00065	0.00528361	yes	159.723
XLOC_104605	XLOC_104605	YWHAZ	chr8:101930803-101965623	q1	q2	OK	46.8248	206.356	2.13979	1.53049	0.01035	0.0267393	yes	159.531
XLOC_054296	XLOC_054296	C19orf10	chr19:4656177-4670415	q1	q2	OK	35.4267	194.597	2.45758	2.31547	0.00115	0.00651284	yes	159.17
XLOC_116887	XLOC_116887	-	chrY:10035748-10036005	q1	q2	OK	52.5909	211.095	2.00501	8.80277	0.00015	0.00329832	yes	158.504
XLOC_014220	XLOC_014220	TIMM23	chr10:51591987-51623386	q1	q2	OK	45.7264	204.104	2.15821	1.90617	0.0015	0.00730145	yes	158.378
XLOC_072986	XLOC_072986	NDUFV3	chr21:44313377-44329773	q1	q2	OK	44.2782	202.615	2.19407	1.90694	0.0029	0.0105722	yes	158.337
XLOC_054733	XLOC_054733	TMEM160	chr19:47549166-47551882	q1	q2	OK	36.3821	194.701	2.41996	4.849	0.00025	0.0038646	yes	158.319
XLOC_000758	XLOC_000758	CKS1B	chr1:154947117-154951725	q1	q2	OK	47.3838	205.633	2.11761	1.94333	0.0017	0.00776623	yes	158.249
XLOC_091472	XLOC_091472	SNORD50B	chr6:86386724-86388451	q1	q2	OK	74.9075	232.983	1.63704	0.0526792	0.1755	0.263856	no	158.076
XLOC_054405	XLOC_054405	WDR83OS	chr19:12777617-12792701	q1	q2	OK	46.5097	204.47	2.13629	1.85925	0.0289	0.0614289	no	157.96
XLOC_074800	XLOC_074800	EWSR1	chr22:29663979-29702878	q1	q2	OK	42.386	200.256	2.24018	1.68633	0.00625	0.0180707	yes	157.87
XLOC_085650	XLOC_085650	PRELID1	chr5:176730762-176739292	q1	q2	OK	48.804	206.292	2.07962	1.23039	0.10845	0.17999	no	157.488
XLOC_020901	XLOC_020901	MIR139	chr11:72287183-72385497	q1	q2	NOTEST	0	157.455	inf	0	1	1	no	157.455
XLOC_090604	XLOC_090604	HIST1H2AG	chr6:27100094-27114637	q1	q2	OK	49.1343	206.071	2.06834	0.63724	0.69855	0.77322	no	156.937
XLOC_112343	XLOC_112343	NONO	chrX:70427733-70948962	q1	q2	OK	54.7466	211.616	1.95061	1.01668	0.1047	0.175674	no	156.869
XLOC_013948	XLOC_013948	GSTO1	chr10:106013951-106027222	q1	q2	OK	42.313	199.006	2.23364	2.10405	0.00145	0.00720453	yes	156.693
XLOC_083500	XLOC_083500	NDUFC1	chr4:140211070-140311995	q1	q2	OK	40.0038	196.532	2.29656	1.75186	0.06815	0.124149	no	156.528
XLOC_098566	XLOC_098566	NCAPG2	chr7:158423806-158497520	q1	q2	OK	40.6092	196.852	2.27723	1.74303	0.0033	0.011477	yes	156.243
XLOC_000834	XLOC_000834	UFC1	chr1:161123351-161128779	q1	q2	OK	49.8981	206.09	2.04622	1.76976	0.00315	0.0111369	yes	156.192
XLOC_040550	XLOC_040550	NUTF2	chr16:67841009-67905219	q1	q2	OK	45.2036	201.326	2.15502	1.43097	0.0371	0.0753007	no	156.122
XLOC_040257	XLOC_040257	ATP6V0C	chr16:2563726-2570224	q1	q2	OK	47.695	203.764	2.09499	2.20008	0.0019	0.00825466	yes	156.069
XLOC_085835	XLOC_085835	TAF9	chr5:68647452-68710630	q1	q2	OK	48.2103	203.466	2.07737	2.12653	0.00515	0.0156152	yes	155.256
XLOC_059701	XLOC_059701	PNKD	chr2:219135114-219211516	q1	q2	OK	40.8152	195.987	2.26358	2.81596	0.004	0.0130127	yes	155.172
XLOC_054047	XLOC_054047	PPP2R1A	chr19:52693054-52729678	q1	q2	OK	40.2107	194.698	2.27558	1.8802	0.0033	0.011477	yes	154.487
XLOC_059973	XLOC_059973	CALM2	chr2:47387220-47403740	q1	q2	OK	50.4531	204.541	2.01937	1.99316	0.0069	0.0195206	yes	154.088
XLOC_098363	XLOC_098363	FIS1	chr7:100882746-100908274	q1	q2	OK	35.3115	189.188	2.42161	1.90035	0.01685	0.0397048	yes	153.876
XLOC_014264	XLOC_014264	PCBD1	chr10:72575703-72648541	q1	q2	OK	36.6566	189.552	2.37044	1.83051	0.00635	0.0182985	yes	152.895
XLOC_040618	XLOC_040618	HSBP1	chr16:83841507-83846607	q1	q2	OK	44.2656	197.078	2.1545	1.8668	0.00535	0.0160589	yes	152.812
XLOC_054269	XLOC_054269	TIMM13	chr19:2389783-2427875	q1	q2	OK	39.5429	192.259	2.28156	1.92825	0.004	0.0130127	yes	152.716
XLOC_036900	XLOC_036900	ETFA	chr15:76508435-76604081	q1	q2	OK	49.5474	201.841	2.02634	2.19895	0.0052	0.0157182	yes	152.294
XLOC_112181	XLOC_112181	EIF2S3	chrX:24073064-24097118	q1	q2	OK	42.7874	194.817	2.18686	1.58235	0.00885	0.0236318	yes	152.03
XLOC_078782	XLOC_078782	THOC7	chr3:63805040-63849631	q1	q2	OK	43.0212	194.689	2.17805	1.90994	0.0021	0.00869579	yes	151.668
XLOC_000167	XLOC_000167	CDC42	chr1:22379119-22419443	q1	q2	OK	45.8339	197.394	2.10659	1.59104	0.0071	0.0199398	yes	151.56
XLOC_025429	XLOC_025429	STRAP	chr12:16035287-16056419	q1	q2	OK	40.095	191.148	2.25319	1.81308	0.00415	0.0133455	yes	151.053
XLOC_020155	XLOC_020155	GAL	chr11:68451982-68459208	q1	q2	OK	38.8266	189.603	2.28787	2.70759	0.0003	0.00409677	yes	150.776
XLOC_001104	XLOC_001104	GJC2,GUK1,IBA57	chr1:228297299-228370036	q1	q2	OK	50.6584	201.42	1.99133	1.31728	0.1281	0.205114	no	150.762
XLOC_108278	XLOC_108278	TUBB4B	chr9:140135382-140142222	q1	q2	OK	44.8309	195.549	2.12497	2.11291	0.0069	0.0195206	yes	150.718
XLOC_075170	XLOC_075170	CENPM	chr22:42334516-42365698	q1	q2	OK	40.698	191.385	2.23345	1.94173	0.071	0.128365	no	150.687
XLOC_068366	XLOC_068366	AHCY	chr20:32867786-32899608	q1	q2	OK	42.7721	192.58	2.17072	1.79219	0.0046	0.0143577	yes	149.808
XLOC_013890	XLOC_013890	PGAM1	chr10:99185753-99194737	q1	q2	OK	41.3206	190.846	2.20747	1.78359	0.0047	0.014579	yes	149.525
XLOC_046872	XLOC_046872	KPNA2	chr17:66031847-66042970	q1	q2	OK	40.7979	190.235	2.22122	1.96422	0.0033	0.011477	yes	149.437
XLOC_090970	XLOC_090970	CENPW	chr6:126661252-126669938	q1	q2	OK	39.8113	188.67	2.24461	2.25239	0.00055	0.00501352	yes	148.859
XLOC_097778	XLOC_097778	SRRT,TRIP6	chr7:100464869-100487339	q1	q2	OK	35.7656	184.552	2.36738	2.00243	0.0064	0.0184106	yes	148.786
XLOC_016238	XLOC_016238	-	chr10:74746358-74746504	q1	q2	OK	12.0724	160.807	3.73555	24.2557	0.07095	0.128296	no	148.735
XLOC_085710	XLOC_085710	MRPL36	chr5:1775817-1801396	q1	q2	OK	41.1113	188.787	2.19915	2.34254	0.03255	0.0677046	no	147.676
XLOC_040977	XLOC_040977	GOT2	chr16:58740932-58768246	q1	q2	OK	40.2715	187.51	2.21914	1.79792	0.00535	0.0160589	yes	147.238
XLOC_053574	XLOC_053574	ILF3,QTRT1	chr19:10764936-10828377	q1	q2	OK	39.4373	186.608	2.24238	1.62609	0.0164	0.0388697	yes	147.171
XLOC_047180	XLOC_047180	USP22	chr17:20889456-20946352	q1	q2	OK	44.5911	191.687	2.10393	1.40298	0.02475	0.0541075	no	147.096
XLOC_098463	XLOC_098463	AKR1B1	chr7:134126026-134143888	q1	q2	OK	45.8532	192.941	2.07307	1.75817	0.00525	0.0158315	yes	147.088
XLOC_001414	XLOC_001414	DNAJC8	chr1:28526683-28560112	q1	q2	OK	41.2339	187.837	2.18758	1.77137	0.0041	0.0132262	yes	146.603
XLOC_067924	XLOC_067924	MRPS26	chr20:3026674-3034513	q1	q2	OK	42.7754	189.151	2.14468	2.14139	0.00425	0.0135538	yes	146.376
XLOC_040680	XLOC_040680	POLR3K	chr16:96978-103632	q1	q2	OK	36.8048	183.168	2.3152	2.79644	0.00115	0.00651284	yes	146.363
XLOC_001580	XLOC_001580	HSPB11	chr1:54387028-54433841	q1	q2	OK	37.3897	183.745	2.29699	2.74964	0.0023	0.00918338	yes	146.355
XLOC_112907	XLOC_112907	RNU6-28	chrX:110537006-110664835	q1	q2	OK	41.3546	187.553	2.18118	0.504775	0.41935	0.523708	no	146.198
XLOC_075135	XLOC_075135	DDX17	chr22:38864082-38902345	q1	q2	OK	44.1883	190.362	2.10701	1.39147	0.0195	0.0445086	yes	146.174
XLOC_097784	XLOC_097784	ZNHIT1	chr7:100830868-100874667	q1	q2	OK	40.9527	186.394	2.18633	1.47114	0.048	0.0931597	no	145.441
XLOC_074977	XLOC_074977	ATP6V1E1	chr22:18074902-18111588	q1	q2	OK	42.6516	188.044	2.1404	1.77298	0.0036	0.0121498	yes	145.392
XLOC_078743	XLOC_078743	NT5DC2	chr3:52459823-52569093	q1	q2	OK	38.2407	183.315	2.26114	1.35052	0.0715	0.128966	no	145.074
XLOC_093153	XLOC_093153	-	chr6:28442198-28442370	q1	q2	OK	31.709	176.732	2.4786	20.4101	0.00425	0.0135538	yes	145.023
XLOC_001372	XLOC_001372	ID3	chr1:23881570-23886285	q1	q2	OK	32.35	176.244	2.44574	2.43633	0.0006	0.00515116	yes	143.894
XLOC_025723	XLOC_025723	SLC25A3	chr12:98987402-98995781	q1	q2	OK	47.0766	190.646	2.01782	1.71524	0.0062	0.0179575	yes	143.569
XLOC_019716	XLOC_019716	TALDO1	chr11:747431-790301	q1	q2	OK	36.5814	179.478	2.29462	1.44752	0.0764	0.136039	no	142.897
XLOC_000258	XLOC_000258	EIF3I	chr1:32687970-32697205	q1	q2	OK	40.7125	183.498	2.17222	2.22371	0.00305	0.0109086	yes	142.785
XLOC_068257	XLOC_068257	DDRGK1	chr20:3158689-3187150	q1	q2	OK	42.9455	185.574	2.11142	1.96253	0.00345	0.0118326	yes	142.629
XLOC_000252	XLOC_000252	KHDRBS1	chr1:32479294-32526460	q1	q2	OK	40.6379	182.752	2.16899	1.68696	0.0078	0.0214445	yes	142.114
XLOC_053789	XLOC_053789	CAPNS1	chr19:36630917-36641255	q1	q2	OK	40.6609	182.595	2.16693	1.95039	0.00295	0.0106893	yes	141.934
XLOC_015653	XLOC_015653	-	chr10:45568383-45568787	q1	q2	OK	39.2553	180.948	2.20462	4.60872	0.0003	0.00409677	yes	141.693
XLOC_104121	XLOC_104121	FABP5	chr8:82192717-82197230	q1	q2	OK	40.4567	182.082	2.17014	2.08653	0.001	0.00614983	yes	141.625
XLOC_059154	XLOC_059154	MRPL33	chr2:27994488-28002608	q1	q2	OK	37.7341	179.159	2.2473	2.22709	0.00065	0.00528361	yes	141.425
XLOC_020044	XLOC_020044	FEN1	chr11:61556601-61564718	q1	q2	OK	27.7362	169.11	2.60811	0.952916	0.14165	0.222707	no	141.374
XLOC_075132	XLOC_075132	CSNK1E	chr22:38686636-38732191	q1	q2	OK	42.8484	183.694	2.09999	1.5505	0.02595	0.0562176	no	140.846
XLOC_013491	XLOC_013491	-	chr1:244990798-244990927	q1	q2	OK	34.5313	174.707	2.33896	28.4356	0.0522	0.0996684	no	140.176
XLOC_040407	XLOC_040407	MAZ,MVP,PAGR1,PRRT2	chr16:29817416-29859870	q1	q2	OK	37.9301	178.059	2.23094	1.75124	0.0147	0.0355762	yes	140.129
XLOC_107988	XLOC_107988	PSAT1	chr9:80912058-80945009	q1	q2	OK	46.1426	186.157	2.01235	1.5664	0.0085	0.0229044	yes	140.014
XLOC_112874	XLOC_112874	BEX1	chrX:102317576-102319175	q1	q2	OK	36.7533	176.5	2.26372	2.15267	0.0009	0.00588592	yes	139.747
XLOC_040414	XLOC_040414	PPP4C	chr16:30084827-30107537	q1	q2	OK	32.483	172.097	2.40547	2.17731	0.00735	0.0204711	yes	139.614
XLOC_000216	XLOC_000216	NUDC	chr1:27247146-27273509	q1	q2	OK	37.7993	177.231	2.2292	1.89737	0.00285	0.0104358	yes	139.432
XLOC_097509	XLOC_097509	MALSU1	chr7:23338939-23349599	q1	q2	OK	36.2067	175.112	2.27395	2.35499	0.0004	0.00451052	yes	138.905
XLOC_112236	XLOC_112236	TIMP1	chrX:47420498-47479256	q1	q2	OK	39.8554	178.743	2.16503	1.99465	0.0164	0.0388697	yes	138.888
XLOC_108108	XLOC_108108	ATP6V1G1	chr9:117349993-117361204	q1	q2	OK	41.6941	180.544	2.11443	1.73121	0.00415	0.0133455	yes	138.85
XLOC_104728	XLOC_104728	CYHR1,SLC39A4,TONSL,VPS28	chr8:145634972-145691031	q1	q2	OK	47.1197	185.659	1.97825	0.875511	0.132	0.210312	no	138.539
XLOC_053845	XLOC_053845	SNRPA	chr19:41256758-41271983	q1	q2	OK	33.6665	172.192	2.35463	2.23196	0.00115	0.00651284	yes	138.526
XLOC_104160	XLOC_104160	LAPTM4B	chr8:98787696-98864852	q1	q2	OK	39.4556	177.891	2.17269	1.73611	0.0063	0.0181885	yes	138.435
XLOC_059855	XLOC_059855	PDIA6	chr2:10861774-10952960	q1	q2	OK	41.2334	179.52	2.12226	1.66907	0.0058	0.0170418	yes	138.287
XLOC_091656	XLOC_091656	SOD2	chr6:160100148-160114353	q1	q2	OK	38.0785	176.343	2.21133	2.07114	0.00195	0.0083723	yes	138.264
XLOC_090928	XLOC_090928	GTF3C6	chr6:111279762-111289091	q1	q2	OK	40.1418	177.967	2.14843	2.56153	0.00115	0.00651284	yes	137.825
XLOC_040708	XLOC_040708	NME3	chr16:1820320-1821710	q1	q2	OK	28.5851	165.593	2.5343	3.84463	0.0002	0.00362778	yes	137.008
XLOC_074823	XLOC_074823	DRG1	chr22:31795538-31830848	q1	q2	OK	37.1034	174.058	2.22995	1.84109	0.0028	0.0103246	yes	136.955
XLOC_006658	XLOC_006658	-	chr1:51466117-51466258	q1	q2	OK	2.65408	139.6	5.71694	11.6986	0.09835	0.166956	no	136.946
XLOC_013786	XLOC_013786	CHCHD1	chr10:75541807-75543406	q1	q2	OK	43.6181	180.299	2.04739	2.5418	0.00175	0.00787939	yes	136.681
XLOC_001457	XLOC_001457	SFPQ	chr1:35641976-35658874	q1	q2	OK	40.3432	176.923	2.13273	1.69956	0.0097	0.0253826	yes	136.58
XLOC_108062	XLOC_108062	SEC61B	chr9:101984569-101992901	q1	q2	OK	37.2456	173.54	2.22013	3.71216	0.00045	0.00469136	yes	136.294
XLOC_032481	XLOC_032481	SRSF5	chr14:70232999-70238745	q1	q2	OK	34.3737	170.284	2.30857	1.96445	0.00255	0.00973772	yes	135.91
XLOC_020907	XLOC_020907	COA4	chr11:73583712-73638781	q1	q2	OK	38.262	174.105	2.18597	2.45143	0.00455	0.0142387	yes	135.843
XLOC_001091	XLOC_001091	SRP9	chr1:225965514-225978168	q1	q2	OK	44.347	180.148	2.02228	1.62687	0.0057	0.0168328	yes	135.801
XLOC_020116	XLOC_020116	CCDC85B	chr11:65657874-65659106	q1	q2	OK	28.5638	163.813	2.51978	3.7603	0.00035	0.00428045	yes	135.249
XLOC_113001	XLOC_113001	RBMX	chrX:135951333-135962939	q1	q2	OK	37.105	172.286	2.21512	1.55148	0.009	0.023905	yes	135.181
XLOC_033023	XLOC_033023	-	chr14:99438949-99439952	q1	q2	OK	32.1884	167.251	2.3774	4.15004	0.00035	0.00428045	yes	135.063
XLOC_000705	XLOC_000705	PSMD4	chr1:151225799-151239961	q1	q2	OK	42.2866	177.172	2.06688	1.77003	0.00405	0.0131179	yes	134.885
XLOC_080900	XLOC_080900	-	chr3:68686283-68686425	q1	q2	OK	13.3957	147.784	3.46364	24.2021	0.08445	0.147676	no	134.388
XLOC_052070	XLOC_052070	C18orf21	chr18:33552587-33559250	q1	q2	OK	37.0441	171.105	2.20757	2.01379	0.00165	0.00765795	yes	134.061
XLOC_054731	XLOC_054731	SNAR-E	chr19:47333841-47333961	q1	q2	OK	0	133.952	inf	nan	5e-05	0.00221242	yes	133.952
XLOC_083565	XLOC_083565	HMGB2	chr4:174252526-174255595	q1	q2	OK	39.4725	173.422	2.13537	1.78975	0.00385	0.0127011	yes	133.95
XLOC_068383	XLOC_068383	RBM39	chr20:34291525-34330258	q1	q2	OK	40.1754	173.876	2.11368	1.5406	0.008	0.0218467	yes	133.701
XLOC_001468	XLOC_001468	MRPS15	chr1:36918805-36930114	q1	q2	OK	33.8994	167.189	2.30215	2.21809	0.0013	0.00690503	yes	133.29
XLOC_041099	XLOC_041099	CYBA,MVD	chr16:88628456-88851372	q1	q2	OK	29.6715	162.522	2.45349	0.371935	0.4299	0.533574	no	132.85
XLOC_085597	XLOC_085597	CCNG1	chr5:162864576-162872158	q1	q2	OK	37.3422	170.09	2.18742	1.69583	0.0051	0.0154941	yes	132.748
XLOC_053560	XLOC_053560	PIN1	chr19:9945882-9960365	q1	q2	OK	35.1291	167.733	2.25542	2.14551	0.00125	0.00677642	yes	132.604
XLOC_059928	XLOC_059928	DPY30	chr2:32248694-32265946	q1	q2	OK	42.2749	174.164	2.04257	1.80485	0.0033	0.011477	yes	131.889
XLOC_025520	XLOC_025520	COX14	chr12:50505763-50514240	q1	q2	OK	36.6894	168.529	2.19956	2.26984	0.00105	0.00626945	yes	131.84
XLOC_085670	XLOC_085670	CANX	chr5:179125929-179158639	q1	q2	OK	39.2368	170.97	2.12346	1.40037	0.01775	0.0413642	yes	131.733
XLOC_025808	XLOC_025808	PEBP1	chr12:118573869-118583390	q1	q2	OK	37.1445	168.791	2.18402	2.18819	0.0025	0.00962181	yes	131.647
XLOC_040690	XLOC_040690	FBXL16,JMJD8,WDR24	chr16:730114-755825	q1	q2	OK	36.2686	167.659	2.20874	1.63125	0.0238	0.0523226	no	131.39
XLOC_081428	XLOC_081428	-	chr3:120026724-120026938	q1	q2	OK	23.8147	155.205	2.70425	15.3499	0.00025	0.0038646	yes	131.39
XLOC_000201	XLOC_000201	ZNF593	chr1:26491634-26497543	q1	q2	OK	26.6917	157.926	2.56478	2.68171	0.0006	0.00515116	yes	131.234
XLOC_047103	XLOC_047103	AURKB	chr17:8108048-8113944	q1	q2	OK	35.0215	166.222	2.2468	2.0506	0.00175	0.00787939	yes	131.201
XLOC_031110	XLOC_031110	ESD	chr13:47345390-47371367	q1	q2	OK	35.4944	166.677	2.23139	2.34155	0.00155	0.00741914	yes	131.183
XLOC_108275	XLOC_108275	SSNA1	chr9:140033608-140115775	q1	q2	OK	35.7114	166.632	2.22221	0.9246	0.3158	0.41927	no	130.921
XLOC_053627	XLOC_053627	MIR639,TECR	chr19:14640354-14676792	q1	q2	OK	39.564	170.484	2.10738	2.07946	0.0018	0.00800582	yes	130.92
XLOC_108391	XLOC_108391	SIGMAR1	chr9:34630172-34637798	q1	q2	OK	38.6144	169.41	2.13331	1.81897	0.0052	0.0157182	yes	130.796
XLOC_097759	XLOC_097759	COPS6	chr7:99686582-99689822	q1	q2	OK	34.7731	165.43	2.25017	2.30134	0.0026	0.00985877	yes	130.657
XLOC_078125	XLOC_078125	GNL3	chr3:52719935-52743248	q1	q2	OK	39.1689	169.533	2.11379	1.06743	0.1065	0.178029	no	130.364
XLOC_001263	XLOC_001263	DNAJC11	chr1:6684924-6761966	q1	q2	OK	33.2095	162.394	2.28983	1.38151	0.0335	0.0692462	no	129.185
XLOC_062456	XLOC_062456	-	chr2:29093321-29093456	q1	q2	OK	12.9536	142.118	3.45567	29.8129	0.11305	0.185835	no	129.164
XLOC_104628	XLOC_104628	EIF3H	chr8:117656954-117768071	q1	q2	OK	35.4496	164.415	2.2135	1.87433	0.002	0.00848386	yes	128.965
XLOC_045213	XLOC_045213	-	chr16:72383995-72384136	q1	q2	OK	5.24176	134.168	4.67784	18.5663	0.1637	0.249616	no	128.926
XLOC_020088	XLOC_020088	ARL2,ARL2-SNX15,SNX15	chr11:64777080-64808123	q1	q2	OK	35.9185	164.608	2.19624	2.30226	0.00615	0.0178487	yes	128.69
XLOC_082706	XLOC_082706	MRFAP1	chr4:6641788-6644498	q1	q2	OK	45.6542	174.154	2.22206	1.44834	0.01015	0.0263394	yes	128.5
XLOC_002267	XLOC_002267	TOMM20	chr1:235272420-235292256	q1	q2	OK	40.7817	168.986	2.05091	1.59557	0.01255	0.0312034	yes	128.204
XLOC_108757	XLOC_108757	RNU6ATAC	chr9:137025216-137040471	q1	q2	OK	14.1426	142.255	3.33036	0.229809	0.141	0.221814	no	128.112
XLOC_040496	XLOC_040496	NUP93	chr16:56764016-56878861	q1	q2	OK	35.6481	163.668	2.19888	1.68553	0.00415	0.0133455	yes	128.02
XLOC_002293	XLOC_002293	HNRNPU,HNRNPU-AS1	chr1:244998638-245027862	q1	q2	OK	39.2357	166.666	2.08672	1.29582	0.02915	0.0618505	no	127.43
XLOC_052114	XLOC_052114	SEC11C	chr18:56806962-56826067	q1	q2	OK	34.8244	162.173	2.21936	2.10336	0.001	0.00614983	yes	127.349
XLOC_090506	XLOC_090506	FOXC1	chr6:1610680-1614132	q1	q2	OK	37.3613	164.491	2.13839	1.79589	0.00855	0.0230017	yes	127.13
XLOC_019877	XLOC_019877	EIF3M	chr11:32605312-32816187	q1	q2	OK	38.1619	165.223	2.11421	1.45823	0.03995	0.0798963	no	127.061
XLOC_091330	XLOC_091330	MTCH1	chr6:36935910-36954327	q1	q2	OK	30.1837	157.23	2.38104	2.05973	0.0025	0.00962181	yes	127.046
XLOC_047659	XLOC_047659	PYCR1	chr17:79885704-79895157	q1	q2	OK	33.3967	159.846	2.2589	1.8241	0.00515	0.0156152	yes	126.449
XLOC_026205	XLOC_026205	CNPY2,PAN2	chr12:56704212-56727837	q1	q2	OK	33.7667	160.087	2.24519	2.46	0.0026	0.00985877	yes	126.32
XLOC_053907	XLOC_053907	APOC1,APOE	chr19:45409038-45424366	q1	q2	OK	33.3287	159.203	2.25603	1.68555	0.0171	0.0401359	yes	125.874
XLOC_084863	XLOC_084863	-	chr4:84007333-84007479	q1	q2	OK	14.8879	140.728	3.2407	25.0906	0.065	0.119502	no	125.84
XLOC_047533	XLOC_047533	DDX5,MIR3064,MIR5047	chr17:62494141-62502657	q1	q2	OK	41.4461	167.107	2.01147	1.40441	0.01585	0.0378115	yes	125.661
XLOC_068062	XLOC_068062	C20orf24,TGIF2,TGIF2-C20orf24	chr20:35201875-35274619	q1	q2	OK	35.8728	161.191	2.16781	2.30949	0.004	0.0130127	yes	125.318
XLOC_020061	XLOC_020061	SLC3A2	chr11:62623483-62656355	q1	q2	OK	32.7901	157.763	2.26642	2.01116	0.002	0.00848386	yes	124.973
XLOC_020105	XLOC_020105	SSSCA1	chr11:65325861-65339239	q1	q2	OK	35.644	160.485	2.17071	1.57844	0.02835	0.0604865	no	124.841
XLOC_053985	XLOC_053985	LIN7B,SNRNP70	chr19:49582160-49622620	q1	q2	OK	34.2532	159.094	2.21556	1.89136	0.03605	0.0735924	no	124.841
XLOC_104636	XLOC_104636	MRPL13	chr8:121408080-121535875	q1	q2	OK	29.797	154.543	2.37476	2.79969	0.0009	0.00588592	yes	124.746
XLOC_025370	XLOC_025370	EMG1	chr12:7079943-7085165	q1	q2	OK	33.4589	157.852	2.23811	2.07667	0.0009	0.00588592	yes	124.393
XLOC_047665	XLOC_047665	DUS1L,FASN	chr17:80009762-80056290	q1	q2	OK	35.1876	159.4	2.17952	1.09566	0.07655	0.13625	no	124.212
XLOC_036361	XLOC_036361	EIF3J	chr15:44829265-44955876	q1	q2	OK	43.0909	167.274	1.95676	2.25401	0.05425	0.102944	no	124.183
XLOC_053459	XLOC_053459	C19orf24,CIRBP	chr19:1261113-1282140	q1	q2	OK	38.2324	162.27	2.08553	1.47666	0.03725	0.0755554	no	124.038
XLOC_074861	XLOC_074861	POLR2F	chr22:38302154-38365319	q1	q2	OK	33.296	157.069	2.23798	1.31543	0.03685	0.0748779	no	123.773
XLOC_031156	XLOC_031156	COMMD6	chr13:76099349-76111991	q1	q2	OK	34.9145	158.618	2.18366	1.74993	0.0039	0.0127897	yes	123.703
XLOC_075162	XLOC_075162	PHF5A	chr22:41855324-41864725	q1	q2	OK	37.2671	160.951	2.11064	1.84604	0.00235	0.00929689	yes	123.684
XLOC_053679	XLOC_053679	SSBP4	chr19:18530145-18552991	q1	q2	OK	33.8678	157.483	2.21721	2.19382	0.1306	0.208359	no	123.615
XLOC_030824	XLOC_030824	POLR1D	chr13:28120049-28241559	q1	q2	OK	31.4395	154.928	2.30095	1.74153	0.00495	0.0151603	yes	123.489
XLOC_112353	XLOC_112353	PIN4	chrX:71401525-71483814	q1	q2	OK	39.3559	162.835	2.04876	1.80347	0.0095	0.0249501	yes	123.479
XLOC_068502	XLOC_068502	PSMA7	chr20:60687255-60718514	q1	q2	OK	34.2652	157.69	2.20228	1.35479	0.0794	0.140429	no	123.425
XLOC_116886	XLOC_116886	-	chrY:10035380-10035509	q1	q2	OK	90.8817	214.299	1.23756	20.0883	0.09565	0.163157	no	123.417
XLOC_014078	XLOC_014078	GDI2	chr10:5807185-5855512	q1	q2	OK	38.116	161.355	2.08177	1.65094	0.0082	0.0222771	yes	123.239
XLOC_091033	XLOC_091033	PCMT1	chr6:150070830-150132678	q1	q2	OK	34.7138	157.929	2.1857	1.73679	0.00345	0.0118326	yes	123.215
XLOC_041019	XLOC_041019	NOB1	chr16:69775756-69788992	q1	q2	OK	33.7971	156.42	2.21045	2.03816	0.0019	0.00825466	yes	122.623
XLOC_054834	XLOC_054834	ETFB,VSIG10L	chr19:51815101-51869672	q1	q2	OK	30.2748	152.547	2.33306	1.94718	0.00895	0.0238191	yes	122.272
XLOC_054479	XLOC_054479	LSM4	chr19:18417039-18434001	q1	q2	OK	36.1466	158.31	2.13082	1.93704	0.00325	0.0113784	yes	122.163
XLOC_108270	XLOC_108270	C9orf142	chr9:139886741-139948503	q1	q2	OK	31.7189	153.527	2.27508	1.04091	0.29075	0.392592	no	121.808
XLOC_060249	XLOC_060249	DARS	chr2:136664122-136743222	q1	q2	OK	32.2854	154.044	2.25439	1.6675	0.00425	0.0135538	yes	121.759
XLOC_075114	XLOC_075114	EIF3D,FOXRED2	chr22:36878283-36925424	q1	q2	OK	38.0751	159.605	2.06759	1.40968	0.0276	0.0591735	no	121.53
XLOC_098520	XLOC_098520	PDIA4	chr7:148700153-148725782	q1	q2	OK	35.54	156.831	2.14169	1.69595	0.00775	0.0213425	yes	121.291
XLOC_001328	XLOC_001328	SDHB	chr1:17345224-17380665	q1	q2	OK	30.9761	152.109	2.29588	2.61178	0.00115	0.00651284	yes	121.133
XLOC_098546	XLOC_098546	RHEB	chr7:151162956-151218633	q1	q2	OK	34.239	155.347	2.18179	1.83283	0.00365	0.012259	yes	121.108
XLOC_001431	XLOC_001431	SNRNP40	chr1:31732370-31769644	q1	q2	OK	31.9481	152.964	2.25939	1.88092	0.00145	0.00720453	yes	121.016
XLOC_033492	XLOC_033492	-	chr14:53466349-53466543	q1	q2	OK	28.2988	149.071	2.39719	16.3202	0.00115	0.00651284	yes	120.772
XLOC_112876	XLOC_112876	TCEAL8	chrX:102507922-102510121	q1	q2	OK	33.398	153.963	2.20474	1.87422	0.00155	0.00741914	yes	120.565
XLOC_116889	XLOC_116889	-	chrY:10037755-10037912	q1	q2	OK	161.328	281.726	0.804302	11.077	0.11965	0.194108	no	120.398
XLOC_013749	XLOC_013749	HNRNPH3	chr10:70042416-70102953	q1	q2	OK	37.2612	157.633	2.08082	1.57006	0.00925	0.0244275	yes	120.372
XLOC_068251	XLOC_068251	IDH3B	chr20:2633177-2644865	q1	q2	OK	33.2353	153.599	2.20838	0.854684	0.1699	0.256852	no	120.364
XLOC_046403	XLOC_046403	PSMB6	chr17:4699438-4710295	q1	q2	OK	42.4346	162.462	1.93679	2.27617	0.0117	0.0295019	yes	120.027
XLOC_075014	XLOC_075014	YDJC	chr22:21982377-21984340	q1	q2	OK	34.8447	154.789	2.15129	2.84067	0.00215	0.00879802	yes	119.944
XLOC_059907	XLOC_059907	MPV17	chr2:27531319-27545969	q1	q2	OK	31.8948	151.574	2.24863	2.08134	0.001	0.00614983	yes	119.679
XLOC_053748	XLOC_053748	GPI	chr19:34855644-34893341	q1	q2	OK	33.7706	152.901	2.17876	1.66847	0.009	0.023905	yes	119.13
XLOC_090788	XLOC_090788	KLHDC3,RRP36	chr6:42952236-42997337	q1	q2	OK	34.2529	153.371	2.16273	1.20369	0.05485	0.103836	no	119.118
XLOC_113017	XLOC_113017	LDOC1	chrX:140269926-140271330	q1	q2	OK	28.0957	147.024	2.38763	2.28092	0.0007	0.00541238	yes	118.928
XLOC_078549	XLOC_078549	RPUSD3	chr3:9878380-9886094	q1	q2	OK	33.5633	152.477	2.18363	1.8617	0.00295	0.0106893	yes	118.914
XLOC_112415	XLOC_112415	TCEAL4	chrX:102840418-102842655	q1	q2	OK	31.5223	150.395	2.25431	1.87875	0.00145	0.00720453	yes	118.873
XLOC_091557	XLOC_091557	HDDC2	chr6:125596313-125623363	q1	q2	OK	32.5688	151.351	2.21633	1.81523	0.00215	0.00879802	yes	118.782
XLOC_040866	XLOC_040866	LOC100289092	chr16:28889808-28936532	q1	q2	OK	34.0755	152.76	2.16446	3.1268	0.00515	0.0156152	yes	118.684
XLOC_074873	XLOC_074873	SYNGR1	chr22:39745953-39781614	q1	q2	OK	32.4304	150.968	2.21882	1.56037	0.03145	0.0658296	no	118.538
XLOC_019991	XLOC_019991	C11orf31	chr11:57479994-57586652	q1	q2	OK	31.3747	149.899	2.25632	1.52205	0.0282	0.0602261	no	118.524
XLOC_078666	XLOC_078666	CCDC12	chr3:46963183-47051204	q1	q2	OK	32.5886	150.845	2.21063	1.98668	0.02975	0.0628944	no	118.256
XLOC_073101	XLOC_073101	C21orf59	chr21:33973973-33984918	q1	q2	OK	32.498	150.584	2.21215	2.04072	0.00115	0.00651284	yes	118.086
XLOC_060280	XLOC_060280	MIR4785	chr2:161128462-161350326	q1	q2	NOTEST	0	118.062	inf	0	1	1	no	118.062
XLOC_078308	XLOC_078308	RAB7A	chr3:128444978-128533641	q1	q2	OK	32.1174	150.127	2.22475	1.9545	0.0029	0.0105722	yes	118.01
XLOC_097659	XLOC_097659	WBSCR22	chr7:73088634-73112603	q1	q2	OK	34.5464	152.439	2.14162	1.91673	0.024	0.0527139	no	117.893
XLOC_020863	XLOC_020863	PPP1CA	chr11:67159422-67169376	q1	q2	OK	33.6748	151.491	2.16949	1.88791	0.0061	0.0177322	yes	117.816
XLOC_026214	XLOC_026214	PTGES3	chr12:57057122-57082141	q1	q2	OK	37.5104	155.266	2.04938	1.6788	0.0063	0.0181885	yes	117.756
XLOC_067940	XLOC_067940	PCNA-AS1	chr20:5095530-5107268	q1	q2	OK	46.5374	164.239	1.81933	0.309252	0.6711	0.750469	no	117.702
XLOC_025589	XLOC_025589	BLOC1S1,BLOC1S1-RDH5,RDH5	chr12:56109817-56118526	q1	q2	OK	45.6574	163.319	1.83877	2.78966	0.0034	0.0117095	yes	117.662
XLOC_097608	XLOC_097608	MRPS17	chr7:56019545-56023099	q1	q2	OK	36.5505	154.143	2.07631	2.09442	0.00135	0.00698299	yes	117.593
XLOC_046936	XLOC_046936	AFMID,BIRC5,TMEM235	chr17:76169293-76298723	q1	q2	OK	38.4693	155.829	2.01819	0.944921	0.12205	0.197126	no	117.36
XLOC_085492	XLOC_085492	CYSTM1	chr5:139554652-139623415	q1	q2	OK	29.0788	146.09	2.32881	2.19696	0.0005	0.00486433	yes	117.011
XLOC_059307	XLOC_059307	POLE4	chr2:75185774-75196860	q1	q2	OK	34.3038	151.169	2.13972	2.32132	0.0007	0.00541238	yes	116.865
XLOC_097517	XLOC_097517	CBX3	chr7:26240830-26253227	q1	q2	OK	34.9999	151.726	2.11604	1.66507	0.00525	0.0158315	yes	116.726
XLOC_040686	XLOC_040686	MRPL28,TMEM8A	chr16:403052-431950	q1	q2	OK	36.1015	152.795	2.08146	1.64989	0.0323	0.067269	no	116.693
XLOC_000233	XLOC_000233	RCC1,SNHG3	chr1:28832454-28865708	q1	q2	OK	40.2402	156.928	1.96339	1.63289	0.01015	0.0263394	yes	116.688
XLOC_086125	XLOC_086125	MXD3	chr5:176730762-176739292	q1	q2	OK	29.3044	145.686	2.31367	1.42067	0.02675	0.0576436	no	116.382
XLOC_040410	XLOC_040410	TAOK2,TMEM219	chr16:29973350-30022401	q1	q2	OK	30.6917	147.065	2.26053	1.17918	0.11795	0.191972	no	116.373
XLOC_047532	XLOC_047532	POLG2	chr17:62473867-62493184	q1	q2	OK	29.7045	145.998	2.2972	1.79587	0.00275	0.0102066	yes	116.293
XLOC_075648	XLOC_075648	-	chr22:22337302-22337444	q1	q2	OK	16.3753	132.645	3.01798	24.6035	0.06065	0.112716	no	116.27
XLOC_091003	XLOC_091003	HEBP2	chr6:138725335-138734701	q1	q2	OK	30.6442	146.913	2.26128	2.21905	0.00145	0.00720453	yes	116.269
XLOC_078472	XLOC_078472	POLR2H	chr3:184081102-184086444	q1	q2	OK	34.3296	150.331	2.13062	2.01645	0.00145	0.00720453	yes	116.001
XLOC_001415	XLOC_001415	SNHG12,SNORA61	chr1:28879528-28909957	q1	q2	OK	25.791	141.482	2.45568	2.67775	0.00685	0.0194173	yes	115.691
XLOC_059296	XLOC_059296	MTHFD2	chr2:74425689-74442427	q1	q2	OK	37.9563	153.489	2.01573	1.58314	0.0081	0.0220806	yes	115.533
XLOC_046510	XLOC_046510	ALKBH5,DRG2,MYO15A	chr17:17972401-18128831	q1	q2	OK	30.0104	145.466	2.27715	0.917704	0.14025	0.220812	no	115.456
XLOC_001439	XLOC_001439	MARCKSL1	chr1:32757707-32801840	q1	q2	OK	36.861	152.291	2.04666	1.20359	0.04445	0.0873475	no	115.43
XLOC_032761	XLOC_032761	PRMT5	chr14:23389620-23398711	q1	q2	OK	29.6308	145.046	2.29134	1.86224	0.0032	0.0112436	yes	115.415
XLOC_046520	XLOC_046520	PRPSAP2	chr17:18759611-18834964	q1	q2	OK	31.8734	147.09	2.20628	1.8941	0.00245	0.00950919	yes	115.217
XLOC_068263	XLOC_068263	C20orf27	chr20:3734128-3749035	q1	q2	OK	25.5875	140.738	2.4595	2.4222	0.00055	0.00501352	yes	115.15
XLOC_053569	XLOC_053569	ICAM1,ICAM4,ICAM5,MRPL4	chr19:10342239-10491248	q1	q2	OK	27.1625	142.274	2.38898	1.01072	0.14675	0.228987	no	115.112
XLOC_090732	XLOC_090732	SNRPC	chr6:34724870-34741821	q1	q2	OK	34.8365	149.78	2.10417	1.9051	0.00235	0.00929689	yes	114.944
XLOC_014279	XLOC_014279	MRPS16	chr10:75007124-75118617	q1	q2	OK	33.8835	148.816	2.13487	1.97612	0.0054	0.0161685	yes	114.933
XLOC_020974	XLOC_020974	SNORA8	chr11:93394804-93474703	q1	q2	OK	18.9268	133.775	2.82131	2.04967	0.49735	0.598169	no	114.848
XLOC_098316	XLOC_098316	ASNS	chr7:97481428-97501854	q1	q2	OK	38.0024	152.612	2.00571	1.67402	0.0064	0.0184106	yes	114.61
XLOC_108266	XLOC_108266	MAMDC4,PHPT1	chr9:139742057-139760919	q1	q2	OK	32.0497	146.412	2.19165	0.95464	0.22865	0.323773	no	114.362
XLOC_001753	XLOC_001753	CSDE1,NRAS	chr1:115247046-115300671	q1	q2	OK	33.1495	147.326	2.15195	1.43532	0.01445	0.0350538	yes	114.176
XLOC_054163	XLOC_054163	CCDC106,U2AF2,ZNF580,ZNF581	chr19:56152391-56186082	q1	q2	OK	29.8778	144.016	2.26908	2.08145	0.00855	0.0230017	yes	114.138
XLOC_013541	XLOC_013541	-	chr1:247352904-247353072	q1	q2	OK	29.6809	143.635	2.2748	19.3815	0.0099	0.0257931	yes	113.954
XLOC_020089	XLOC_020089	SAC3D1	chr11:64808375-64863285	q1	q2	OK	28.2354	142.046	2.33078	1.53527	0.1325	0.210953	no	113.811
XLOC_020838	XLOC_020838	RNASEH2C	chr11:65479472-65488442	q1	q2	OK	28.0596	141.797	2.33726	1.85092	0.00425	0.0135538	yes	113.737
XLOC_078205	XLOC_078205	CMSS1	chr3:99273152-99897476	q1	q2	OK	31.6173	145.311	2.20036	3.06043	0.00215	0.00879802	yes	113.694
XLOC_059771	XLOC_059771	EIF4E2	chr2:233415356-233433923	q1	q2	OK	30.5567	144.214	2.23866	2.06286	0.0008	0.00568951	yes	113.657
XLOC_000863	XLOC_000863	MGST3	chr1:165600109-165625372	q1	q2	OK	31.2026	144.797	2.21429	1.9156	0.0025	0.00962181	yes	113.594
XLOC_036589	XLOC_036589	NGRN	chr15:90808894-90817648	q1	q2	OK	31.6538	145.244	2.19803	1.95013	0.00255	0.00973772	yes	113.59
XLOC_078783	XLOC_078783	PSMD6	chr3:63989697-64009686	q1	q2	OK	33.2864	146.317	2.13609	1.88906	0.0034	0.0117095	yes	113.031
XLOC_074712	XLOC_074712	CDC45	chr22:19435978-19508220	q1	q2	OK	31.94	144.964	2.18225	1.23759	0.04975	0.0958483	no	113.024
XLOC_026232	XLOC_026232	CDK4	chr12:58138783-58146230	q1	q2	OK	31.1961	143.788	2.2045	1.85548	0.00425	0.0135538	yes	112.592
XLOC_085560	XLOC_085560	TCOF1	chr5:149737201-149780050	q1	q2	OK	32.0816	144.645	2.1727	1.58527	0.0074	0.0205732	yes	112.563
XLOC_090751	XLOC_090751	SRSF3	chr6:36562089-36572244	q1	q2	OK	32.8498	145.185	2.14393	1.61673	0.0072	0.0201602	yes	112.335
XLOC_032839	XLOC_032839	FKBP3	chr14:45553273-45603732	q1	q2	OK	34.8849	147.163	2.07674	1.47361	0.01375	0.0336397	yes	112.278
XLOC_046899	XLOC_046899	CDR2L,ICT1	chr17:72972899-73034479	q1	q2	OK	32.7418	144.935	2.1462	1.22359	0.0796	0.140725	no	112.193
XLOC_040486	XLOC_040486	MT2A	chr16:56642477-56643409	q1	q2	OK	32.8075	144.427	2.13824	5.22596	5e-05	0.00221242	yes	111.619
XLOC_036877	XLOC_036877	UBL7	chr15:74738273-74753529	q1	q2	OK	30.4376	142.054	2.22251	2.08757	0.00115	0.00651284	yes	111.616
XLOC_036357	XLOC_036357	HYPK,SERF2,SERF2-C15ORF63	chr15:44038589-44094769	q1	q2	OK	31.706	143.281	2.17602	1.39546	0.0204	0.0461377	yes	111.575
XLOC_108165	XLOC_108165	C9orf16	chr9:130922538-130926207	q1	q2	OK	30.3315	141.811	2.22508	3.55313	0.0004	0.00451052	yes	111.48
XLOC_082802	XLOC_082802	UCHL1	chr4:41258897-41270591	q1	q2	OK	35.7348	147.112	2.04151	1.86211	0.0027	0.0100906	yes	111.377
XLOC_030829	XLOC_030829	POMP	chr13:29233140-29253093	q1	q2	OK	36.277	147.318	2.02181	1.97725	0.0043	0.0136809	yes	111.041
XLOC_026383	XLOC_026383	PPP1CC	chr12:111157525-111180783	q1	q2	OK	29.4467	140.413	2.2535	1.88794	0.0037	0.0123672	yes	110.966
XLOC_059652	XLOC_059652	NOP58	chr2:203130468-203168391	q1	q2	OK	26.8345	137.409	2.35632	1.80505	0.00135	0.00698299	yes	110.575
XLOC_065990	XLOC_065990	-	chr2:184136334-184136484	q1	q2	OK	4.63245	114.813	4.63137	17.2695	0.22825	0.323398	no	110.181
XLOC_059594	XLOC_059594	HNRNPA3,MIR4444-1	chr2:178077421-178088685	q1	q2	OK	32.3939	142.539	2.13756	1.42623	0.01615	0.0383574	yes	110.145
XLOC_035842	XLOC_035842	-	chr14:102144217-102144373	q1	q2	OK	15.0036	125.01	3.05866	20.8048	0.0299	0.0631558	no	110.006
XLOC_112248	XLOC_112248	EBP	chrX:48380163-48387276	q1	q2	OK	36.5331	146.315	2.0018	1.88221	0.00235	0.00929689	yes	109.782
XLOC_068115	XLOC_068115	UBE2C	chr20:44440271-44445742	q1	q2	OK	30.6708	140.308	2.19365	2.17625	0.00175	0.00787939	yes	109.637
XLOC_014466	XLOC_014466	OAT	chr10:126085871-126107545	q1	q2	OK	29.6268	138.859	2.22864	1.77136	0.0038	0.0125921	yes	109.232
XLOC_020750	XLOC_020750	MRPL16	chr11:59573607-59578345	q1	q2	OK	27.341	136.521	2.31999	2.82487	0.00075	0.0055596	yes	109.18
XLOC_019722	XLOC_019722	CD151	chr11:832951-839627	q1	q2	OK	26.4456	135.479	2.35697	2.12166	0.00165	0.00765795	yes	109.033
XLOC_101342	XLOC_101342	-	chr7:97574845-97574991	q1	q2	OK	18.455	127.461	2.78796	21.3651	0.05595	0.105483	no	109.006
XLOC_001897	XLOC_001897	C1orf43	chr1:154179110-154244125	q1	q2	OK	30.0055	138.979	2.21157	1.43755	0.0423	0.0838876	no	108.974
XLOC_078107	XLOC_078107	MANF	chr3:51422691-51426828	q1	q2	OK	26.0866	134.936	2.37089	2.97495	0.0003	0.00409677	yes	108.849
XLOC_114215	XLOC_114215	-	chrX:51978582-51978722	q1	q2	OK	25.8073	134.586	2.38267	23.2523	0.04725	0.0919359	no	108.779
XLOC_047083	XLOC_047083	GPS2	chr17:7215977-7218658	q1	q2	OK	28.347	137.027	2.27319	2.4552	0.00085	0.00577448	yes	108.68
XLOC_032570	XLOC_032570	IFI27L1	chr14:94547638-94569063	q1	q2	OK	29.5004	138.16	2.22754	2.3917	0.0002	0.00362778	yes	108.66
XLOC_091336	XLOC_091336	GLO1	chr6:38643701-38670952	q1	q2	OK	37.4927	146.034	1.96163	1.73998	0.00785	0.0215463	yes	108.541
XLOC_001463	XLOC_001463	TRAPPC3	chr1:36602169-36621654	q1	q2	OK	28.4619	136.906	2.26609	2.06613	0.0008	0.00568951	yes	108.444
XLOC_046904	XLOC_046904	MRPS7	chr17:73232693-73267311	q1	q2	OK	33.2997	141.719	2.08945	1.65686	0.02505	0.0546414	no	108.419
XLOC_040676	XLOC_040676	DEF8	chr16:90013305-90034803	q1	q2	OK	33.6118	141.981	2.07865	1.92545	0.00575	0.0169387	yes	108.369
XLOC_036954	XLOC_036954	SEC11A	chr15:85212767-85259691	q1	q2	OK	32.3466	140.203	2.11583	1.97161	0.00285	0.0104358	yes	107.856
XLOC_078696	XLOC_078696	IMPDH2	chr3:49061761-49066875	q1	q2	OK	31.9178	139.652	2.1294	2.09598	0.0034	0.0117095	yes	107.734
XLOC_026196	XLOC_026196	SARNP	chr12:56137063-56211540	q1	q2	OK	29.3727	137.067	2.22234	1.74874	0.00555	0.016487	yes	107.694
XLOC_112591	XLOC_112591	EMD	chrX:153607576-153618262	q1	q2	OK	28.336	135.92	2.26205	2.05108	0.0041	0.0132262	yes	107.584
XLOC_004167	XLOC_004167	-	chr1:23618885-23619031	q1	q2	OK	9.31546	116.898	3.64948	24.4587	0.1343	0.212969	no	107.583
XLOC_104266	XLOC_104266	EXOSC4,GPAA1	chr8:145126235-145144449	q1	q2	OK	23.4867	130.926	2.47884	2.07269	0.0178	0.0414404	yes	107.439
XLOC_105026	XLOC_105026	-	chr8:9009289-9009446	q1	q2	OK	16.524	123.83	2.90573	21.3993	0.02875	0.0611644	no	107.306
XLOC_001378	XLOC_001378	SRSF10	chr1:24292936-24306953	q1	q2	OK	33.0952	140.205	2.08285	1.64374	0.00675	0.019197	yes	107.11
XLOC_060556	XLOC_060556	DTYMK	chr2:242576825-242634322	q1	q2	OK	27.2727	134.237	2.29925	1.67446	0.02365	0.0520672	no	106.964
XLOC_001655	XLOC_001655	2015-09-01	chr1:87328127-87380107	q1	q2	OK	31.362	138.284	2.14055	1.73699	0.0044	0.0138965	yes	106.922
XLOC_025618	XLOC_025618	SHMT2	chr12:57623355-57634475	q1	q2	OK	28.9223	135.736	2.23055	2.05579	0.00435	0.0137891	yes	106.814
XLOC_032578	XLOC_032578	GLRX5	chr14:96001322-96011055	q1	q2	OK	29.8194	136.48	2.19437	2.68833	0.00155	0.00741914	yes	106.661
XLOC_053523	XLOC_053523	ALKBH7,CLPP	chr19:6361462-6400767	q1	q2	OK	29.821	136.352	2.19294	1.70293	0.04875	0.0943349	no	106.531
XLOC_086126	XLOC_086126	LMAN2	chr5:176758562-176778885	q1	q2	OK	25.3848	131.859	2.37696	2.59524	0.0011	0.00638575	yes	106.474
XLOC_036856	XLOC_036856	LARP6	chr15:71123888-71146498	q1	q2	OK	30.0513	136.494	2.18334	2.31191	0.0014	0.00709349	yes	106.443
XLOC_045217	XLOC_045217	-	chr16:72699035-72699217	q1	q2	OK	35.8897	142.203	1.98631	15.6046	0.0068	0.0193163	yes	106.313
XLOC_027121	XLOC_027121	-	chr12:12478995-12479147	q1	q2	OK	19.2996	125.572	2.70188	21.8011	0.03585	0.0732813	no	106.272
XLOC_112611	XLOC_112611	VBP1	chrX:154444700-154468100	q1	q2	OK	29.554	135.82	2.20027	1.87901	0.00245	0.00950919	yes	106.266
XLOC_052325	XLOC_052325	-	chr18:6461907-6462376	q1	q2	OK	29.5491	135.647	2.19867	4.03838	0.0003	0.00409677	yes	106.098
XLOC_112413	XLOC_112413	WBP5	chrX:102611379-102613397	q1	q2	OK	30.9339	136.653	2.14326	1.8893	0.0019	0.00825466	yes	105.719
XLOC_014034	XLOC_014034	GLRX3	chr10:131934638-131984395	q1	q2	OK	32.1795	137.753	2.09787	1.79989	0.00395	0.0129065	yes	105.573
XLOC_091515	XLOC_091515	SNX3	chr6:108532716-108582464	q1	q2	OK	26.8952	132.423	2.29973	2.22975	0.00105	0.00626945	yes	105.528
XLOC_059814	XLOC_059814	PPP1R7	chr2:242043820-242125628	q1	q2	OK	30.3898	135.911	2.161	1.54511	0.01305	0.032205	yes	105.521
XLOC_085266	XLOC_085266	NDUFS4	chr5:52856464-52979174	q1	q2	OK	33.6179	138.896	2.0467	1.95791	0.00185	0.00812424	yes	105.278
XLOC_108700	XLOC_108700	PTGES2	chr9:130881370-130900745	q1	q2	OK	24.4698	129.722	2.40634	2.40577	0.0061	0.0177322	yes	105.252
XLOC_090730	XLOC_090730	HMGA1	chr6:34204576-34214139	q1	q2	OK	29.0122	133.979	2.20728	1.84597	0.0033	0.011477	yes	104.967
XLOC_072942	XLOC_072942	MRPS6,SLC5A3	chr21:35445822-35515395	q1	q2	OK	23.5691	128.237	2.44384	2.13395	0.00155	0.00741914	yes	104.668
XLOC_054785	XLOC_054785	NOSIP	chr19:50004211-50083829	q1	q2	OK	25.9022	130.553	2.33349	1.38236	0.07985	0.141063	no	104.651
XLOC_068365	XLOC_068365	EIF2S2	chr20:32676104-32700085	q1	q2	OK	29.9409	134.54	2.16784	1.77082	0.00425	0.0135538	yes	104.599
XLOC_002120	XLOC_002120	TMEM9	chr1:201102933-201123632	q1	q2	OK	28.4698	132.849	2.22228	1.92327	0.0015	0.00730145	yes	104.379
XLOC_073131	XLOC_073131	PSMG1	chr21:40547262-40555509	q1	q2	OK	32.3794	136.549	2.07627	1.93534	0.0017	0.00776623	yes	104.17
XLOC_001434	XLOC_001434	BAI2,COL16A1,MIR4254,PEF1	chr1:32095026-32229648	q1	q2	OK	27.6911	131.484	2.24739	1.23607	0.08285	0.145374	no	103.793
XLOC_032713	XLOC_032713	MTA1,TEX22	chr14:105864919-105937057	q1	q2	OK	30.2449	134.021	2.14769	1.46903	0.0544	0.103183	no	103.776
XLOC_075060	XLOC_075060	XBP1	chr22:29190547-29196560	q1	q2	OK	36.1281	139.87	1.95289	1.63046	0.0075	0.0208029	yes	103.742
XLOC_098066	XLOC_098066	NDUFA4	chr7:10971579-10979813	q1	q2	OK	28.6113	132.29	2.20905	2.00936	0.00335	0.0115929	yes	103.679
XLOC_032418	XLOC_032418	PSMC6	chr14:53173895-53194855	q1	q2	OK	26.4938	130.115	2.29606	2.01815	0.0009	0.00588592	yes	103.621
XLOC_113082	XLOC_113082	LAGE3	chrX:153686622-153709562	q1	q2	OK	26.0607	129.662	2.31481	1.63136	0.02025	0.0458706	yes	103.601
XLOC_054433	XLOC_054433	DDX39A	chr19:14491955-14530195	q1	q2	OK	28.4772	132.015	2.21282	2.01295	0.00265	0.00996942	yes	103.538
XLOC_091197	XLOC_091197	HIST1H2AM	chr6:27860476-27860963	q1	q2	OK	36.5754	140.041	1.9369	4.2961	0.0009	0.00588592	yes	103.466
XLOC_094838	XLOC_094838	-	chr6:141143438-141143598	q1	q2	OK	15.1141	118.473	2.97059	20.5247	0.03725	0.0755554	no	103.359
XLOC_073164	XLOC_073164	CSTB	chr21:45138977-45196256	q1	q2	OK	28.5177	131.568	2.20588	0.942635	0.19595	0.288424	no	103.05
XLOC_036913	XLOC_036913	WDR61	chr15:78575406-78592010	q1	q2	OK	29.8636	132.87	2.15356	1.84477	0.00135	0.00698299	yes	103.006
XLOC_113069	XLOC_113069	BCAP31	chrX:152953751-152990201	q1	q2	OK	31.9017	134.732	2.07839	1.2306	0.0577	0.108157	no	102.83
XLOC_054010	XLOC_054010	PTOV1	chr19:50319016-50370822	q1	q2	OK	27.4611	130.124	2.24442	1.60501	0.03305	0.0685066	no	102.663
XLOC_041081	XLOC_041081	GINS2	chr16:85710490-85722651	q1	q2	OK	32.3987	134.894	2.05782	1.85477	0.00355	0.0120452	yes	102.495
XLOC_020577	XLOC_020577	EIF4G2	chr11:10818592-10830582	q1	q2	OK	31.5798	133.981	2.08495	1.53768	0.0102	0.0264373	yes	102.401
XLOC_002128	XLOC_002128	UBE2T	chr1:202300784-202311094	q1	q2	OK	26.8441	129.156	2.26644	2.69929	0.0009	0.00588592	yes	102.312
XLOC_047353	XLOC_047353	NT5C3B	chr17:39981333-39992523	q1	q2	OK	27.8722	130.055	2.22222	1.98458	0.0016	0.00753132	yes	102.183
XLOC_068399	XLOC_068399	LOC388796	chr20:37047103-37064895	q1	q2	OK	19.8877	121.753	2.61401	2.85553	0.0004	0.00451052	yes	101.865
XLOC_001416	XLOC_001416	SNORD99	chr1:28879528-28909957	q1	q2	OK	123.161	224.763	0.867857	2.71046	0.3796	0.484081	no	101.602
XLOC_086042	XLOC_086042	CSNK1A1	chr5:148872248-148931115	q1	q2	OK	30.4309	131.998	2.11691	1.56818	0.009	0.023905	yes	101.567
XLOC_000909	XLOC_000909	CACYBP	chr1:174968570-174981163	q1	q2	OK	25.2782	126.812	2.32672	1.8501	0.0035	0.0119357	yes	101.534
XLOC_047048	XLOC_047048	CAMTA2,SPAG7	chr17:4862175-4891098	q1	q2	OK	25.6316	126.968	2.30848	2.37316	0.00345	0.0118326	yes	101.336
XLOC_047181	XLOC_047181	TMEM11	chr17:21023347-21117908	q1	q2	OK	25.982	127.291	2.29254	1.30941	0.0738	0.132295	no	101.309
XLOC_097473	XLOC_097473	RAC1	chr7:6414125-6443598	q1	q2	OK	28.8936	130.049	2.17024	1.87879	0.00435	0.0137891	yes	101.155
XLOC_060065	XLOC_060065	AUP1	chr2:74753558-74875164	q1	q2	OK	24.846	125.835	2.34045	2.03978	0.0091	0.0240934	yes	100.989
XLOC_000566	XLOC_000566	SARS	chr1:109756514-109792033	q1	q2	OK	29.6096	130.547	2.14044	1.7825	0.00655	0.0187395	yes	100.937
XLOC_040593	XLOC_040593	PSMD7	chr16:74330672-74341248	q1	q2	OK	26.1312	127.046	2.2815	2.01032	0.0018	0.00800582	yes	100.915
XLOC_068064	XLOC_068064	RPN2	chr20:35729628-35870104	q1	q2	OK	27.1791	127.894	2.23437	1.86338	0.0043	0.0136809	yes	100.715
XLOC_091126	XLOC_091126	BLOC1S5,BLOC1S5-TXNDC5,EEF1E1,EEF1E1-MUTED,TXNDC5	chr6:7727010-8102828	q1	q2	OK	32.8902	133.592	2.0221	1.52915	0.0098	0.0255821	yes	100.702
XLOC_013628	XLOC_013628	BMI1,COMMD3,COMMD3-BMI1	chr10:22605029-22620593	q1	q2	OK	29.0719	129.607	2.15644	1.86817	0.0085	0.0229044	yes	100.535
XLOC_000617	XLOC_000617	ATP1A1	chr1:116915794-116961244	q1	q2	OK	25.3303	125.847	2.31273	1.93357	0.0062	0.0179575	yes	100.517
XLOC_046817	XLOC_046817	RAD51C	chr17:56769959-56811708	q1	q2	OK	35.7343	136.167	1.93	2.00869	0.00315	0.0111369	yes	100.433
XLOC_040952	XLOC_040952	CRNDE	chr16:54952649-54963101	q1	q2	OK	29.3002	129.349	2.14229	2.00004	0.0012	0.00665949	yes	100.049
XLOC_113078	XLOC_113078	IRAK1,MECP2,MIR718	chrX:153259866-153366600	q1	q2	OK	23.943	123.982	2.37246	1.53209	0.0232	0.0513177	no	100.039
XLOC_091332	XLOC_091332	CCDC167	chr6:37450696-37468191	q1	q2	OK	24.4577	124.482	2.34758	2.46939	0.00025	0.0038646	yes	100.024
XLOC_068272	XLOC_068272	TMEM230	chr20:5080483-5093733	q1	q2	OK	30.1097	130.063	2.11091	1.84235	0.00255	0.00973772	yes	99.9533
XLOC_054952	XLOC_054952	CHMP2A	chr19:59055835-59066851	q1	q2	OK	31.1923	131.132	2.07176	0.954125	0.1244	0.200276	no	99.9397
XLOC_001894	XLOC_001894	TPM3	chr1:154127779-154164609	q1	q2	OK	29.9306	129.799	2.11659	1.6326	0.00765	0.0211156	yes	99.8684
XLOC_018144	XLOC_018144	-	chr10:120691602-120691862	q1	q2	OK	17.8929	117.201	2.71153	10.8458	5e-05	0.00221242	yes	99.3081
XLOC_075156	XLOC_075156	ST13	chr22:41220574-41252687	q1	q2	OK	28.9594	128.113	2.14531	1.63154	0.0064	0.0184106	yes	99.1536
XLOC_078489	XLOC_078489	SNORA63	chr3:186501360-186524484	q1	q2	OK	32.5581	131.684	2.01599	2.08923	0.43915	0.543084	no	99.1259
XLOC_025493	XLOC_025493	TMEM106C	chr12:48357329-48362664	q1	q2	OK	30.424	129.433	2.08892	1.84193	0.0022	0.00893981	yes	99.009
XLOC_014268	XLOC_014268	PSAP	chr10:73576054-73611082	q1	q2	OK	27.7962	126.665	2.18806	1.77941	0.00455	0.0142387	yes	98.8688
XLOC_077969	XLOC_077969	UBE2E1	chr3:23847383-23933131	q1	q2	OK	27.538	126.036	2.19434	1.84867	0.00215	0.00879802	yes	98.498
XLOC_014492	XLOC_014492	BNIP3	chr10:133780495-133795435	q1	q2	OK	27.4248	125.92	2.19896	1.86218	0.00235	0.00929689	yes	98.4952
XLOC_098166	XLOC_098166	POLD2	chr7:44154278-44163169	q1	q2	OK	27.7175	126.021	2.1848	1.96338	0.00165	0.00765795	yes	98.3035
XLOC_040207	XLOC_040207	FAM195A,RHBDL1,RHOT2,WDR90	chr16:691373-729824	q1	q2	OK	24.4017	122.689	2.32996	1.23133	0.06045	0.112413	no	98.2873
XLOC_068338	XLOC_068338	LOC284801,MIR663A	chr20:26167654-26190271	q1	q2	OK	101.61	199.85	0.975877	0.158639	0.48895	0.590538	no	98.24
XLOC_059082	XLOC_059082	ID2	chr2:8822112-8824583	q1	q2	OK	29.5884	127.825	2.11106	2.30535	0.00285	0.0104358	yes	98.2366
XLOC_112898	XLOC_112898	IRS4	chrX:107962920-107979613	q1	q2	OK	33.0722	130.914	1.98493	1.21396	0.0375	0.0759195	no	97.8418
XLOC_059709	XLOC_059709	BCS1L	chr2:219524378-219528215	q1	q2	OK	25.0988	122.929	2.29214	2.15835	0.0007	0.00541238	yes	97.8302
XLOC_001459	XLOC_001459	PSMB2	chr1:36038970-36107445	q1	q2	OK	35.8782	133.551	1.89621	0.803296	0.11725	0.191078	no	97.6728
XLOC_001256	XLOC_001256	ACOT7	chr1:6321225-6453826	q1	q2	OK	24.0836	121.126	2.33039	1.95427	0.00655	0.0187395	yes	97.0424
XLOC_014348	XLOC_014348	PDLIM1	chr10:96997324-97050905	q1	q2	OK	25.6927	122.573	2.25421	2.4397	0.0012	0.00665949	yes	96.8803
XLOC_001418	XLOC_001418	SNORA16A	chr1:28879528-28909957	q1	q2	OK	22.7318	119.286	2.39165	0.177733	0.51625	0.615439	no	96.5542
XLOC_084871	XLOC_084871	-	chr4:88815253-88815559	q1	q2	OK	18.8988	115.442	2.6108	7.67923	5e-05	0.00221242	yes	96.5432
XLOC_106521	XLOC_106521	-	chr8:110205319-110205509	q1	q2	OK	4.63501	101.168	4.44804	14.5436	0.10585	0.177163	no	96.533
XLOC_047616	XLOC_047616	TK1	chr17:76169293-76298723	q1	q2	OK	24.0191	120.528	2.32712	0.781334	0.28305	0.384023	no	96.5089
XLOC_051990	XLOC_051990	MYL12B	chr18:3262110-3278282	q1	q2	OK	27.9726	124.428	2.15323	2.0308	0.0017	0.00776623	yes	96.4554
XLOC_020637	XLOC_020637	CSTF3	chr11:33106129-33183037	q1	q2	OK	31.2422	127.474	2.02863	1.68743	0.0067	0.019085	yes	96.2318
XLOC_040429	XLOC_040429	MIR762	chr16:30876205-30905399	q1	q2	NOTEST	18.1409	114.255	2.65494	0	1	1	no	96.1141
XLOC_091247	XLOC_091247	HLA-B	chr6:31321565-31324989	q1	q2	OK	24.9913	121.055	2.27617	2.15198	0.00175	0.00787939	yes	96.0637
XLOC_108240	XLOC_108240	MRPS2	chr9:138392450-138407145	q1	q2	OK	27.2706	123.28	2.17653	2.0177	0.0054	0.0161685	yes	96.0094
XLOC_105489	XLOC_105489	-	chr8:28521966-28522116	q1	q2	OK	8.88944	104.744	3.55863	23.789	0.11265	0.185376	no	95.8546
XLOC_046699	XLOC_046699	VPS25	chr17:40925453-40931617	q1	q2	OK	32.2668	128.121	1.98938	2.24778	0.003	0.0107997	yes	95.8542
XLOC_068297	XLOC_068297	SNX5	chr20:17922082-17949490	q1	q2	OK	24.602	120.286	2.28962	2.1231	0.00205	0.00857776	yes	95.684
XLOC_085963	XLOC_085963	SKP1	chr5:133492081-133512724	q1	q2	OK	28.9565	124.593	2.10526	1.7448	0.00405	0.0131179	yes	95.6365
XLOC_085211	XLOC_085211	CCT5	chr5:10250281-10266501	q1	q2	OK	27.2385	122.854	2.17323	1.76768	0.0068	0.0193163	yes	95.6155
XLOC_020191	XLOC_020191	MRPL48	chr11:73498826-73575700	q1	q2	OK	26.7075	122.312	2.19525	2.0987	0.00085	0.00577448	yes	95.6045
XLOC_112332	XLOC_112332	IGBP1	chrX:69353317-69386184	q1	q2	OK	25.0524	120.516	2.2662	1.94421	0.0008	0.00568951	yes	95.4636
XLOC_078988	XLOC_078988	PFN2	chr3:149682690-149688741	q1	q2	OK	26.8423	122.297	2.18781	1.85492	0.0031	0.0110161	yes	95.4547
XLOC_059852	XLOC_059852	ODC1	chr2:10575028-10588453	q1	q2	OK	26.1251	121.563	2.2182	2.0928	0.0039	0.0127897	yes	95.4379
XLOC_104148	XLOC_104148	PDP1	chr8:94929082-95229531	q1	q2	OK	21.0176	116.383	2.46922	5.1938	0.01825	0.0422779	yes	95.3654
XLOC_036379	XLOC_036379	DUT	chr15:48623620-48635570	q1	q2	OK	29.1816	124.281	2.09047	1.76912	0.00455	0.0142387	yes	95.0994
XLOC_059466	XLOC_059466	RNU4ATAC	chr2:122095349-122407148	q1	q2	OK	30.4886	125.523	2.04161	0.397318	0.54465	0.640717	no	95.0344
XLOC_112316	XLOC_112316	LOC550643	chrX:56755717-56844004	q1	q2	OK	26.3508	121.269	2.20229	3.18976	0.0008	0.00568951	yes	94.9182
XLOC_078079	XLOC_078079	ZNF589	chr3:48282494-48312652	q1	q2	OK	31.8917	126.8	1.9913	0.875474	0.273	0.372924	no	94.9083
XLOC_085188	XLOC_085188	AHRR,PDCD6	chr5:271735-441582	q1	q2	OK	35.1113	130.006	1.88857	1.87924	0.0133	0.0327096	yes	94.8947
XLOC_116888	XLOC_116888	-	chrY:10036058-10036672	q1	q2	OK	32.2673	127.133	1.9782	3.05362	0.00145	0.00720453	yes	94.8657
XLOC_021078	XLOC_021078	DPAGT1,H2AFX	chr11:118955586-118977916	q1	q2	OK	25.4102	120.191	2.24185	2.012	0.02045	0.0462362	yes	94.7808
XLOC_020724	XLOC_020724	TIMM10	chr11:57295935-57298232	q1	q2	OK	25.9991	120.437	2.21175	3.21298	0.0002	0.00362778	yes	94.4379
XLOC_085497	XLOC_085497	IK,MIR3655	chr5:140027383-140042206	q1	q2	OK	27.385	121.796	2.153	1.28085	0.00355	0.0120452	yes	94.411
XLOC_090989	XLOC_090989	SNORA33	chr6:133135707-133138764	q1	q2	OK	13.075	107.472	3.03908	0.00726618	0.01305	0.032205	yes	94.397
XLOC_032784	XLOC_032784	IPO4	chr14:24641233-24658124	q1	q2	OK	23.8631	118.24	2.30886	1.79944	0.00535	0.0160589	yes	94.3769
XLOC_046965	XLOC_046965	ANAPC11	chr17:79849598-79858363	q1	q2	OK	25.9672	120.308	2.21197	2.26624	0.0005	0.00486433	yes	94.3408
XLOC_113067	XLOC_113067	FAM58A	chrX:152851425-152864632	q1	q2	OK	23.2163	117.414	2.33839	1.79302	0.0136	0.0333409	yes	94.1977
XLOC_000594	XLOC_000594	ATP5F1	chr1:111982511-112004525	q1	q2	OK	26.9819	121.104	2.16619	1.47643	0.0169	0.0397965	yes	94.1221
XLOC_014387	XLOC_014387	FAM178A	chr10:102672119-102724891	q1	q2	OK	49.4387	143.503	1.53737	4.2905	0.5087	0.608694	no	94.0643
XLOC_078755	XLOC_078755	SELK	chr3:53918158-53926318	q1	q2	OK	21.9564	115.798	2.3989	2.14492	0.0007	0.00541238	yes	93.8416
XLOC_110780	XLOC_110780	-	chr9:115427917-115428068	q1	q2	OK	2.02681	95.7179	5.56151	9.28571	0.0945	0.161579	no	93.6911
XLOC_000295	XLOC_000295	C1orf122	chr1:38259773-38275126	q1	q2	OK	20.5788	114.085	2.47088	1.76045	0.0285	0.0607705	no	93.5062
XLOC_108010	XLOC_108010	CKS2	chr9:91926112-91931618	q1	q2	OK	25.085	118.58	2.24097	2.2598	0.0003	0.00409677	yes	93.495
XLOC_112947	XLOC_112947	THOC2	chrX:122734407-122867034	q1	q2	OK	35.1272	128.188	1.8676	1.36088	0.0209	0.0470365	yes	93.0608
XLOC_063579	XLOC_063579	-	chr2:75938302-75938499	q1	q2	OK	13.3911	106.195	2.98737	15.3551	0.0075	0.0208029	yes	92.8039
XLOC_053680	XLOC_053680	KXD1	chr19:18661621-18682016	q1	q2	OK	24.7496	117.547	2.24776	1.87196	0.00375	0.0124782	yes	92.7974
XLOC_059567	XLOC_059567	GORASP2	chr2:171784947-171823643	q1	q2	OK	25.8384	118.402	2.1961	1.77197	0.00385	0.0127011	yes	92.5636
XLOC_073182	XLOC_073182	SUMO3	chr21:46222096-46238044	q1	q2	OK	26.9241	119.425	2.14914	1.73669	0.00495	0.0151603	yes	92.5009
XLOC_036965	XLOC_036965	POLG	chr15:89787193-89878026	q1	q2	OK	28.4888	120.929	2.08569	1.14268	0.0627	0.115897	no	92.4402
XLOC_053438	XLOC_053438	BSG	chr19:571276-589696	q1	q2	OK	28.1229	120.345	2.09736	1.89609	0.00755	0.0209093	yes	92.2221
XLOC_097929	XLOC_097929	GSTK1	chr7:142960521-142966240	q1	q2	OK	24.9671	117.128	2.22998	2.30637	0.00075	0.0055596	yes	92.1609
XLOC_078215	XLOC_078215	PCNP	chr3:101292939-101313311	q1	q2	OK	25.7868	117.816	2.19183	1.78809	0.003	0.0107997	yes	92.0292
XLOC_001636	XLOC_001636	FUBP1,NEXN	chr1:78354167-78444777	q1	q2	OK	27.3291	119.32	2.12633	1.45284	0.0096	0.0251728	yes	91.9909
XLOC_054262	XLOC_054262	PLEKHJ1	chr19:2233154-2236328	q1	q2	OK	27.8644	119.834	2.10454	2.10633	0.00125	0.00677642	yes	91.9696
XLOC_001228	XLOC_001228	GNB1,NADK	chr1:1677582-1822594	q1	q2	OK	26.4409	118.386	2.16265	1.69818	0.0094	0.0247448	yes	91.9451
XLOC_078261	XLOC_078261	TIMMDC1	chr3:119217175-119243133	q1	q2	OK	23.1293	114.977	2.31356	2.00878	0.0011	0.00638575	yes	91.8477
XLOC_020124	XLOC_020124	RAB1B	chr11:66036055-66044963	q1	q2	OK	27.1973	119.034	2.12984	2.04703	0.00275	0.0102066	yes	91.8367
XLOC_046792	XLOC_046792	LUC7L3	chr17:48796812-48830225	q1	q2	OK	27.863	119.376	2.09909	1.58308	0.0069	0.0195206	yes	91.513
XLOC_001109	XLOC_001109	RNF187	chr1:228675067-228708028	q1	q2	OK	28.3396	119.739	2.079	1.54929	0.01885	0.0433463	yes	91.3994
XLOC_054530	XLOC_054530	UQCRFS1	chr19:29698166-29704136	q1	q2	OK	26.1606	117.554	2.16786	2.50749	0.0011	0.00638575	yes	91.3934
XLOC_040215	XLOC_040215	CHTF18	chr16:838587-876676	q1	q2	OK	30.7056	122.072	1.99116	1.18302	0.1826	0.27278	no	91.3664
XLOC_052318	XLOC_052318	TXNL4A	chr18:77732744-77748545	q1	q2	OK	23.9924	115.269	2.26435	2.1034	0.00105	0.00626945	yes	91.2766
XLOC_083435	XLOC_083435	UBE2D3	chr4:103716918-103790032	q1	q2	OK	26.6865	117.945	2.14393	1.69721	0.00375	0.0124782	yes	91.2585
XLOC_090582	XLOC_090582	HIST1H1E	chr6:26156558-26157343	q1	q2	OK	32.3373	123.591	1.9343	3.34417	0.00185	0.00812424	yes	91.2537
XLOC_001641	XLOC_001641	GNG5	chr1:84944919-84972765	q1	q2	OK	21.4471	112.666	2.39319	2.15987	0.01995	0.0453675	yes	91.2189
XLOC_112924	XLOC_112924	UPF3B	chrX:118967199-118986991	q1	q2	OK	21.5355	112.66	2.38718	2.04139	0.00185	0.00812424	yes	91.1245
XLOC_025552	XLOC_025552	PCBP2	chr12:53845885-53893444	q1	q2	OK	26.6239	117.738	2.14478	1.70888	0.0073	0.0203714	yes	91.1141
XLOC_030821	XLOC_030821	SNORA27	chr13:27825691-27830702	q1	q2	OK	12.6596	103.749	3.03479	0.0356748	0.01745	0.0408107	yes	91.0894
XLOC_078926	XLOC_078926	H1FX	chr3:129033399-129043412	q1	q2	OK	23.3648	114.363	2.29121	3.10957	0.0024	0.0094169	yes	90.9982
XLOC_094632	XLOC_094632	-	chr6:108520797-108520949	q1	q2	OK	12.8494	103.63	3.01167	20.4779	0.06075	0.112863	no	90.7806
XLOC_036850	XLOC_036850	ANP32A	chr15:69069033-69113292	q1	q2	OK	27.4602	118.049	2.10397	1.83321	0.0066	0.01884	yes	90.5888
XLOC_084901	XLOC_084901	-	chr4:119634859-119635013	q1	q2	OK	1.89011	92.3627	5.61077	8.92692	0.0945	0.161579	no	90.4726
XLOC_059896	XLOC_059896	HADHA	chr2:26413287-26467594	q1	q2	OK	29.325	119.515	2.02699	1.78528	0.0059	0.017279	yes	90.19
XLOC_025366	XLOC_025366	ATN1,C12orf57,ENO2	chr12:7023613-7055168	q1	q2	OK	22.3893	112.569	2.32993	1.07035	0.0366	0.0744542	no	90.1797
XLOC_059569	XLOC_059569	-	chr2:172373446-172374244	q1	q2	OK	27.4745	117.491	2.09638	2.15623	0.00035	0.00428045	yes	90.0165
XLOC_046399	XLOC_046399	ARRB2,MED11	chr17:4613758-4643223	q1	q2	OK	24.601	114.477	2.21827	1.97263	0.01085	0.027768	yes	89.876
XLOC_108669	XLOC_108669	PSMB7	chr9:127019884-127177752	q1	q2	OK	29.5097	119.335	2.01575	0.807302	0.18745	0.278788	no	89.8253
XLOC_036809	XLOC_036809	RPS27L	chr15:63445538-63449741	q1	q2	OK	25.1383	114.939	2.19291	2.44039	0.0015	0.00730145	yes	89.8007
XLOC_083381	XLOC_083381	HNRPDL	chr4:83343716-83351378	q1	q2	OK	28.9876	118.747	2.03438	1.57951	0.0111	0.028307	yes	89.7594
XLOC_085238	XLOC_085238	BRIX1	chr5:34905363-34925789	q1	q2	OK	21.6948	111.422	2.36061	1.84643	0.0054	0.0161685	yes	89.7272
XLOC_053854	XLOC_053854	HNRNPUL1	chr19:41768364-41813945	q1	q2	OK	25.0108	114.717	2.19746	1.73681	0.00605	0.0176368	yes	89.7062
XLOC_052071	XLOC_052071	ELP2	chr18:33709642-33754716	q1	q2	OK	26.7187	116.269	2.12154	1.8543	0.0024	0.0094169	yes	89.5503
XLOC_084908	XLOC_084908	-	chr4:128543798-128543962	q1	q2	OK	11.0629	100.563	3.1843	20.2438	0.0373	0.0756425	no	89.5001
XLOC_040526	XLOC_040526	CKLF,CKLF-CMTM1,CMTM1	chr16:66586465-66613038	q1	q2	OK	24.7923	114.286	2.20469	2.96748	0.0006	0.00515116	yes	89.4937
XLOC_001444	XLOC_001444	YARS	chr1:33240839-33324480	q1	q2	OK	24.9343	114.311	2.19675	1.81562	0.0089	0.0237183	yes	89.3767
XLOC_045651	XLOC_045651	-	chr16:80631827-80632011	q1	q2	OK	20.7562	110.065	2.40674	15.292	0.01045	0.0269556	yes	89.3088
XLOC_074869	XLOC_074869	TOMM22	chr22:39077953-39080766	q1	q2	OK	27.7789	116.765	2.07155	2.14767	0.00305	0.0109086	yes	88.9861
XLOC_013595	XLOC_013595	CDC123	chr10:12171639-12292591	q1	q2	OK	22.6211	111.473	2.30095	0.958898	0.09565	0.163157	no	88.8519
XLOC_020121	XLOC_020121	SF3B2	chr11:65819815-65836400	q1	q2	OK	24.8364	113.673	2.19436	1.81132	0.0037	0.0123672	yes	88.8366
XLOC_021716	XLOC_021716	-	chr11:27180298-27180429	q1	q2	OK	101.463	190.265	0.907056	14.9923	0.19775	0.290399	no	88.802
XLOC_078769	XLOC_078769	ARF4	chr3:57557089-57583215	q1	q2	OK	27.281	116.044	2.0887	2.08598	0.0031	0.0110161	yes	88.763
XLOC_046464	XLOC_046464	RANGRF	chr17:8190747-8201100	q1	q2	OK	22.6326	111.34	2.2985	2.1137	0.00295	0.0106893	yes	88.7074
XLOC_019900	XLOC_019900	API5	chr11:43333453-43366080	q1	q2	OK	25.4229	113.846	2.16288	1.63733	0.0059	0.017279	yes	88.4231
XLOC_068009	XLOC_068009	HM13,PSIMCT-1	chr20:30102240-30161066	q1	q2	OK	25.9264	114.233	2.13948	2.16088	0.0032	0.0112436	yes	88.3066
XLOC_025540	XLOC_025540	EIF4B	chr12:53400038-53436225	q1	q2	OK	25.8753	113.867	2.1377	1.62951	0.00685	0.0194173	yes	87.9917
XLOC_084833	XLOC_084833	-	chr4:71764919-71765177	q1	q2	OK	28.0503	116.002	2.04805	8.49071	0.00025	0.0038646	yes	87.9517
XLOC_091116	XLOC_091116	ECI2	chr6:4068592-4135831	q1	q2	OK	23.4539	111.357	2.2473	2.03704	0.0016	0.00753132	yes	87.9031
XLOC_060445	XLOC_060445	AAMP	chr2:219125737-219134893	q1	q2	OK	24.2411	112.097	2.20923	1.87347	0.003	0.0107997	yes	87.8559
XLOC_007479	XLOC_007479	-	chr1:70917572-70917729	q1	q2	OK	7.56171	95.2334	3.65468	21.9832	0.11265	0.185376	no	87.6717
XLOC_002162	XLOC_002162	NUCKS1	chr1:205681946-205719372	q1	q2	OK	28.0684	115.736	2.04382	1.47359	0.0171	0.0401359	yes	87.6676
XLOC_078751	XLOC_078751	TKT	chr3:53258722-53290130	q1	q2	OK	26.6897	114.302	2.0985	1.96006	0.0035	0.0119357	yes	87.6123
XLOC_013817	XLOC_013817	GHITM	chr10:85899184-85913311	q1	q2	OK	24.158	111.707	2.20914	1.96271	0.0029	0.0105722	yes	87.549
XLOC_020386	XLOC_020386	EI24	chr11:125439297-125454676	q1	q2	OK	26.5304	114.063	2.10412	1.73213	0.00425	0.0135538	yes	87.5326
XLOC_025512	XLOC_025512	TMBIM6	chr12:50135292-50158826	q1	q2	OK	26.5004	113.769	2.10202	1.53934	0.00805	0.0219637	yes	87.2686
XLOC_001596	XLOC_001596	JUN	chr1:59246462-59249785	q1	q2	OK	16.5626	103.703	2.64645	2.66004	0.0009	0.00588592	yes	87.1404
XLOC_020788	XLOC_020788	SNHG1	chr11:62618890-62623360	q1	q2	OK	26.9353	114.067	2.08231	1.85291	0.0015	0.00730145	yes	87.1317
XLOC_032335	XLOC_032335	OXA1L	chr14:23235637-23241382	q1	q2	OK	22.4882	109.573	2.28465	2.03193	0.00195	0.0083723	yes	87.0848
XLOC_060376	XLOC_060376	SF3B1	chr2:198256560-198299883	q1	q2	OK	24.4526	111.524	2.18929	1.59183	0.0073	0.0203714	yes	87.0714
XLOC_013907	XLOC_013907	SCD	chr10:102106771-102124886	q1	q2	OK	24.738	111.717	2.17505	1.59352	0.0089	0.0237183	yes	86.979
XLOC_020969	XLOC_020969	SNORA8,TAF1D	chr11:93394804-93474703	q1	q2	OK	23.6793	110.506	2.22242	1.50573	0.02655	0.0572928	no	86.8267
XLOC_047280	XLOC_047280	SNORA21	chr17:37006320-37010053	q1	q2	OK	24.669	111.431	2.17538	0.0425145	0.01915	0.0438724	yes	86.762
XLOC_000464	XLOC_000464	RABGGTB	chr1:76251125-76260807	q1	q2	OK	22.5597	109.266	2.27602	1.94177	0.00135	0.00698299	yes	86.7063
XLOC_059911	XLOC_059911	PPM1G	chr2:27603710-27632550	q1	q2	OK	24.3729	110.869	2.18551	2.06848	0.00335	0.0115929	yes	86.4961
XLOC_085700	XLOC_085700	MIR4635	chr5:1049566-1112190	q1	q2	NOTEST	0	86.4193	inf	0	1	1	no	86.4193
XLOC_047593	XLOC_047593	MRPL38	chr17:73893227-73901472	q1	q2	OK	20.1053	106.417	2.40408	2.43322	0.0018	0.00800582	yes	86.3117
XLOC_047608	XLOC_047608	MXRA7	chr17:74671808-74707056	q1	q2	OK	29.5953	115.89	1.96932	1.67741	0.0061	0.0177322	yes	86.2947
XLOC_085569	XLOC_085569	G3BP1	chr5:151151475-151184961	q1	q2	OK	23.5694	109.712	2.21873	1.57267	0.0041	0.0132262	yes	86.1426
XLOC_001516	XLOC_001516	EBNA1BP2	chr1:43629844-43720029	q1	q2	OK	21.2083	107.056	2.33567	2.69652	0.0011	0.00638575	yes	85.8477
XLOC_053788	XLOC_053788	TBCB	chr19:36602104-36616849	q1	q2	OK	21.6326	107.405	2.31178	1.57823	0.03005	0.0633918	no	85.7724
XLOC_092570	XLOC_092570	-	chr6:12514586-12515173	q1	q2	OK	22.706	108.229	2.25294	3.5954	0.00025	0.0038646	yes	85.523
XLOC_104587	XLOC_104587	UQCRB	chr8:97238903-97247862	q1	q2	OK	24.0047	109.452	2.18891	1.57806	0.0077	0.0212292	yes	85.4473
XLOC_060553	XLOC_060553	STK25	chr2:242295663-242448987	q1	q2	OK	23.5905	109.027	2.20841	1.90412	0.0031	0.0110161	yes	85.4365
XLOC_090692	XLOC_090692	HSPA1B	chr6:31795438-31801519	q1	q2	OK	4.35946	89.6633	4.3623	4.08997	5e-05	0.00221242	yes	85.3038
XLOC_104377	XLOC_104377	REEP4	chr8:21991331-21999448	q1	q2	OK	18.5367	103.758	2.48477	2.43385	0.0009	0.00588592	yes	85.2213
XLOC_054465	XLOC_054465	NR2F6	chr19:17324549-17356198	q1	q2	OK	20.2527	105.389	2.37954	1.96079	0.02385	0.0524165	no	85.1363
XLOC_112815	XLOC_112815	CITED1	chrX:71521487-71527037	q1	q2	OK	23.3544	108.37	2.21419	2.17897	0.00045	0.00469136	yes	85.0156
XLOC_032783	XLOC_032783	PSME2	chr14:24612573-24615855	q1	q2	OK	27.2036	112.198	2.04418	2.68261	0.001	0.00614983	yes	84.9944
XLOC_001647	XLOC_001647	MCOLN3	chr1:85483764-85514223	q1	q2	OK	25.2641	110.204	2.12501	0.75975	0.3447	0.449035	no	84.9399
XLOC_060306	XLOC_060306	METTL5	chr2:170655321-170681586	q1	q2	OK	26.5456	111.412	2.06936	0.624331	0.2778	0.378282	no	84.8664
XLOC_000401	XLOC_000401	SCP2	chr1:53392900-53517289	q1	q2	OK	21.9063	106.739	2.28467	1.98504	0.00145	0.00720453	yes	84.8327
XLOC_026454	XLOC_026454	CDK2AP1	chr12:123745516-123756863	q1	q2	OK	24.4962	109.164	2.15587	2.09167	0.00095	0.00603881	yes	84.6678
XLOC_097453	XLOC_097453	EIF3B	chr7:2394473-2420382	q1	q2	OK	24.978	109.618	2.13376	1.89253	0.00435	0.0137891	yes	84.64
XLOC_015923	XLOC_015923	-	chr10:67576990-67577153	q1	q2	OK	4.99857	89.5173	4.16258	17.7985	0.16355	0.249616	no	84.5187
XLOC_025416	XLOC_025416	DDX47	chr12:12966279-12983003	q1	q2	OK	22.6343	107.147	2.24301	1.0231	0.0696	0.126353	no	84.5127
XLOC_031813	XLOC_031813	-	chr13:66361579-66361787	q1	q2	OK	22.7755	107.282	2.23585	12.834	0.00205	0.00857776	yes	84.5065
XLOC_053495	XLOC_053495	MRPL54	chr19:3762664-3776356	q1	q2	OK	20.1071	104.54	2.37828	2.55578	0.01745	0.0408107	yes	84.4329
XLOC_052260	XLOC_052260	SNORD58C	chr18:47007547-47018935	q1	q2	OK	0	83.902	inf	nan	0.00535	0.0160589	yes	83.902
XLOC_059944	XLOC_059944	SRSF7	chr2:38970689-38978636	q1	q2	OK	22.954	106.842	2.21866	1.79137	0.00285	0.0104358	yes	83.888
XLOC_083481	XLOC_083481	ANXA5	chr4:122589148-122618147	q1	q2	OK	22.8873	106.755	2.22169	1.85282	0.002	0.00848386	yes	83.8677
XLOC_112288	XLOC_112288	MAGED1	chrX:51546154-51645455	q1	q2	OK	26.2125	110.08	2.07022	1.65902	0.006	0.0175243	yes	83.8675
XLOC_014094	XLOC_014094	NUDT5	chr10:12171639-12292591	q1	q2	OK	23.1176	106.913	2.20937	1.59262	0.0357	0.0730301	no	83.7954
XLOC_032795	XLOC_032795	SDR39U1	chr14:24898992-24912033	q1	q2	OK	24.1223	107.913	2.16143	1.60258	0.01395	0.0340787	yes	83.7907
XLOC_023519	XLOC_023519	-	chr11:74456351-74456913	q1	q2	OK	20.6059	104.371	2.3406	3.89883	5e-05	0.00221242	yes	83.7651
XLOC_086092	XLOC_086092	NUDCD2	chr5:162880493-162887143	q1	q2	OK	25.0516	108.759	2.11816	2.02317	0.0005	0.00486433	yes	83.7074
XLOC_082835	XLOC_082835	SNORA26	chr4:53578620-53580305	q1	q2	OK	8.13707	91.8327	3.49643	3.29043	0.3369	0.441087	no	83.6956
XLOC_093149	XLOC_093149	-	chr6:28140098-28140255	q1	q2	OK	5.43175	89.099	4.03592	18.0015	0.19945	0.29206	no	83.6673
XLOC_054478	XLOC_054478	JUND,KIAA1683	chr19:18367631-18392674	q1	q2	OK	20.045	103.693	2.37101	2.48569	0.0059	0.017279	yes	83.648
XLOC_085400	XLOC_085400	EPB41L4A-AS1	chr5:111496153-111498232	q1	q2	OK	22.9929	106.568	2.21252	2.34735	0.0006	0.00515116	yes	83.5751
XLOC_054414	XLOC_054414	FARSA,SYCE2	chr19:12949258-13049034	q1	q2	OK	24.8855	108.392	2.12288	1.30033	0.07485	0.133677	no	83.5065
XLOC_060063	XLOC_060063	PCGF1	chr2:74699084-74734821	q1	q2	OK	29.0671	112.519	1.95271	0.459195	0.4495	0.553533	no	83.4519
XLOC_052321	XLOC_052321	-	chr18:3246421-3246593	q1	q2	OK	3.94151	87.1675	4.46697	15.9862	0.19945	0.29206	no	83.226
XLOC_027308	XLOC_027308	-	chr12:39303207-39303351	q1	q2	OK	15.2046	98.3945	2.69407	20.3033	0.08085	0.142479	no	83.1899
XLOC_001340	XLOC_001340	CAPZB	chr1:19665266-19812066	q1	q2	OK	24.3261	107.314	2.14126	1.9179	0.0022	0.00893981	yes	82.9879
XLOC_001750	XLOC_001750	BCAS2	chr1:115110175-115124265	q1	q2	OK	23.6789	106.663	2.17139	1.98666	0.00195	0.0083723	yes	82.9841
XLOC_053837	XLOC_053837	PSMC4	chr19:40476911-40487671	q1	q2	OK	21.1456	104.126	2.2999	2.01118	0.00165	0.00765795	yes	82.9804
XLOC_053937	XLOC_053937	SAE1	chr19:47633104-47722350	q1	q2	OK	23.5154	106.49	2.17904	1.74875	0.0048	0.0147976	yes	82.9746
XLOC_001886	XLOC_001886	S100A13	chr1:153591275-153618782	q1	q2	OK	23.5476	106.498	2.17717	1.22609	0.16305	0.249154	no	82.9504
XLOC_032930	XLOC_032930	COX16,SYNJ2BP,SYNJ2BP-COX16	chr14:70791797-70883807	q1	q2	OK	25.7591	108.67	2.0768	1.80196	0.00575	0.0169387	yes	82.9109
XLOC_026204	XLOC_026204	CS	chr12:56665480-56694175	q1	q2	OK	22.8374	105.748	2.21116	1.80186	0.0041	0.0132262	yes	82.9106
XLOC_000065	XLOC_000065	CAMTA1	chr1:6845383-7829766	q1	q2	OK	21.8013	104.538	2.26154	0.985367	0.2373	0.333349	no	82.7367
XLOC_046377	XLOC_046377	DPH1,OVCA2	chr17:1933430-1946725	q1	q2	OK	21.6337	104.285	2.26918	2.24783	0.0012	0.00665949	yes	82.6513
XLOC_062589	XLOC_062589	-	chr2:37546037-37546192	q1	q2	OK	0	82.5743	inf	nan	5e-05	0.00221242	yes	82.5743
XLOC_036380	XLOC_036380	EID1	chr15:49115933-49255641	q1	q2	OK	25.5207	108.09	2.08249	1.79933	0.00345	0.0118326	yes	82.5693
XLOC_067917	XLOC_067917	SNORA51	chr20:2633177-2644865	q1	q2	OK	28.2833	110.845	1.97053	0.879262	0.1051	0.176167	no	82.5617
XLOC_098008	XLOC_098008	DNAJB6	chr7:157129709-157222994	q1	q2	OK	22.3987	104.854	2.2269	1.72243	0.0083	0.0224864	yes	82.4553
XLOC_108390	XLOC_108390	ARID3C,DCTN3	chr9:34612185-34628011	q1	q2	OK	26.5482	108.948	2.03695	2.68218	0.003	0.0107997	yes	82.3998
XLOC_098461	XLOC_098461	CHCHD3	chr7:132469622-132766844	q1	q2	OK	24.5836	106.938	2.121	1.59479	0.00585	0.0171699	yes	82.3544
XLOC_104167	XLOC_104167	POLR2K	chr8:101162838-101166230	q1	q2	OK	26.1024	108.357	2.05354	2.31086	0.0014	0.00709349	yes	82.2546
XLOC_026380	XLOC_026380	VPS29	chr12:110929295-110939916	q1	q2	OK	28.5553	110.592	1.95341	1.68726	0.00255	0.00973772	yes	82.0367
XLOC_098538	XLOC_098538	FASTK,TMUB1	chr7:150722448-150780620	q1	q2	OK	21.6285	103.603	2.26006	0.834052	0.2483	0.345513	no	81.9745
XLOC_115345	XLOC_115345	-	chrX:111009158-111009327	q1	q2	OK	6.95083	88.8957	3.67686	15.9308	0.1059	0.177163	no	81.9449
XLOC_014363	XLOC_014363	EXOSC1	chr10:99195273-99205768	q1	q2	OK	24.1303	106.029	2.13554	1.99909	0.00215	0.00879802	yes	81.8987
XLOC_011365	XLOC_011365	-	chr1:219550193-219550354	q1	q2	OK	0	81.8951	inf	nan	5e-05	0.00221242	yes	81.8951
XLOC_059299	XLOC_059299	INO80B,INO80B-WBP1,WBP1	chr2:74682149-74688018	q1	q2	OK	25.4871	107.353	2.07453	2.08523	0.0016	0.00753132	yes	81.8659
XLOC_085986	XLOC_085986	HNRNPA0	chr5:137087072-137090135	q1	q2	OK	23.0488	104.521	2.18102	1.95614	0.00435	0.0137891	yes	81.4722
XLOC_056770	XLOC_056770	-	chr19:30511196-30511348	q1	q2	OK	6.09193	87.523	3.84469	18.4781	0.1995	0.292093	no	81.4311
XLOC_000225	XLOC_000225	SCARNA1	chr1:28157251-28178183	q1	q2	OK	15.5434	96.92	2.64049	0.216416	0.54205	0.638461	no	81.3766
XLOC_098025	XLOC_098025	C7orf50	chr7:1036622-1177893	q1	q2	OK	25.6853	106.905	2.05732	0.905733	0.25105	0.348328	no	81.2197
XLOC_047355	XLOC_047355	ACLY	chr17:40023114-40075306	q1	q2	OK	24.9176	106.111	2.09034	1.64906	0.00905	0.0239993	yes	81.1934
XLOC_000894	XLOC_000894	PRRC2C	chr1:171454574-171562677	q1	q2	OK	23.982	105.169	2.13269	1.351	0.01845	0.042645	yes	81.187
XLOC_054303	XLOC_054303	C19orf70	chr19:5678432-5689462	q1	q2	OK	22.3552	103.441	2.21012	2.88079	0.00275	0.0102066	yes	81.0858
XLOC_091112	XLOC_091112	TUBB2B	chr6:3224494-3227968	q1	q2	OK	20.5797	101.604	2.30366	2.44507	0.0011	0.00638575	yes	81.0243
XLOC_085654	XLOC_085654	TMED9	chr5:177018930-177027001	q1	q2	OK	24.4919	105.504	2.10692	1.81951	0.003	0.0107997	yes	81.0121
XLOC_101292	XLOC_101292	-	chr7:76703130-76703288	q1	q2	OK	16.4695	97.4748	2.56523	18.6807	0.0396	0.0793288	no	81.0053
XLOC_083166	XLOC_083166	SLBP,TMEM129	chr4:1686434-1750719	q1	q2	OK	24.5036	105.487	2.106	1.38989	0.0537	0.102098	no	80.9834
XLOC_000785	XLOC_000785	BGLAP,PMF1,PMF1-BGLAP	chr1:156182778-156217908	q1	q2	OK	20.7531	101.665	2.29242	2.45916	0.0017	0.00776623	yes	80.9119
XLOC_046757	XLOC_046757	KPNB1	chr17:45727203-45763405	q1	q2	OK	23.2279	104.129	2.16444	1.59469	0.00725	0.0202791	yes	80.9011
XLOC_085329	XLOC_085329	NSA2	chr5:73980968-74162794	q1	q2	OK	23.52	104.346	2.14942	1.436	0.0506	0.0972424	no	80.826
XLOC_098155	XLOC_098155	MPLKIP	chr7:40172166-40174488	q1	q2	OK	23.15	103.938	2.16663	2.13593	0.0008	0.00568951	yes	80.788
XLOC_113070	XLOC_113070	IDH3G	chrX:153051220-153096003	q1	q2	OK	19.7228	100.475	2.3489	0.893139	0.29665	0.399058	no	80.7522
XLOC_097997	XLOC_097997	INSIG1	chr7:155089485-155102937	q1	q2	OK	21.0083	101.568	2.27341	1.84536	0.0039	0.0127897	yes	80.5597
XLOC_030903	XLOC_030903	CKAP2	chr13:53028842-53050763	q1	q2	OK	23.9655	104.24	2.12088	1.60829	0.00795	0.021757	yes	80.2745
XLOC_025356	XLOC_025356	PTMS	chr12:6875540-6881543	q1	q2	OK	19.4606	99.681	2.35677	2.49537	0.00045	0.00469136	yes	80.2204
XLOC_090797	XLOC_090797	POLR1C	chr6:43479324-43543812	q1	q2	OK	22.9762	103.19	2.1671	1.40971	0.0532	0.101273	no	80.2138
XLOC_026278	XLOC_026278	CSRP2	chr12:77252494-77272799	q1	q2	OK	26.3815	106.525	2.0136	1.94865	0.001	0.00614983	yes	80.1435
XLOC_047578	XLOC_047578	NT5C	chr17:73106081-73127890	q1	q2	OK	21.651	101.691	2.23169	2.24107	0.00265	0.00996942	yes	80.04
XLOC_112847	XLOC_112847	HMGN5	chrX:80369121-80554046	q1	q2	OK	20.8687	100.889	2.27335	1.78902	0.0083	0.0224864	yes	80.0203
XLOC_098064	XLOC_098064	RPA3	chr7:7676344-7918851	q1	q2	OK	22.431	102.394	2.19057	2.19449	0.0024	0.0094169	yes	79.963
XLOC_103844	XLOC_103844	-	chr7:158413358-158413528	q1	q2	OK	5.37176	85.2462	3.98817	18.2825	0.13265	0.211004	no	79.8744
XLOC_085971	XLOC_085971	H2AFY	chr5:134669804-134735735	q1	q2	OK	25.8404	105.686	2.03208	1.74852	0.00385	0.0127011	yes	79.8456
XLOC_040722	XLOC_040722	NTHL1	chr16:2076868-2185899	q1	q2	OK	24.3254	104.171	2.09842	0.723973	0.31705	0.420645	no	79.8456
XLOC_097842	XLOC_097842	ARF5	chr7:127228405-127231759	q1	q2	OK	19.1421	98.9531	2.37	2.96161	0.00015	0.00329832	yes	79.811
XLOC_045210	XLOC_045210	-	chr16:72304747-72304953	q1	q2	OK	9.5602	89.3298	3.22403	13.8458	0.00765	0.0211156	yes	79.7696
XLOC_078021	XLOC_078021	EIF1B	chr3:39851302-40353915	q1	q2	OK	20.6678	100.416	2.28053	2.24922	0.0015	0.00730145	yes	79.7482
XLOC_104249	XLOC_104249	LY6E	chr8:144099901-144105901	q1	q2	OK	20.1405	99.8801	2.3101	2.14229	0.0015	0.00730145	yes	79.7396
XLOC_001448	XLOC_001448	AK2	chr1:33473540-33502512	q1	q2	OK	24.9456	104.599	2.06801	1.49363	0.0094	0.0247448	yes	79.6534
XLOC_086115	XLOC_086115	KIAA1191	chr5:175665369-175788818	q1	q2	OK	23.8365	103.478	2.11807	1.56918	0.0081	0.0220806	yes	79.6415
XLOC_059690	XLOC_059690	ATIC	chr2:216176678-216214496	q1	q2	OK	20.6527	100.187	2.2783	2.23205	0.00135	0.00698299	yes	79.5343
XLOC_059456	XLOC_059456	DBI	chr2:120059735-120130122	q1	q2	OK	20.6997	100.234	2.2757	2.04243	0.0017	0.00776623	yes	79.5343
XLOC_046417	XLOC_046417	RPAIN	chr17:5289345-5342471	q1	q2	OK	22.2325	101.723	2.19391	0.513407	0.421	0.525311	no	79.4905
XLOC_073097	XLOC_073097	MIS18A	chr21:33640529-33651376	q1	q2	OK	25.7799	105.229	2.02921	2.14839	0.00355	0.0120452	yes	79.4491
XLOC_032435	XLOC_032435	PSMA3	chr14:58711522-58765008	q1	q2	OK	23.1506	102.573	2.14753	2.0086	0.01145	0.0290073	yes	79.4224
XLOC_085602	XLOC_085602	RARS	chr5:167913462-167946311	q1	q2	OK	21.4906	100.912	2.23131	1.8906	0.0019	0.00825466	yes	79.4214
XLOC_053604	XLOC_053604	RNASEH2A	chr19:12912774-12946242	q1	q2	OK	20.9663	100.355	2.25896	1.83913	0.034	0.0700915	no	79.3887
XLOC_066342	XLOC_066342	-	chr2:219080871-219081021	q1	q2	OK	17.7256	97.0528	2.45293	18.2263	0.05635	0.106098	no	79.3272
XLOC_036999	XLOC_036999	VIMP	chr15:101811213-101817700	q1	q2	OK	25.5107	104.823	2.03878	1.95638	0.00255	0.00973772	yes	79.3123
XLOC_053773	XLOC_053773	ETV2,RBM42	chr19:36119921-36138949	q1	q2	OK	19.2241	98.5084	2.35733	2.38596	0.0023	0.00918338	yes	79.2843
XLOC_078545	XLOC_078545	SETD5-AS1	chr3:9430492-9439174	q1	q2	OK	20.5756	99.6815	2.27639	2.02083	0.00095	0.00603881	yes	79.1059
XLOC_112661	XLOC_112661	RBBP7	chrX:16804554-16888534	q1	q2	OK	22.5182	101.556	2.17312	1.21485	0.0377	0.0762242	no	79.0378
XLOC_031316	XLOC_031316	-	chr13:25815137-25815301	q1	q2	OK	3.37862	82.3457	4.60719	13.6227	0.22825	0.323398	no	78.9671
XLOC_000150	XLOC_000150	C1orf151-NBL1,MINOS1,NBL1	chr1:19923470-19984949	q1	q2	OK	22.5353	101.5	2.17122	1.67626	0.00615	0.0178487	yes	78.9647
XLOC_036784	XLOC_036784	RSL24D1	chr15:55473511-55489231	q1	q2	OK	27.2073	105.987	1.96183	2.00559	0.0037	0.0123672	yes	78.7797
XLOC_054651	XLOC_054651	PAFAH1B3	chr19:42788776-42882921	q1	q2	OK	19.712	98.3723	2.31918	1.18424	0.1584	0.244003	no	78.6603
XLOC_098489	XLOC_098489	MRPS33	chr7:140705713-140714781	q1	q2	OK	21.8687	100.481	2.19998	2.27435	0.0004	0.00451052	yes	78.6123
XLOC_108261	XLOC_108261	TMEM141	chr9:139685711-139690350	q1	q2	OK	27.2203	105.814	1.95877	1.75572	0.00575	0.0169387	yes	78.5937
XLOC_098368	XLOC_098368	POLR2J	chr7:102105389-102119381	q1	q2	OK	21.7437	100.299	2.20563	1.65957	0.00905	0.0239993	yes	78.5553
XLOC_091253	XLOC_091253	BAG6	chr6:31576715-31625987	q1	q2	OK	19.5155	97.9863	2.32796	1.29193	0.05655	0.106437	no	78.4708
XLOC_020216	XLOC_020216	AAMDC	chr11:77532122-77583488	q1	q2	OK	24.9921	103.417	2.04893	2.11443	0.0006	0.00515116	yes	78.4249
XLOC_112866	XLOC_112866	ARMCX6	chrX:100870016-100873039	q1	q2	OK	20.5048	98.8583	2.2694	2.22632	0.00065	0.00528361	yes	78.3535
XLOC_103956	XLOC_103956	INTS10	chr8:19674917-19709699	q1	q2	OK	20.6204	98.9265	2.26229	1.80767	0.0026	0.00985877	yes	78.3061
XLOC_047151	XLOC_047151	COPS3,FLCN,PLD6	chr17:16946073-17184617	q1	q2	OK	23.1444	101.413	2.13151	0.684964	0.2677	0.366777	no	78.2686
XLOC_007636	XLOC_007636	-	chr1:97144242-97144582	q1	q2	OK	25.0031	103.231	2.0457	5.53747	0.0005	0.00486433	yes	78.2279
XLOC_112738	XLOC_112738	PRAF2,WDR45	chrX:48910877-48958133	q1	q2	OK	23.8235	101.932	2.09715	1.81037	0.0094	0.0247448	yes	78.1085
XLOC_054289	XLOC_054289	MAP2K2	chr19:4081923-4145134	q1	q2	OK	21.1073	99.1927	2.23249	1.47242	0.05195	0.0992879	no	78.0854
XLOC_033005	XLOC_033005	IFI27L2	chr14:94594117-94595957	q1	q2	OK	19.9083	97.9743	2.29903	4.92744	5e-05	0.00221242	yes	78.066
XLOC_098058	XLOC_098058	KDELR2	chr7:6500711-6523849	q1	q2	OK	23.7322	101.7	2.0994	1.7035	0.00475	0.014696	yes	77.9678
XLOC_053462	XLOC_053462	DAZAP1	chr19:1312844-1438262	q1	q2	OK	24.6139	102.501	2.05809	0.79327	0.25575	0.353325	no	77.8871
XLOC_027255	XLOC_027255	-	chr12:34372450-34372848	q1	q2	OK	28.7466	106.532	1.88982	4.19589	0.0006	0.00515116	yes	77.7854
XLOC_067978	XLOC_067978	NAA20	chr20:19997933-20014332	q1	q2	OK	20.8177	98.5246	2.24267	2.17604	0.0006	0.00515116	yes	77.7069
XLOC_108721	XLOC_108721	C9orf78	chr9:132586992-132597586	q1	q2	OK	21.2589	98.8647	2.21739	1.47705	0.01525	0.0366684	yes	77.6058
XLOC_053949	XLOC_053949	GLTSCR2	chr19:48248792-48269022	q1	q2	OK	21.4219	98.9965	2.20829	2.20612	0.0032	0.0112436	yes	77.5746
XLOC_078925	XLOC_078925	CNBP	chr3:128886592-128902864	q1	q2	OK	24.5485	102.087	2.05609	1.59583	0.0064	0.0184106	yes	77.5385
XLOC_036362	XLOC_036362	B2M	chr15:45003684-45010357	q1	q2	OK	24.039	101.409	2.07675	2.46734	0.0014	0.00709349	yes	77.37
XLOC_046373	XLOC_046373	PITPNA-AS1	chr17:1420212-1466110	q1	q2	OK	23.7985	101.081	2.08658	1.92213	0.07005	0.127042	no	77.2825
XLOC_031212	XLOC_031212	ARGLU1	chr13:107195661-107220514	q1	q2	OK	19.5976	96.8767	2.30547	2.12385	0.0005	0.00486433	yes	77.2791
XLOC_001442	XLOC_001442	ZBTB8OS	chr1:33086310-33116546	q1	q2	OK	27.6984	104.966	1.92205	1.68221	0.0037	0.0123672	yes	77.2676
XLOC_078687	XLOC_078687	IP6K2	chr3:48725193-48754711	q1	q2	OK	20.506	97.7139	2.25252	2.12916	0.0012	0.00665949	yes	77.2079
XLOC_112250	XLOC_112250	RBM3	chrX:48432740-48439553	q1	q2	OK	26.4806	103.547	1.96727	1.45221	0.0124	0.0309018	yes	77.0664
XLOC_032749	XLOC_032749	SUPT16H	chr14:21819505-21852425	q1	q2	OK	24.0959	101.064	2.06841	1.6079	0.00735	0.0204711	yes	76.9681
XLOC_047080	XLOC_047080	CTDNEP1	chr17:7145814-7155259	q1	q2	OK	21.4131	98.2469	2.19792	2.08255	0.00175	0.00787939	yes	76.8338
XLOC_002047	XLOC_002047	SNORD47	chr1:173832385-173837127	q1	q2	NOTEST	18.7151	95.5455	2.35199	0	1	1	no	76.8304
XLOC_104216	XLOC_104216	NSMCE2	chr8:126104077-126379481	q1	q2	OK	21.2721	98.1	2.20529	1.99602	0.00085	0.00577448	yes	76.8279
XLOC_046595	XLOC_046595	MIR632,ZNF207	chr17:30676689-30697468	q1	q2	OK	20.4197	97.0711	2.24908	1.81718	0.0027	0.0100906	yes	76.6514
XLOC_054276	XLOC_054276	AES	chr19:3051754-3062964	q1	q2	OK	21.5952	98.2003	2.18502	2.06015	0.00205	0.00857776	yes	76.6051
XLOC_090580	XLOC_090580	HIST1H4C	chr6:26104175-26104565	q1	q2	OK	20.6552	97.2583	2.23532	5.71761	0.00015	0.00329832	yes	76.6031
XLOC_033403	XLOC_033403	-	chr14:28789167-28789334	q1	q2	OK	19.6345	95.991	2.28951	16.123	0.029	0.0615746	no	76.3565
XLOC_078173	XLOC_078173	MIR4444-1	chr3:75263626-75263876	q1	q2	OK	27.8743	104.229	1.90275	10.9405	0.3951	0.499707	no	76.3547
XLOC_054371	XLOC_054371	FDX1L,ICAM3,RAVER1,TYK2,ZGLP1	chr19:10342239-10491248	q1	q2	OK	24.3814	100.724	2.04655	0.621311	0.26395	0.362469	no	76.3426
XLOC_001436	XLOC_001436	PTP4A2	chr1:32370907-32403988	q1	q2	OK	22.417	98.6826	2.1382	1.6607	0.0062	0.0179575	yes	76.2656
XLOC_047388	XLOC_047388	LSM12	chr17:42110403-42144987	q1	q2	OK	20.5341	96.721	2.23581	1.8905	0.002	0.00848386	yes	76.1869
XLOC_032354	XLOC_032354	PSME1	chr14:24605377-24610797	q1	q2	OK	19.3268	95.4896	2.30474	2.38165	0.0039	0.0127897	yes	76.1628
XLOC_106530	XLOC_106530	-	chr8:115041723-115041938	q1	q2	OK	18.5422	94.6063	2.35112	12.4678	0.0018	0.00800582	yes	76.0641
XLOC_020133	XLOC_020133	RBM14,RBM14-RBM4,RBM4	chr11:66384052-66445275	q1	q2	OK	19.2599	95.3211	2.30719	1.9343	0.00635	0.0182985	yes	76.0612
XLOC_108279	XLOC_108279	C9orf173,NELFB,TOR4A	chr9:140142414-140183170	q1	q2	OK	19.5055	95.424	2.29047	1.74787	0.032	0.0667539	no	75.9185
XLOC_001419	XLOC_001419	TAF12	chr1:28929608-28969604	q1	q2	OK	22.8782	98.7899	2.11039	1.97903	0.0015	0.00730145	yes	75.9117
XLOC_020095	XLOC_020095	POLA2	chr11:65029245-65067248	q1	q2	OK	24.6361	100.499	2.02833	1.65408	0.0108	0.0276696	yes	75.8629
XLOC_104129	XLOC_104129	CA2	chr8:86376130-86393769	q1	q2	OK	21.0646	96.7185	2.19897	1.90166	0.0017	0.00776623	yes	75.6539
XLOC_001918	XLOC_001918	KIAA0907	chr1:155882680-155905023	q1	q2	OK	18.6214	94.2527	2.33957	2.15617	0.0027	0.0100906	yes	75.6313
XLOC_031924	XLOC_031924	-	chr13:82264885-82265231	q1	q2	OK	22.0463	97.6222	2.14667	5.56534	0.00015	0.00329832	yes	75.5759
XLOC_101312	XLOC_101312	-	chr7:93318828-93319006	q1	q2	OK	3.46925	78.9757	4.50871	14.7166	0.23125	0.326282	no	75.5065
XLOC_000938	XLOC_000938	DHX9	chr1:182808438-182857117	q1	q2	OK	20.9317	96.3325	2.20233	1.68744	0.0065	0.0186237	yes	75.4008
XLOC_001223	XLOC_001223	SSU72	chr1:1476047-1533260	q1	q2	OK	25.7242	101.094	1.9745	1.12334	0.1024	0.172554	no	75.3698
XLOC_032420	XLOC_032420	CDKN3	chr14:54863671-54887229	q1	q2	OK	20.1735	95.4475	2.24224	2.06584	0.00065	0.00528361	yes	75.274
XLOC_078719	XLOC_078719	HYAL2,NPRL2,RASSF1,TUSC2,ZMYND10	chr3:50350480-50391496	q1	q2	OK	21.0407	96.2235	2.1932	1.53766	0.0287	0.0610821	no	75.1828
XLOC_053648	XLOC_053648	TPM4	chr19:16178316-16214843	q1	q2	OK	21.6723	96.7973	2.15912	1.82668	0.0034	0.0117095	yes	75.125
XLOC_090569	XLOC_090569	GMNN	chr6:24775158-24786325	q1	q2	OK	21.9388	97.0229	2.14484	2.02419	0.00145	0.00720453	yes	75.0841
XLOC_041014	XLOC_041014	COG8,PDF	chr16:69362116-69377013	q1	q2	OK	20.3804	95.3268	2.2257	2.21709	0.00645	0.0185149	yes	74.9464
XLOC_025604	XLOC_025604	MYL6B	chr12:56546203-56551942	q1	q2	OK	21.8047	96.6396	2.14798	2.1804	0.00105	0.00626945	yes	74.8349
XLOC_059433	XLOC_059433	CHCHD5	chr2:113342033-113346708	q1	q2	OK	20.8773	95.6333	2.19558	1.7172	0.00245	0.00950919	yes	74.756
XLOC_097746	XLOC_097746	ARPC1A	chr7:98923495-98963885	q1	q2	OK	20.3303	94.9942	2.22421	2.0406	0.0018	0.00800582	yes	74.6639
XLOC_001968	XLOC_001968	IGSF9,TAGLN2	chr1:159876437-159915386	q1	q2	OK	22.4076	97.0541	2.1148	1.95662	0.0113	0.0287049	yes	74.6465
XLOC_030800	XLOC_030800	SAP18	chr13:21714652-21723224	q1	q2	OK	19.8109	94.4406	2.25311	2.06169	0.00225	0.00906605	yes	74.6297
XLOC_112212	XLOC_112212	ATP6AP2	chrX:40440102-40466045	q1	q2	OK	22.8406	97.423	2.09266	1.7834	0.00245	0.00950919	yes	74.5824
XLOC_020227	XLOC_020227	C11orf73	chr11:86013252-86056985	q1	q2	OK	19.7263	94.2702	2.25668	2.12138	0.0007	0.00541238	yes	74.5439
XLOC_078921	XLOC_078921	RPN1	chr3:128337528-128369719	q1	q2	OK	21.7276	96.2589	2.14739	1.85441	0.0031	0.0110161	yes	74.5313
XLOC_047478	XLOC_047478	MRPS23	chr17:55916286-55927433	q1	q2	OK	18.7404	93.2308	2.31466	2.51652	0.00065	0.00528361	yes	74.4904
XLOC_031939	XLOC_031939	-	chr13:92025085-92025239	q1	q2	OK	0	74.3853	inf	nan	5e-05	0.00221242	yes	74.3853
XLOC_054340	XLOC_054340	CD320	chr19:8365631-8373240	q1	q2	OK	21.6997	96.0301	2.14581	2.23459	0.001	0.00614983	yes	74.3304
XLOC_052307	XLOC_052307	CYB5A	chr18:71920453-71959251	q1	q2	OK	16.6297	90.9592	2.45146	2.42688	0.0002	0.00362778	yes	74.3295
XLOC_091192	XLOC_091192	HIST1H2AK	chr6:27805657-27806117	q1	q2	OK	25.3415	99.6227	1.97497	4.55068	0.0006	0.00515116	yes	74.2812
XLOC_084546	XLOC_084546	-	chr4:13285182-13285360	q1	q2	OK	13.3863	87.6638	2.71122	15.6206	0.02205	0.0491676	yes	74.2775
XLOC_085623	XLOC_085623	ATP6V0E1	chr5:172410762-172464172	q1	q2	OK	22.7864	96.8739	2.08794	2.78341	0.00135	0.00698299	yes	74.0875
XLOC_014508	XLOC_014508	FUOM	chr10:135138364-135171535	q1	q2	OK	18.81	92.7417	2.30172	1.23144	0.0829	0.145438	no	73.9317
XLOC_020148	XLOC_020148	NDUFV1	chr11:67374322-67380012	q1	q2	OK	20.9464	94.7959	2.17812	2.17361	0.00135	0.00698299	yes	73.8495
XLOC_059089	XLOC_059089	RRM2	chr2:10262694-10271546	q1	q2	OK	22.6433	96.4285	2.09038	1.65613	0.00635	0.0182985	yes	73.7852
XLOC_020025	XLOC_020025	TMEM109	chr11:60681370-60690915	q1	q2	OK	19.7722	93.5383	2.24208	2.16572	0.002	0.00848386	yes	73.7661
XLOC_041064	XLOC_041064	GCSH	chr16:81115551-81129980	q1	q2	OK	25.7187	99.2859	1.94877	1.78563	0.0045	0.0141315	yes	73.5672
XLOC_047462	XLOC_047462	LRRC59	chr17:48450580-48474971	q1	q2	OK	20.6266	94.1115	2.18987	1.75112	0.0052	0.0157182	yes	73.4849
XLOC_040657	XLOC_040657	CDT1	chr16:88857747-88878342	q1	q2	OK	20.2417	93.6566	2.21005	1.20316	0.07845	0.139057	no	73.4149
XLOC_020426	XLOC_020426	RNH1	chr11:450279-507283	q1	q2	OK	18.5387	91.9415	2.31018	1.20084	0.08915	0.154478	no	73.4028
XLOC_001574	XLOC_001574	MAGOH	chr1:53692541-53794057	q1	q2	OK	19.8173	93.1765	2.23321	2.38295	0.012	0.0301209	yes	73.3592
XLOC_059887	XLOC_059887	PTRHD1	chr2:25013135-25142055	q1	q2	OK	18.5342	91.8576	2.30921	2.02967	0.06125	0.113684	no	73.3234
XLOC_083195	XLOC_083195	GRPEL1	chr4:7060151-7070032	q1	q2	OK	19.7969	93.0612	2.2329	2.05651	0.0012	0.00665949	yes	73.2643
XLOC_081399	XLOC_081399	-	chr3:111854009-111854182	q1	q2	OK	11.9777	85.1349	2.8294	16.6339	0.0261	0.0564858	no	73.1572
XLOC_032859	XLOC_032859	PYGL	chr14:51371840-51411248	q1	q2	OK	21.275	94.3987	2.14961	1.79354	0.00375	0.0124782	yes	73.1237
XLOC_069117	XLOC_069117	-	chr20:11799539-11799732	q1	q2	OK	15.2826	88.3095	2.53067	14.3637	0.0113	0.0287049	yes	73.0269
XLOC_090513	XLOC_090513	PSMG4	chr6:3232366-3268610	q1	q2	OK	24.4813	97.505	1.9938	1.4673	0.0539	0.102424	no	73.0237
XLOC_019875	XLOC_019875	RCN1	chr11:32112476-32127272	q1	q2	OK	20.7868	93.7316	2.17287	2.05157	0.0034	0.0117095	yes	72.9448
XLOC_000256	XLOC_000256	CCDC28B	chr1:32666201-32671083	q1	q2	OK	20.1314	93.0581	2.20869	2.22657	0.0007	0.00541238	yes	72.9267
XLOC_025337	XLOC_025337	CCND2	chr12:4382901-4414643	q1	q2	OK	19.3397	92.1855	2.25298	1.59046	0.01695	0.0398881	yes	72.8458
XLOC_073056	XLOC_073056	APP	chr21:27252837-27543446	q1	q2	OK	21.9104	94.6784	2.11142	1.68297	0.0056	0.0165967	yes	72.768
XLOC_047481	XLOC_047481	SRSF1	chr17:56066266-56085027	q1	q2	OK	23.7351	96.3657	2.0215	1.19236	0.025	0.0545655	no	72.6306
XLOC_082933	XLOC_082933	MRPS18C	chr4:84377117-84406290	q1	q2	OK	21.1934	93.613	2.1431	2.14434	0.00395	0.0129065	yes	72.4196
XLOC_091262	XLOC_091262	CLIC1	chr6:31698357-31704341	q1	q2	OK	20.7356	92.9348	2.16411	2.44485	0.00145	0.00720453	yes	72.1992
XLOC_073109	XLOC_073109	GART	chr21:34876104-34915198	q1	q2	OK	21.3478	93.4123	2.12953	1.69407	0.004	0.0130127	yes	72.0645
XLOC_078772	XLOC_078772	PDHB	chr3:58413352-58419579	q1	q2	OK	19.8003	91.8378	2.21357	1.96684	0.0013	0.00690503	yes	72.0375
XLOC_047445	XLOC_047445	SNF8	chr17:47007458-47022154	q1	q2	OK	22.0876	94.1004	2.09097	2.43537	0.00215	0.00879802	yes	72.0128
XLOC_101924	XLOC_101924	-	chr7:128210109-128210461	q1	q2	OK	37.4012	109.379	1.54818	3.86426	0.00545	0.0162956	yes	71.9778
XLOC_109087	XLOC_109087	-	chr9:35970835-35971072	q1	q2	OK	22.6084	94.5806	2.06468	9.67915	0.00155	0.00741914	yes	71.9722
XLOC_047290	XLOC_047290	MIEN1	chr17:37885408-37886788	q1	q2	OK	18.4755	90.2518	2.28834	3.35708	0.0002	0.00362778	yes	71.7763
XLOC_094651	XLOC_094651	-	chr6:109676047-109676221	q1	q2	OK	14.5177	86.263	2.57093	15.7971	0.03345	0.0691826	no	71.7453
XLOC_047634	XLOC_047634	EIF4A3	chr17:78107340-78120982	q1	q2	OK	19.0435	90.7772	2.25303	2.12521	0.00115	0.00651284	yes	71.7337
XLOC_020896	XLOC_020896	LAMTOR1	chr11:71709957-71823822	q1	q2	OK	21.6702	93.2658	2.10564	1.21286	0.05845	0.109316	no	71.5956
XLOC_060034	XLOC_060034	FAM136A	chr2:70522972-70529220	q1	q2	OK	20.4926	92.0821	2.16782	1.89369	0.00215	0.00879802	yes	71.5895
XLOC_097783	XLOC_097783	MIR4653	chr7:100758092-100809051	q1	q2	NOTEST	0	71.3933	inf	0	1	1	no	71.3933
XLOC_059293	XLOC_059293	DGUOK	chr2:74153742-74186106	q1	q2	OK	13.2938	84.5982	2.66987	2.68202	0.0001	0.00286937	yes	71.3044
XLOC_047046	XLOC_047046	SLC25A11	chr17:4840425-4843462	q1	q2	OK	22.4399	93.6266	2.06085	2.09628	0.0019	0.00825466	yes	71.1867
XLOC_074990	XLOC_074990	UFD1L	chr22:19435978-19508220	q1	q2	OK	20.2205	91.3693	2.17589	1.4498	0.03845	0.0775224	no	71.1488
XLOC_054293	XLOC_054293	SH3GL1	chr19:4360363-4400565	q1	q2	OK	20.61	91.71	2.15374	1.96596	0.0021	0.00869579	yes	71.1
XLOC_060108	XLOC_060108	MRPS5	chr2:95752915-95787894	q1	q2	OK	17.1259	88.0983	2.36293	2.19881	0.001	0.00614983	yes	70.9724
XLOC_001531	XLOC_001531	MUTYH	chr1:45794913-45956840	q1	q2	OK	21.1983	92.0797	2.11894	4.10134	0.14145	0.222441	no	70.8814
XLOC_054406	XLOC_054406	DHPS	chr19:12777617-12792701	q1	q2	OK	17.692	88.4905	2.32242	1.22484	0.0591	0.11034	no	70.7985
XLOC_040247	XLOC_040247	MLST8	chr16:2246981-2318417	q1	q2	OK	20.2504	90.9725	2.16748	0.597312	0.3604	0.464684	no	70.7221
XLOC_108084	XLOC_108084	RAD23B	chr9:110045516-110094475	q1	q2	OK	20.9005	91.5694	2.13133	1.63603	0.00685	0.0194173	yes	70.6689
XLOC_112502	XLOC_112502	MGC16121	chrX:133677049-133680786	q1	q2	OK	18.8592	89.4982	2.24659	1.435	0.013	0.0321184	yes	70.639
XLOC_036526	XLOC_036526	TMED3	chr15:79603490-79615189	q1	q2	OK	18.6459	89.2428	2.25887	2.61584	0.00105	0.00626945	yes	70.5969
XLOC_078937	XLOC_078937	MRPL3	chr3:131180252-131221860	q1	q2	OK	22.1734	92.5607	2.06157	1.81238	0.0027	0.0100906	yes	70.3873
XLOC_000396	XLOC_000396	PRPF38A	chr1:52870218-52884099	q1	q2	OK	19.2209	89.6071	2.22093	1.83785	0.0026	0.00985877	yes	70.3862
XLOC_059250	XLOC_059250	MDH1	chr2:63348534-63834334	q1	q2	OK	18.8441	89.2273	2.24337	2.10748	0.00095	0.00603881	yes	70.3832
XLOC_000744	XLOC_000744	CHTOP	chr1:153591275-153618782	q1	q2	OK	20.1221	90.3689	2.16704	1.65709	0.0071	0.0199398	yes	70.2468
XLOC_078698	XLOC_078698	QARS	chr3:49133001-49142670	q1	q2	OK	23.458	93.6595	1.99735	1.11464	0.02805	0.059989	no	70.2015
XLOC_078641	XLOC_078641	HIGD1A	chr3:42824399-42846027	q1	q2	OK	19.6932	89.894	2.19053	1.77257	0.0033	0.011477	yes	70.2008
XLOC_108810	XLOC_108810	WDR85,ZMYND19	chr9:140447638-140484937	q1	q2	OK	16.9649	86.98	2.35813	1.92663	0.0128	0.0317152	yes	70.0151
XLOC_085994	XLOC_085994	HSPA9	chr5:137890552-137911318	q1	q2	OK	23.015	92.8936	2.01301	1.59578	0.00705	0.0198355	yes	69.8786
XLOC_033458	XLOC_033458	-	chr14:50034727-50034925	q1	q2	OK	5.12528	74.948	3.87019	14.2489	0.0562	0.105861	no	69.8227
XLOC_025504	XLOC_025504	TUBA1C	chr12:49658816-49667435	q1	q2	OK	19.09	88.6837	2.21585	2.05777	0.00095	0.00603881	yes	69.5937
XLOC_047591	XLOC_047591	WBP2	chr17:73840982-73863204	q1	q2	OK	19.5253	89.0786	2.18973	1.71989	0.0118	0.0297054	yes	69.5533
XLOC_074744	XLOC_074744	CCDC116,MIR130B,MIR301B,SDF2L1	chr22:21984375-22020212	q1	q2	OK	17.8553	87.3582	2.29059	1.61956	0.0748	0.133598	no	69.5029
XLOC_093121	XLOC_093121	-	chr6:26013784-26013958	q1	q2	OK	5.493	74.931	3.7699	13.2732	0.14195	0.223032	no	69.438
XLOC_107931	XLOC_107931	GRHPR	chr9:37422577-37437561	q1	q2	OK	19.7925	89.1727	2.17165	2.11477	0.00115	0.00651284	yes	69.3802
XLOC_014177	XLOC_014177	HNRNPF	chr10:43879228-43904696	q1	q2	OK	22.0677	91.3967	2.05021	1.727	0.00485	0.0149325	yes	69.329
XLOC_078853	XLOC_078853	ATG3	chr3:112251353-112280802	q1	q2	OK	21.6526	90.9741	2.07091	1.90297	0.0017	0.00776623	yes	69.3215
XLOC_001206	XLOC_001206	NOC2L	chr1:861120-895438	q1	q2	OK	24.9598	94.2628	1.91708	1.26784	0.03255	0.0677046	no	69.303
XLOC_085810	XLOC_085810	DHX29	chr5:54552069-54603521	q1	q2	OK	15.8951	85.0957	2.4205	1.82655	0.00155	0.00741914	yes	69.2006
XLOC_054386	XLOC_054386	TMEM205	chr19:11453250-11457024	q1	q2	OK	21.4708	90.5661	2.07659	2.19523	0.00085	0.00577448	yes	69.0953
XLOC_047145	XLOC_047145	CENPV	chr17:16245293-16256812	q1	q2	OK	18.3839	87.4356	2.24977	2.53746	0.00035	0.00428045	yes	69.0517
XLOC_001684	XLOC_001684	CNN3	chr1:95362506-95392735	q1	q2	OK	18.6787	87.5952	2.22946	2.23049	0.00195	0.0083723	yes	68.9165
XLOC_091701	XLOC_091701	PDCD2	chr6:170884659-170893780	q1	q2	OK	15.4182	84.3292	2.4514	1.93339	0.00135	0.00698299	yes	68.911
XLOC_000837	XLOC_000837	NDUFS2	chr1:161169098-161184837	q1	q2	OK	19.5565	88.4225	2.17677	1.98189	0.0021	0.00869579	yes	68.866
XLOC_059602	XLOC_059602	UBE2E3	chr2:181845111-181928150	q1	q2	OK	21.9961	90.8453	2.04616	1.95006	0.0025	0.00962181	yes	68.8492
XLOC_020685	XLOC_020685	MTCH2	chr11:47638695-47664206	q1	q2	OK	19.3388	88.1302	2.18814	1.83712	0.0033	0.011477	yes	68.7914
XLOC_013801	XLOC_013801	PPIF	chr10:81092794-81115731	q1	q2	OK	20.0725	88.7679	2.14482	1.73378	0.0084	0.0226974	yes	68.6954
XLOC_040704	XLOC_040704	TSR3	chr16:1383605-1401873	q1	q2	OK	19.623	88.3097	2.17003	2.29417	0.0025	0.00962181	yes	68.6867
XLOC_112595	XLOC_112595	ATP6AP1	chrX:153650179-153665099	q1	q2	OK	19.7427	88.3606	2.16208	1.87034	0.007	0.0197309	yes	68.6179
XLOC_072939	XLOC_072939	SON	chr21:34915206-34961014	q1	q2	OK	19.8639	88.4378	2.15452	1.25382	0.03225	0.0671909	no	68.5739
XLOC_108778	XLOC_108778	SDCCAG3	chr9:139294619-139305054	q1	q2	OK	18.3717	86.8182	2.24051	2.01153	0.00315	0.0111369	yes	68.4465
XLOC_040456	XLOC_040456	ORC6	chr16:46723557-46732306	q1	q2	OK	16.3298	84.7172	2.37515	2.14509	0.00055	0.00501352	yes	68.3874
XLOC_108024	XLOC_108024	C9orf89	chr9:95858449-95877599	q1	q2	OK	13.7559	82.1366	2.57797	2.9714	5e-05	0.00221242	yes	68.3807
XLOC_051038	XLOC_051038	-	chr17:60143096-60143353	q1	q2	OK	18.9158	87.2721	2.20593	8.90357	0.0005	0.00486433	yes	68.3563
XLOC_097451	XLOC_097451	NUDT1	chr7:2281856-2290780	q1	q2	OK	21.425	89.7533	2.06667	2.26988	0.0004	0.00451052	yes	68.3283
XLOC_109415	XLOC_109415	-	chr9:67360174-67360322	q1	q2	OK	32.0444	100.302	1.64621	16.0534	0.0751	0.134023	no	68.2576
XLOC_074916	XLOC_074916	SAMM50	chr22:44351260-44392412	q1	q2	OK	18.2304	86.3171	2.2433	2.50198	0.0009	0.00588592	yes	68.0867
XLOC_032390	XLOC_032390	PNN	chr14:39644386-39652422	q1	q2	OK	18.8503	86.8411	2.20379	1.86515	0.00455	0.0142387	yes	67.9908
XLOC_014459	XLOC_014459	NSMCE4A	chr10:123716321-123734782	q1	q2	OK	23.1958	91.1374	1.97418	1.94037	0.00315	0.0111369	yes	67.9416
XLOC_104649	XLOC_104649	TATDN1	chr8:125487007-125551329	q1	q2	OK	18.7029	86.6287	2.21158	1.50213	0.00965	0.0252793	yes	67.9258
XLOC_001466	XLOC_001466	LSM10	chr1:36858291-36864497	q1	q2	OK	16.7327	84.6484	2.33882	2.46902	0.0006	0.00515116	yes	67.9157
XLOC_078739	XLOC_078739	MIR135A1	chr3:52315385-52333071	q1	q2	OK	0	67.7754	inf	nan	0.2217	0.317289	no	67.7754
XLOC_059744	XLOC_059744	MFF	chr2:228189957-228225352	q1	q2	OK	17.891	85.6419	2.25908	1.98869	0.0013	0.00690503	yes	67.7509
XLOC_007492	XLOC_007492	-	chr1:78444937-78482995	q1	q2	OK	10.2045	77.8072	2.9307	5.68303	0.251	0.348303	no	67.6027
XLOC_025889	XLOC_025889	PXMP2	chr12:133264037-133282495	q1	q2	OK	20.5755	88.1112	2.0984	2.27305	0.00165	0.00765795	yes	67.5357
XLOC_054391	XLOC_054391	ACP5,ELOF1	chr19:11661777-11690455	q1	q2	OK	17.7859	85.2356	2.26072	1.92732	0.02275	0.0504777	no	67.4497
XLOC_001475	XLOC_001475	GNL2	chr1:38022519-38061586	q1	q2	OK	18.5453	85.8925	2.21148	1.96659	0.00175	0.00787939	yes	67.3472
XLOC_093136	XLOC_093136	-	chr6:27262797-27263471	q1	q2	OK	7.50342	74.8001	3.31742	5.01718	5e-05	0.00221242	yes	67.2967
XLOC_028127	XLOC_028127	-	chr12:79932578-79932742	q1	q2	OK	6.40573	73.6143	3.52255	18.473	0.1154	0.188834	no	67.2086
XLOC_020164	XLOC_020164	CTTN	chr11:70244611-70292727	q1	q2	OK	17.37	84.5261	2.28279	1.93293	0.0058	0.0170418	yes	67.1561
XLOC_040522	XLOC_040522	-	chr16:61089296-61090630	q1	q2	OK	32.7924	99.9381	1.60767	8.37621	0.00995	0.0258952	yes	67.1457
XLOC_053817	XLOC_053817	MRPS12	chr19:39402860-39423804	q1	q2	OK	18.0739	85.2145	2.23719	1.8893	0.0061	0.0177322	yes	67.1406
XLOC_053906	XLOC_053906	TOMM40	chr19:45394278-45408593	q1	q2	OK	18.3771	85.4619	2.21737	2.01157	0.00265	0.00996942	yes	67.0848
XLOC_023739	XLOC_023739	-	chr11:82803169-82803341	q1	q2	OK	21.0323	88.0458	2.06565	14.319	0.03095	0.0650421	no	67.0135
XLOC_098178	XLOC_098178	TBRG4	chr7:45139690-45151346	q1	q2	OK	18.1811	85.1919	2.22828	2.25452	0.0012	0.00665949	yes	67.0108
XLOC_000984	XLOC_000984	TIMM17A	chr1:201924618-201939789	q1	q2	OK	20.7711	87.7577	2.07895	2.08819	0.0022	0.00893981	yes	66.9866
XLOC_074826	XLOC_074826	YWHAH	chr22:32327430-32356218	q1	q2	OK	16.0508	82.9881	2.37026	2.08511	0.0031	0.0110161	yes	66.9373
XLOC_075113	XLOC_075113	TXN2	chr22:36829545-36878173	q1	q2	OK	21.8245	88.7153	2.02323	1.11404	0.0907	0.156648	no	66.8908
XLOC_079088	XLOC_079088	RFC4	chr3:186501360-186524484	q1	q2	OK	19.6504	86.4047	2.13655	1.40409	0.02915	0.0618505	no	66.7543
XLOC_032953	XLOC_032953	ACYP1	chr14:75519927-75544799	q1	q2	OK	21.2985	88.0476	2.04753	3.14106	0.00175	0.00787939	yes	66.7491
XLOC_094739	XLOC_094739	-	chr6:126377555-126377731	q1	q2	OK	11.3125	77.9784	2.78516	15.2582	0.0362	0.0738077	no	66.6659
XLOC_028088	XLOC_028088	-	chr12:67344497-67344723	q1	q2	OK	1.57159	68.204	5.43956	10.3026	0.19945	0.29206	no	66.6324
XLOC_049124	XLOC_049124	-	chr17:30717053-30717241	q1	q2	OK	7.82574	74.3449	3.24793	13.6972	0.0276	0.0591735	no	66.5192
XLOC_020342	XLOC_020342	HMBS	chr11:118955586-118977916	q1	q2	OK	21.7777	88.2228	2.0183	1.26191	0.08455	0.147767	no	66.4451
XLOC_073032	XLOC_073032	TEKT4P2	chr21:9893773-9969016	q1	q2	OK	24.3744	90.8074	1.89745	1.30462	0.0913	0.157469	no	66.433
XLOC_040266	XLOC_040266	FLYWCH2	chr16:2918433-2953002	q1	q2	OK	16.7484	83.1132	2.31105	1.69045	0.02015	0.0457162	yes	66.3648
XLOC_078718	XLOC_078718	HYAL1,HYAL3,IFRD2,NAT6	chr3:50242643-50350345	q1	q2	OK	16.828	83.0417	2.30297	0.813117	0.19	0.281319	no	66.2137
XLOC_104711	XLOC_104711	PYCRL,TSTA3	chr8:144680073-144718082	q1	q2	OK	17.8467	84.0168	2.23502	1.17356	0.0707	0.127994	no	66.1701
XLOC_068384	XLOC_068384	SCAND1	chr20:34541538-34543281	q1	q2	OK	15.6296	81.7814	2.3875	3.06534	0.00015	0.00329832	yes	66.1518
XLOC_078682	XLOC_078682	UQCRC1	chr3:48632876-48653055	q1	q2	OK	23.4093	89.5224	1.93517	1.7362	0.0095	0.0249501	yes	66.1131
XLOC_097521	XLOC_097521	HOTAIRM1	chr7:27135712-27142394	q1	q2	OK	16.8677	82.9348	2.29771	2.8485	0.00105	0.00626945	yes	66.0671
XLOC_001322	XLOC_001322	CROCCP2,NBPF1	chr1:16890411-16977007	q1	q2	OK	20.3034	86.2338	2.08653	0.952736	0.1	0.169237	no	65.9304
XLOC_010240	XLOC_010240	-	chr1:200708042-200708236	q1	q2	OK	38.8943	104.813	1.43018	10.2318	0.0199	0.0452777	yes	65.9187
XLOC_090713	XLOC_090713	BRD2	chr6:32936436-32949319	q1	q2	OK	16.0158	81.914	2.35462	1.92052	0.0023	0.00918338	yes	65.8982
XLOC_094588	XLOC_094588	-	chr6:105168307-105168489	q1	q2	OK	7.05075	72.8924	3.36992	12.9378	0.07405	0.132644	no	65.8417
XLOC_001825	XLOC_001825	ANP32E	chr1:150190716-150208504	q1	q2	OK	21.6798	87.4864	2.01271	1.56447	0.0073	0.0203714	yes	65.8066
XLOC_075001	XLOC_075001	DGCR6L	chr22:20287227-20307628	q1	q2	OK	17.1988	82.899	2.26905	1.49751	0.03305	0.0685066	no	65.7002
XLOC_040312	XLOC_040312	RMI2	chr16:11439310-11446398	q1	q2	OK	15.5327	81.1948	2.38608	2.43595	0.0003	0.00409677	yes	65.6621
XLOC_001988	XLOC_001988	B4GALT3	chr1:161141097-161147758	q1	q2	OK	17.981	83.62	2.21738	2.01686	0.00125	0.00677642	yes	65.639
XLOC_025568	XLOC_025568	COPZ1	chr12:54718873-54745635	q1	q2	OK	19.4319	85.0244	2.12945	1.83422	0.00255	0.00973772	yes	65.5925
XLOC_074841	XLOC_074841	MCM5	chr22:35796115-35823904	q1	q2	OK	19.5154	85.0403	2.12354	1.93342	0.00465	0.0144802	yes	65.5249
XLOC_001421	XLOC_001421	SRSF4	chr1:29474074-29508637	q1	q2	OK	17.7843	83.2776	2.22732	2.15498	0.00215	0.00879802	yes	65.4933
XLOC_074743	XLOC_074743	UBE2L3	chr22:21899957-21978323	q1	q2	OK	22.5807	87.9464	1.96153	1.55465	0.0176	0.0410813	yes	65.3657
XLOC_060315	XLOC_060315	OLA1	chr2:174937174-175113365	q1	q2	OK	17.9843	83.1509	2.20899	1.68733	0.0057	0.0168328	yes	65.1666
XLOC_047169	XLOC_047169	B9D1	chr17:19240866-19290532	q1	q2	OK	23.4383	88.5527	1.91767	0.782711	0.3106	0.413717	no	65.1144
XLOC_041052	XLOC_041052	CFDP1	chr16:75327607-75467387	q1	q2	OK	15.5057	80.5162	2.37648	2.30757	0.00045	0.00469136	yes	65.0105
XLOC_020406	XLOC_020406	APLP2	chr11:129939715-130014731	q1	q2	OK	19.728	84.7105	2.10229	1.74233	0.0053	0.0159422	yes	64.9825
XLOC_054242	XLOC_054242	TMEM259	chr19:1000436-1039599	q1	q2	OK	17.0859	82.0048	2.26291	1.89368	0.0153	0.036764	yes	64.9189
XLOC_040424	XLOC_040424	LOC100862671,PHKG2,RNF40,SRCAP	chr16:30710461-30787736	q1	q2	OK	19.4444	84.3565	2.11714	1.4603	0.0218	0.0487311	yes	64.9121
XLOC_091176	XLOC_091176	HIST1H1D	chr6:26234439-26235216	q1	q2	OK	27.7426	92.632	1.73941	2.78618	0.0031	0.0110161	yes	64.8894
XLOC_112674	XLOC_112674	EIF1AX	chrX:20142573-20160068	q1	q2	OK	20.2437	85.0588	2.07099	1.63308	0.0086	0.0231016	yes	64.8151
XLOC_019757	XLOC_019757	RRM1	chr11:4115884-4160298	q1	q2	OK	19.3741	84.1672	2.11913	1.7496	0.00425	0.0135538	yes	64.7931
XLOC_066065	XLOC_066065	-	chr2:204192577-204192761	q1	q2	OK	11.9901	76.7832	2.67895	14.3182	0.02785	0.0596145	no	64.7931
XLOC_072950	XLOC_072950	CBR1	chr21:37441939-37498938	q1	q2	OK	17.1192	81.8838	2.25796	2.30755	0.0007	0.00541238	yes	64.7646
XLOC_025722	XLOC_025722	TMPO	chr12:98906750-98944241	q1	q2	OK	19.2921	84.0523	2.12328	1.64693	0.0065	0.0186237	yes	64.7602
XLOC_053674	XLOC_053674	IFI30,MAST3,MPV17L2,PIK3R2	chr19:18208602-18316162	q1	q2	OK	17.1655	81.8852	2.25409	1.07632	0.0684	0.124468	no	64.7197
XLOC_097901	XLOC_097901	C7orf55,C7orf55-LUC7L2,LUC7L2	chr7:139025104-139112272	q1	q2	OK	17.7789	82.4707	2.21372	1.95276	0.00335	0.0115929	yes	64.6918
XLOC_001122	XLOC_001122	NTPCR	chr1:233086308-233431459	q1	q2	OK	20.173	84.8231	2.07203	1.82346	0.02605	0.0564172	no	64.6501
XLOC_086005	XLOC_086005	PFDN1	chr5:139624571-139682689	q1	q2	OK	19.3812	83.9018	2.11404	1.94545	0.0015	0.00730145	yes	64.5206
XLOC_026229	XLOC_026229	DCTN2	chr12:57916571-57941114	q1	q2	OK	19.6828	83.9661	2.09287	1.58058	0.01045	0.0269556	yes	64.2833
XLOC_001086	XLOC_001086	DEGS1	chr1:224370909-224381142	q1	q2	OK	19.7005	83.9831	2.09186	2.02669	0.0029	0.0105722	yes	64.2826
XLOC_083071	XLOC_083071	MND1	chr4:154265572-154336268	q1	q2	OK	17.9631	82.2246	2.19453	2.1863	0.00045	0.00469136	yes	64.2615
XLOC_046870	XLOC_046870	SNORA38B	chr17:65714060-65740382	q1	q2	OK	5.74334	69.9866	3.60712	0.280527	0.4826	0.584376	no	64.2433
XLOC_047453	XLOC_047453	SLC35B1	chr17:47772782-47785610	q1	q2	OK	18.2652	82.4471	2.17437	1.95844	0.00295	0.0106893	yes	64.1819
XLOC_001110	XLOC_001110	DUSP5P1,RHOU	chr1:228780393-228882416	q1	q2	OK	78.1579	142.301	0.864479	0.648315	0.2505	0.347788	no	64.1431
XLOC_033047	XLOC_033047	MIR3545	chr14:104583741-104583851	q1	q2	OK	0	64.1393	inf	nan	0.0434	0.085667	no	64.1393
XLOC_001602	XLOC_001602	TM2D1	chr1:62146718-62191095	q1	q2	OK	19.9749	84.1062	2.07402	2.40146	0.0017	0.00776623	yes	64.1313
XLOC_047117	XLOC_047117	STX8	chr17:9153751-9479275	q1	q2	OK	14.9971	79.019	2.39752	1.70949	0.00215	0.00879802	yes	64.0219
XLOC_079076	XLOC_079076	MAGEF1	chr3:184428154-184429836	q1	q2	OK	18.2886	82.2199	2.16854	2.37548	0.00095	0.00603881	yes	63.9313
XLOC_098173	XLOC_098173	H2AFV	chr7:44866335-44887725	q1	q2	OK	20.2075	84.126	2.05766	1.71769	0.00395	0.0129065	yes	63.9185
XLOC_053682	XLOC_053682	C19orf60	chr19:18688730-18717660	q1	q2	OK	17.1828	81.0728	2.23825	1.78463	0.07525	0.134235	no	63.89
XLOC_020680	XLOC_020680	PSMC3	chr11:47440319-47448024	q1	q2	OK	19.1941	83.0619	2.11352	2.31531	0.00105	0.00626945	yes	63.8678
XLOC_112506	XLOC_112506	FAM127A	chrX:134166332-134167575	q1	q2	OK	17.5604	81.2933	2.21081	2.87397	0.0006	0.00515116	yes	63.7329
XLOC_060256	XLOC_060256	MMADHC	chr2:150426146-150444330	q1	q2	OK	19.6551	83.2815	2.08309	2.22998	0.00185	0.00812424	yes	63.6264
XLOC_047226	XLOC_047226	COPRS	chr17:30178883-30186326	q1	q2	OK	15.3535	78.9119	2.36167	3.12781	0.00035	0.00428045	yes	63.5584
XLOC_086130	XLOC_086130	DDX41,DOK3,PDLIM7	chr5:176903206-176945283	q1	q2	OK	15.5791	79.0961	2.34399	1.54911	0.0279	0.0596979	no	63.517
XLOC_000260	XLOC_000260	HDAC1	chr1:32757707-32801840	q1	q2	OK	19.6162	83.0516	2.08196	1.25614	0.0603	0.112182	no	63.4354
XLOC_085032	XLOC_085032	-	chr4:181033714-181033890	q1	q2	OK	5.03468	68.4432	3.76494	17.0059	0.10325	0.173647	no	63.4085
XLOC_112215	XLOC_112215	DDX3X	chrX:41192650-41209535	q1	q2	OK	17.7734	81.1545	2.19095	1.66021	0.0074	0.0205732	yes	63.3811
XLOC_025789	XLOC_025789	ERP29	chr12:112451151-112461024	q1	q2	OK	16.1395	79.5129	2.3006	2.21546	0.00065	0.00528361	yes	63.3734
XLOC_104490	XLOC_104490	GGH	chr8:63927551-63951747	q1	q2	OK	16.8184	80.0821	2.25144	2.15341	0.001	0.00614983	yes	63.2637
XLOC_054238	XLOC_054238	RNF126	chr19:643996-663233	q1	q2	OK	14.4826	77.7306	2.42417	1.63974	0.02095	0.0471096	yes	63.248
XLOC_013956	XLOC_013956	SMC3	chr10:112327448-112364392	q1	q2	OK	20.5134	83.7362	2.02928	1.70483	0.0074	0.0205732	yes	63.2228
XLOC_020066	XLOC_020066	RTN3	chr11:63448921-63527363	q1	q2	OK	20.0919	83.2629	2.05106	1.78771	0.00355	0.0120452	yes	63.171
XLOC_001411	XLOC_001411	RPA2	chr1:28199054-28241236	q1	q2	OK	17.9231	81.0739	2.17741	1.8347	0.00495	0.0151603	yes	63.1508
XLOC_040195	XLOC_040195	HBA1,HBA2,HBQ1	chr16:222845-236538	q1	q2	OK	12.301	75.3241	2.61434	1.88686	0.0239	0.052521	no	63.0231
XLOC_074714	XLOC_074714	TBX1	chr22:19744225-19771112	q1	q2	OK	15.8509	78.7781	2.31322	2.73009	0.00085	0.00577448	yes	62.9272
XLOC_090944	XLOC_090944	RWDD1	chr6:116892582-116914436	q1	q2	OK	17.8566	80.6731	2.17563	2.11754	0.0009	0.00588592	yes	62.8165
XLOC_108798	XLOC_108798	ENTPD2,NPDC1	chr9:139886741-139948503	q1	q2	OK	16.3875	79.1857	2.27265	1.0152	0.18965	0.280935	no	62.7982
XLOC_112958	XLOC_112958	AIFM1	chrX:129245151-129301626	q1	q2	OK	18.0279	80.8235	2.16454	1.54619	0.02895	0.0614988	no	62.7956
XLOC_063330	XLOC_063330	-	chr2:70136430-70136594	q1	q2	OK	7.99696	70.7843	3.14591	14.8486	0.0722	0.129989	no	62.7873
XLOC_059273	XLOC_059273	PCBP1	chr2:70314584-70316334	q1	q2	OK	15.8755	78.641	2.30848	2.66433	0.001	0.00614983	yes	62.7655
XLOC_001792	XLOC_001792	POLR3GL	chr1:145455975-145475647	q1	q2	OK	17.1751	79.9035	2.21794	2.35272	0.002	0.00848386	yes	62.7284
XLOC_059643	XLOC_059643	BZW1	chr2:201676268-201688791	q1	q2	OK	19.2952	81.9989	2.08736	1.68409	0.00465	0.0144802	yes	62.7037
XLOC_031927	XLOC_031927	-	chr13:88323637-88323825	q1	q2	OK	2.87377	65.4187	4.50868	12.91	0.23125	0.326282	no	62.5449
XLOC_053995	XLOC_053995	SNORD33	chr19:49990810-49995564	q1	q2	NOTEST	0	62.485	inf	0	1	1	no	62.485
XLOC_101297	XLOC_101297	-	chr7:80962918-80963121	q1	q2	OK	30.8783	93.3112	1.59545	9.68244	0.0155	0.0371576	yes	62.4329
XLOC_101995	XLOC_101995	-	chr7:129249542-129249719	q1	q2	OK	4.96636	67.3778	3.76201	16.6973	0.1127	0.18543	no	62.4114
XLOC_007544	XLOC_007544	-	chr1:89568790-89568995	q1	q2	OK	11.0311	73.388	2.73397	12.9795	0.0106	0.0272317	yes	62.3569
XLOC_001006	XLOC_001006	SNRPE	chr1:203830739-203840280	q1	q2	OK	19.8282	82.1777	2.0512	2.11979	0.0026	0.00985877	yes	62.3495
XLOC_082932	XLOC_082932	COPS4	chr4:83956238-83996971	q1	q2	OK	16.29	78.6244	2.27099	1.89553	0.00105	0.00626945	yes	62.3344
XLOC_025778	XLOC_025778	FAM216A	chr12:110890290-110928192	q1	q2	OK	16.5382	78.8016	2.25243	1.78126	0.0068	0.0193163	yes	62.2634
XLOC_031458	XLOC_031458	-	chr13:28531096-28531274	q1	q2	OK	13.8269	76.0653	2.45976	14.4145	0.03385	0.0698491	no	62.2384
XLOC_097666	XLOC_097666	EIF4H	chr7:73586457-73611609	q1	q2	OK	18.1849	80.3671	2.14386	1.82158	0.00245	0.00950919	yes	62.1822
XLOC_032887	XLOC_032887	TIMM9	chr14:58862643-59015549	q1	q2	OK	16.0173	78.1841	2.28724	2.13734	0.00595	0.0174065	yes	62.1668
XLOC_002227	XLOC_002227	SDE2	chr1:226170397-226187071	q1	q2	OK	14.4828	76.622	2.40342	1.96106	0.00355	0.0120452	yes	62.1392
XLOC_046926	XLOC_046926	METTL23	chr17:74722911-74730076	q1	q2	OK	21.7826	83.9082	1.94563	1.98841	0.00205	0.00857776	yes	62.1256
XLOC_054337	XLOC_054337	TIMM44	chr19:7991206-8018203	q1	q2	OK	22.1263	84.2272	1.92852	1.70307	0.011	0.0280952	yes	62.1009
XLOC_002101	XLOC_002101	GLRX2	chr1:193065594-193075244	q1	q2	OK	14.2459	76.3171	2.42145	2.69876	0.0001	0.00286937	yes	62.0712
XLOC_085574	XLOC_085574	LARP1	chr5:154092246-154197409	q1	q2	OK	16.7656	78.8068	2.23282	1.67544	0.0059	0.017279	yes	62.0412
XLOC_085484	XLOC_085484	MATR3,SNHG4	chr5:138609440-138667366	q1	q2	OK	23.991	86.0318	1.84237	1.27763	0.02015	0.0457162	yes	62.0408
XLOC_093159	XLOC_093159	-	chr6:28710631-28710801	q1	q2	OK	21.6336	83.6642	1.95133	13.6567	0.0354	0.0724783	no	62.0306
XLOC_098320	XLOC_098320	BAIAP2L1	chr7:97910978-98030427	q1	q2	OK	15.7123	77.6903	2.30584	0.949487	0.1124	0.185176	no	61.978
XLOC_032587	XLOC_032587	PAPOLA	chr14:96968712-97033680	q1	q2	OK	19.0348	80.9829	2.08897	1.60306	0.0084	0.0226974	yes	61.9481
XLOC_015880	XLOC_015880	-	chr10:59585400-59585578	q1	q2	OK	2.30311	64.2474	4.80198	10.6095	0.1637	0.249616	no	61.9443
XLOC_054223	XLOC_054223	TRIM28	chr19:59055835-59066851	q1	q2	OK	16.7293	78.5198	2.23068	1.7604	0.01375	0.0336397	yes	61.7905
XLOC_020971	XLOC_020971	SNORA32	chr11:93394804-93474703	q1	q2	OK	4.08554	65.8522	4.01063	1.80841	0.3376	0.441789	no	61.7667
XLOC_032687	XLOC_032687	EIF5	chr14:103800338-103811361	q1	q2	OK	16.9489	78.7036	2.21524	1.7122	0.00635	0.0182985	yes	61.7547
XLOC_052234	XLOC_052234	TPGS2	chr18:33877701-34805288	q1	q2	OK	18.8606	80.5262	2.09408	1.53118	0.01425	0.0346662	yes	61.6656
XLOC_018392	XLOC_018392	-	chr10:123692917-123693102	q1	q2	OK	7.50553	69.1294	3.20327	13.1416	0.046	0.0898934	no	61.6239
XLOC_000021	XLOC_000021	PUSL1	chr1:1243993-1284492	q1	q2	OK	17.9688	79.533	2.14606	1.00943	0.2285	0.323624	no	61.5642
XLOC_077218	XLOC_077218	-	chr22:41460550-41460721	q1	q2	OK	16.9357	78.3719	2.21027	14.2963	0.0386	0.0777375	no	61.4362
XLOC_040941	XLOC_040941	BRD7	chr16:50352879-50402845	q1	q2	OK	15.3941	76.8213	2.31913	2.0202	0.00095	0.00603881	yes	61.4272
XLOC_020146	XLOC_020146	AIP	chr11:67245192-67276202	q1	q2	OK	17.6941	79.1117	2.16062	1.72243	0.0267	0.0575589	no	61.4176
XLOC_091321	XLOC_091321	SRPK1	chr6:35800664-35888957	q1	q2	OK	17.8503	79.1747	2.14909	1.66248	0.0044	0.0138965	yes	61.3244
XLOC_054450	XLOC_054450	AKAP8L	chr19:15443449-15529955	q1	q2	OK	16.8305	78.0821	2.21392	1.39473	0.09325	0.16009	no	61.2516
XLOC_083055	XLOC_083055	LSM6	chr4:147096834-147111213	q1	q2	OK	15.7646	77.009	2.28834	2.26169	0.00015	0.00329832	yes	61.2444
XLOC_053771	XLOC_053771	GAPDHS,TMEM147	chr19:36004967-36054560	q1	q2	OK	16.1683	77.331	2.25788	1.26419	0.21095	0.305495	no	61.1627
XLOC_104054	XLOC_104054	MCM4	chr8:48872762-48890725	q1	q2	OK	17.2302	78.3491	2.18498	1.80975	0.00455	0.0142387	yes	61.1189
XLOC_060396	XLOC_060396	SUMO1	chr2:203070780-203103615	q1	q2	OK	20.1939	81.2295	2.00809	1.79504	0.00215	0.00879802	yes	61.0356
XLOC_084674	XLOC_084674	-	chr4:41976759-41976960	q1	q2	OK	1.67581	62.5865	5.22292	9.48328	0.22825	0.323398	no	60.9107
XLOC_054159	XLOC_054159	NAT14,ZNF628	chr19:55964325-55999562	q1	q2	OK	18.7076	79.6085	2.0893	1.20887	0.0657	0.120501	no	60.9009
XLOC_054758	XLOC_054758	BCAT2	chr19:49215232-49314320	q1	q2	OK	18.1061	78.9404	2.12429	1.03854	0.15425	0.2386	no	60.8343
XLOC_104620	XLOC_104620	EIF3E	chr8:109213957-109260959	q1	q2	OK	17.9423	78.7252	2.13346	1.87694	0.00155	0.00741914	yes	60.7829
XLOC_054374	XLOC_054374	CDKN2D,KRI1	chr19:10654646-10681091	q1	q2	OK	18.7	79.4364	2.08677	1.72758	0.00955	0.0250661	yes	60.7364
XLOC_063322	XLOC_063322	-	chr2:68480778-68480963	q1	q2	OK	8.42416	69.1309	3.03673	13.6632	0.03595	0.07343	no	60.7067
XLOC_091534	XLOC_091534	HDAC2	chr6:114257319-114292359	q1	q2	OK	17.0966	77.7095	2.18438	1.5967	0.0078	0.0214445	yes	60.6129
XLOC_053665	XLOC_053665	FAM129C,PGLS	chr19:17618185-17664648	q1	q2	OK	13.8281	74.3373	2.42649	2.69203	0.00285	0.0104358	yes	60.5092
XLOC_104507	XLOC_104507	COPS5	chr8:67955312-67974562	q1	q2	OK	17.6565	78.1343	2.14575	1.69265	0.004	0.0130127	yes	60.4778
XLOC_106182	XLOC_106182	-	chr8:53631741-53631947	q1	q2	OK	9.70306	70.1209	2.85333	12.4104	0.01355	0.033241	yes	60.4178
XLOC_000601	XLOC_000601	CAPZA1	chr1:113162074-113214241	q1	q2	OK	17.5451	77.9434	2.15136	1.96887	0.0033	0.011477	yes	60.3983
XLOC_047487	XLOC_047487	SUPT4H1	chr17:56378587-56494931	q1	q2	OK	19.2007	79.4597	2.04906	1.87103	0.01425	0.0346662	yes	60.259
XLOC_098324	XLOC_098324	PDAP1	chr7:98972297-99006305	q1	q2	OK	18.591	78.7828	2.08328	1.53792	0.01095	0.0279874	yes	60.1918
XLOC_060321	XLOC_060321	ATF2	chr2:175936977-176032934	q1	q2	OK	15.4937	75.5989	2.28669	1.9172	0.0016	0.00753132	yes	60.1052
XLOC_040886	XLOC_040886	CD2BP2,TBC1D10B	chr16:30360098-30381522	q1	q2	OK	17.0997	77.1373	2.17345	1.83018	0.00545	0.0162956	yes	60.0376
XLOC_036677	XLOC_036677	EMC7	chr15:34376217-34394084	q1	q2	OK	17.2234	77.2302	2.1648	2.25648	0.00035	0.00428045	yes	60.0068
XLOC_104716	XLOC_104716	NRBP2,PUF60	chr8:144897941-144923146	q1	q2	OK	17.3704	77.3391	2.15457	1.87907	0.0076	0.0210153	yes	59.9687
XLOC_047156	XLOC_047156	MIR33B	chr17:17584786-17920189	q1	q2	NOTEST	0	59.8796	inf	0	1	1	no	59.8796
XLOC_068461	XLOC_068461	TMEM189,TMEM189-UBE2V1,UBE2V1	chr20:48697660-48770335	q1	q2	OK	20.3026	80.1412	1.98088	1.85371	0.00465	0.0144802	yes	59.8386
XLOC_078468	XLOC_078468	PSMD2	chr3:184017021-184026990	q1	q2	OK	16.8141	76.6475	2.18857	1.86064	0.00205	0.00857776	yes	59.8334
XLOC_051025	XLOC_051025	-	chr17:58610047-58610228	q1	q2	OK	1.07308	60.8445	5.82529	6.18635	0.0945	0.161579	no	59.7714
XLOC_000288	XLOC_000288	THRAP3	chr1:36689960-36771092	q1	q2	OK	19.0958	78.7518	2.04406	1.62989	0.006	0.0175243	yes	59.656
XLOC_047004	XLOC_047004	PRPF8	chr17:1553919-1588176	q1	q2	OK	16.1412	75.7655	2.2308	1.67715	0.0079	0.0216532	yes	59.6243
XLOC_040291	XLOC_040291	DNAJA3	chr16:4475805-4560348	q1	q2	OK	16.5351	76.1401	2.20312	1.47768	0.0314	0.0657697	no	59.605
XLOC_040970	XLOC_040970	C16orf80	chr16:58147496-58163296	q1	q2	OK	17.1303	76.7332	2.1633	2.0908	0.00075	0.0055596	yes	59.6029
XLOC_098376	XLOC_098376	DNAJC2	chr7:102937827-102985320	q1	q2	OK	17.9081	77.4986	2.11356	1.25464	0.0352	0.0721511	no	59.5905
XLOC_000317	XLOC_000317	CTPS1	chr1:41445006-41478516	q1	q2	OK	17.0519	76.5301	2.16609	1.86312	0.003	0.0107997	yes	59.4782
XLOC_000093	XLOC_000093	MFN2,MIIP,PLOD1	chr1:11994723-12102704	q1	q2	OK	15.591	74.9762	2.26572	1.50969	0.0236	0.0519996	no	59.3852
XLOC_053997	XLOC_053997	SNORD35A	chr19:49990810-49995564	q1	q2	NOTEST	0	59.3045	inf	0	1	1	no	59.3045
XLOC_047092	XLOC_047092	TP53	chr17:7571719-7606853	q1	q2	OK	18.5691	77.8354	2.06752	1.77874	0.0095	0.0249501	yes	59.2663
XLOC_072996	XLOC_072996	RRP1	chr21:45209417-45232448	q1	q2	OK	15.8112	74.9839	2.24563	2.15691	0.0056	0.0165967	yes	59.1727
XLOC_001054	XLOC_001054	ATF3	chr1:212738675-212794138	q1	q2	OK	16.5399	75.6571	2.19352	1.96805	0.00145	0.00720453	yes	59.1172
XLOC_087673	XLOC_087673	-	chr5:103470134-103470345	q1	q2	OK	15.6112	74.6699	2.25795	11.031	0.0058	0.0170418	yes	59.0587
XLOC_052279	XLOC_052279	NARS	chr18:55267818-55289177	q1	q2	OK	16.1868	75.2451	2.21678	1.83252	0.0027	0.0100906	yes	59.0583
XLOC_103937	XLOC_103937	FDFT1	chr8:11660189-11696996	q1	q2	OK	17.8361	76.7959	2.10623	1.88111	0.00255	0.00973772	yes	58.9598
XLOC_057608	XLOC_057608	-	chr19:38226621-38226841	q1	q2	OK	5.80001	64.7445	3.48063	11.194	0.01555	0.037236	yes	58.9445
XLOC_097844	XLOC_097844	SND1	chr7:127292183-127736576	q1	q2	OK	14.3459	73.1973	2.35115	1.97432	0.00225	0.00906605	yes	58.8514
XLOC_078027	XLOC_078027	CTNNB1	chr3:41240941-41281947	q1	q2	OK	17.4847	76.251	2.12466	1.7694	0.00355	0.0120452	yes	58.7663
XLOC_031638	XLOC_031638	-	chr13:41957744-41957926	q1	q2	OK	17.5781	76.271	2.11736	13.0604	0.0228	0.0505783	no	58.6929
XLOC_054435	XLOC_054435	GIPC1	chr19:14586408-14606961	q1	q2	OK	14.885	73.5115	2.30411	2.24302	0.0006	0.00515116	yes	58.6265
XLOC_021591	XLOC_021591	PLEKHA7	chr11:16809206-17074591	q1	q2	OK	15.3999	73.9545	2.26372	2.64298	0.00275	0.0102066	yes	58.5546
XLOC_060052	XLOC_060052	TPRKB	chr2:73956942-73964719	q1	q2	OK	18.0995	76.6452	2.08225	2.04822	0.00095	0.00603881	yes	58.5457
XLOC_036903	XLOC_036903	TSPAN3	chr15:77336307-77363570	q1	q2	OK	18.1519	76.5572	2.07642	1.65616	0.0054	0.0161685	yes	58.4053
XLOC_020816	XLOC_020816	PYGM,SF1	chr11:64513056-64555754	q1	q2	OK	17.0121	75.2994	2.14607	1.6413	0.01445	0.0350538	yes	58.2873
XLOC_037335	XLOC_037335	-	chr15:43407680-43408083	q1	q2	OK	16.9527	75.2084	2.14938	4.88302	0.0001	0.00286937	yes	58.2557
XLOC_000081	XLOC_000081	PGD	chr1:10459084-10480571	q1	q2	OK	17.2695	75.516	2.12855	1.936	0.0018	0.00800582	yes	58.2465
XLOC_081565	XLOC_081565	-	chr3:125709434-125709601	q1	q2	OK	0	58.222	inf	nan	5e-05	0.00221242	yes	58.222
XLOC_020073	XLOC_020073	STIP1	chr11:63953586-63973928	q1	q2	OK	18.2522	76.1968	2.06166	1.78585	0.00865	0.0232099	yes	57.9446
XLOC_104043	XLOC_104043	VDAC3	chr8:42249278-42263793	q1	q2	OK	18.9711	76.8677	2.01857	1.86591	0.0026	0.00985877	yes	57.8966
XLOC_048961	XLOC_048961	-	chr17:26795199-26795595	q1	q2	OK	15.8015	73.6952	2.2215	5.05218	0.0001	0.00286937	yes	57.8937
XLOC_083407	XLOC_083407	PYURF	chr4:89442128-89444952	q1	q2	OK	16.563	74.4168	2.16766	2.22033	0.001	0.00614983	yes	57.8538
XLOC_068013	XLOC_068013	TPX2	chr20:30326903-30389611	q1	q2	OK	17.925	75.7578	2.07942	1.77625	0.0032	0.0112436	yes	57.8328
XLOC_108219	XLOC_108219	SURF2	chr9:136223420-136243005	q1	q2	OK	14.4531	72.2559	2.32174	1.14793	0.22395	0.319681	no	57.8028
XLOC_046416	XLOC_046416	RABEP1	chr17:5185557-5289132	q1	q2	OK	14.2732	72.0446	2.33558	1.49623	0.0073	0.0203714	yes	57.7714
XLOC_025606	XLOC_025606	NABP2	chr12:56618124-56623741	q1	q2	OK	15.4964	73.2436	2.24077	2.09198	0.0008	0.00568951	yes	57.7472
XLOC_036510	XLOC_036510	RCN2	chr15:77223961-77242601	q1	q2	OK	14.8576	72.5391	2.28755	2.05122	0.00155	0.00741914	yes	57.6815
XLOC_036509	XLOC_036509	ISL2	chr15:76629146-76634816	q1	q2	OK	11.5812	69.2627	2.5803	3.26569	5e-05	0.00221242	yes	57.6815
XLOC_075143	XLOC_075143	CBX6	chr22:39240207-39268279	q1	q2	OK	13.9655	71.6178	2.35845	0.637935	0.14745	0.22993	no	57.6523
XLOC_078552	XLOC_078552	EMC3	chr3:10005635-10028522	q1	q2	OK	16.0793	73.668	2.19584	2.67184	0.0004	0.00451052	yes	57.5887
XLOC_052018	XLOC_052018	TUBB6	chr18:12308256-12326568	q1	q2	OK	14.3649	71.9012	2.32346	2.75417	0.00075	0.0055596	yes	57.5363
XLOC_036336	XLOC_036336	NUSAP1	chr15:41624891-41673397	q1	q2	OK	14.4375	71.8542	2.31525	2.04399	0.00175	0.00787939	yes	57.4167
XLOC_079034	XLOC_079034	PDCD10	chr3:167401553-167452715	q1	q2	OK	17.0455	74.4431	2.12675	1.93235	0.00115	0.00651284	yes	57.3976
XLOC_040743	XLOC_040743	PKMYT1	chr16:3013449-3045342	q1	q2	OK	14.8542	72.1981	2.28109	1.43594	0.05535	0.104525	no	57.3439
XLOC_104156	XLOC_104156	PTDSS1	chr8:97251644-97347174	q1	q2	OK	14.2278	71.5713	2.33066	1.89804	0.002	0.00848386	yes	57.3435
XLOC_073014	XLOC_073014	FAM207A	chr21:46352500-46398384	q1	q2	OK	16.3455	73.6608	2.172	0.963104	0.16205	0.248048	no	57.3153
XLOC_052091	XLOC_052091	SCARNA17	chr18:47340392-47340813	q1	q2	OK	14.4635	71.6515	2.30858	5.53815	0.00015	0.00329832	yes	57.188
XLOC_036597	XLOC_036597	UNC45A	chr15:91471110-91497460	q1	q2	OK	14.7299	71.8691	2.28662	1.88526	0.0042	0.0134661	yes	57.1392
XLOC_040598	XLOC_040598	TERF2IP	chr16:75681634-75691341	q1	q2	OK	12.4899	69.5888	2.47809	2.64098	0.00045	0.00469136	yes	57.0989
XLOC_067959	XLOC_067959	SNRPB2	chr20:16710608-16722417	q1	q2	OK	15.8742	72.8363	2.19797	1.92635	0.0011	0.00638575	yes	56.9621
XLOC_001523	XLOC_001523	ERI3	chr1:44686675-44820954	q1	q2	OK	17.7005	74.6423	2.0762	2.00154	0.00115	0.00651284	yes	56.9418
XLOC_082901	XLOC_082901	MTHFD2L	chr4:75023813-75168814	q1	q2	OK	13.137	70.0398	2.41453	2.43975	0.00025	0.0038646	yes	56.9028
XLOC_053437	XLOC_053437	CDC34,GZMM	chr19:531732-550732	q1	q2	OK	13.6837	70.5721	2.36664	1.94082	0.01645	0.038954	yes	56.8884
XLOC_020866	XLOC_020866	CDK2AP2,PITPNM1	chr11:67245192-67276202	q1	q2	OK	11.415	68.2995	2.58094	1.45512	0.0378	0.0763905	no	56.8845
XLOC_040893	XLOC_040893	LOC730183	chr16:30670957-30710364	q1	q2	OK	16.2542	73.0971	2.169	0.829924	0.32015	0.424001	no	56.8429
XLOC_059298	XLOC_059298	WDR54	chr2:74648884-74652882	q1	q2	OK	15.4859	72.2365	2.22177	2.68472	0.0009	0.00588592	yes	56.7506
XLOC_115762	XLOC_115762	-	chrX:122648984-122649182	q1	q2	OK	10.8974	67.6159	2.63338	12.4166	0.01795	0.0417265	yes	56.7185
XLOC_098246	XLOC_098246	RFC2	chr7:73624086-73679105	q1	q2	OK	17.1823	73.7338	2.1014	1.73169	0.0089	0.0237183	yes	56.5515
XLOC_083192	XLOC_083192	MRFAP1L1	chr4:6708797-6711606	q1	q2	OK	19.48	76.0274	1.96452	1.84202	0.00415	0.0133455	yes	56.5474
XLOC_014423	XLOC_014423	SMNDC1	chr10:112052797-112064707	q1	q2	OK	16.8311	73.2813	2.12232	2.14241	0.00255	0.00973772	yes	56.4502
XLOC_054243	XLOC_054243	POLR2E	chr19:1065921-1095391	q1	q2	OK	18.8045	75.2432	2.00048	1.60911	0.00965	0.0252793	yes	56.4387
XLOC_086113	XLOC_086113	THOC3	chr5:175386533-175395545	q1	q2	OK	15.115	71.5493	2.24295	2.15511	0.0006	0.00515116	yes	56.4343
XLOC_020812	XLOC_020812	BAD	chr11:64037299-64057499	q1	q2	OK	16.3859	72.8004	2.15149	1.95847	0.02205	0.0491676	yes	56.4145
XLOC_068086	XLOC_068086	SRSF6	chr20:42086503-42092906	q1	q2	OK	17.0761	73.4545	2.10487	1.72736	0.0046	0.0143577	yes	56.3784
XLOC_020982	XLOC_020982	CWC15	chr11:94695786-94706776	q1	q2	OK	16.6715	72.9541	2.12961	2.21985	0.0015	0.00730145	yes	56.2826
XLOC_083332	XLOC_083332	YTHDC1	chr4:69176072-69215824	q1	q2	OK	13.4772	69.753	2.37173	1.4601	0.0311	0.0653	no	56.2758
XLOC_025539	XLOC_025539	KRT18	chr12:53290970-53346685	q1	q2	OK	15.4751	71.6944	2.21191	1.57046	0.03355	0.0693229	no	56.2193
XLOC_026315	XLOC_026315	NR2C1	chr12:95414004-95467404	q1	q2	OK	14.45	70.666	2.28995	2.02674	0.00125	0.00677642	yes	56.216
XLOC_098469	XLOC_098469	MTPN	chr7:135611502-135662204	q1	q2	OK	17.9522	74.1481	2.04625	1.63817	0.00715	0.0200619	yes	56.1959
XLOC_015919	XLOC_015919	-	chr10:67396801-67396996	q1	q2	OK	2.55863	58.7134	4.52024	11.9174	0.19945	0.29206	no	56.1548
XLOC_108300	XLOC_108300	-	chr9:4676598-4679480	q1	q2	OK	15.9311	71.9891	2.17593	9.31843	0.0009	0.00588592	yes	56.058
XLOC_091158	XLOC_091158	C6orf62	chr6:24667262-24720229	q1	q2	OK	14.7869	70.7987	2.2594	1.41736	0.0178	0.0414404	yes	56.0118
XLOC_040209	XLOC_040209	FAM173A,METRN	chr16:756025-776995	q1	q2	OK	11.8271	67.8262	2.51975	1.51417	0.0691	0.125562	no	55.9991
XLOC_065984	XLOC_065984	-	chr2:181737417-181737802	q1	q2	OK	20.0079	75.9438	1.92436	4.4673	0.00075	0.0055596	yes	55.9359
XLOC_032970	XLOC_032970	SNW1	chr14:78183943-78236085	q1	q2	OK	15.3595	71.2154	2.21305	2.19216	0.00135	0.00698299	yes	55.8559
XLOC_015878	XLOC_015878	-	chr10:57635637-57635824	q1	q2	OK	5.06787	60.8363	3.58548	12.3362	0.07095	0.128296	no	55.7684
XLOC_054273	XLOC_054273	SGTA,SLC39A3	chr19:2725264-2783354	q1	q2	OK	15.7105	71.4581	2.18537	1.5541	0.03385	0.0698491	no	55.7476
XLOC_097609	XLOC_097609	GBAS	chr7:56032269-56067875	q1	q2	OK	15.8005	71.5218	2.17841	1.91464	0.00195	0.0083723	yes	55.7213
XLOC_001926	XLOC_001926	SMG5	chr1:156218876-156252620	q1	q2	OK	16.3471	72.0569	2.1401	1.78504	0.00275	0.0102066	yes	55.7098
XLOC_078335	XLOC_078335	CDV3	chr3:133292433-133309379	q1	q2	OK	14.1392	69.8192	2.30393	1.84884	0.00265	0.00996942	yes	55.68
XLOC_037244	XLOC_037244	-	chr15:37401442-37401634	q1	q2	OK	1.7755	57.434	5.01561	9.23043	0.1637	0.249616	no	55.6585
XLOC_054750	XLOC_054750	KDELR1	chr19:48834239-48895440	q1	q2	OK	18.7207	74.3578	1.98985	1.35717	0.06115	0.113518	no	55.6371
XLOC_014403	XLOC_014403	CUEDC2	chr10:104183001-104192423	q1	q2	OK	14.7424	70.3614	2.25482	2.7535	0.00045	0.00469136	yes	55.619
XLOC_078018	XLOC_078018	SNORA62	chr3:39448203-39454032	q1	q2	OK	5.7382	61.3572	3.41856	0.016164	0.0464	0.0905191	no	55.619
XLOC_085299	XLOC_085299	CCNB1	chr5:68462836-68474070	q1	q2	OK	16.2199	71.8328	2.14688	1.94216	0.00225	0.00906605	yes	55.6129
XLOC_020842	XLOC_020842	FIBP	chr11:65640496-65656010	q1	q2	OK	17.1476	72.7351	2.08464	1.85697	0.00815	0.0221832	yes	55.5875
XLOC_104533	XLOC_104533	MRPS28	chr8:80830948-80942506	q1	q2	OK	13.5261	69.1026	2.35299	2.4083	0.0001	0.00286937	yes	55.5765
XLOC_108090	XLOC_108090	DNAJC25,DNAJC25-GNG10,GNG10	chr9:114393631-114432526	q1	q2	OK	16.893	72.4663	2.10088	1.89871	0.00245	0.00950919	yes	55.5733
XLOC_085844	XLOC_085844	MRPS27	chr5:71515235-71616147	q1	q2	OK	14.5127	70.0838	2.27177	1.93197	0.00195	0.0083723	yes	55.5711
XLOC_046621	XLOC_046621	ZNHIT3	chr17:34842472-34891305	q1	q2	OK	15.4876	71.0189	2.19709	1.65239	0.03105	0.0652014	no	55.5313
XLOC_079764	XLOC_079764	-	chr3:27676777-27676939	q1	q2	OK	9.97076	65.4545	2.71472	15.2093	0.06715	0.122701	no	55.4837
XLOC_113920	XLOC_113920	-	chrX:45668696-45668861	q1	q2	OK	4.55873	60.0048	3.71838	14.4056	0.19975	0.29236	no	55.4461
XLOC_059611	XLOC_059611	ZC3H15	chr2:187350884-187374090	q1	q2	OK	17.7924	73.2192	2.04096	1.81936	0.0035	0.0119357	yes	55.4268
XLOC_001118	XLOC_001118	GNPAT	chr1:231359320-231415447	q1	q2	OK	15.8843	71.3003	2.1663	1.69845	0.0061	0.0177322	yes	55.416
XLOC_060121	XLOC_060121	STARD7	chr2:96849816-96908362	q1	q2	OK	15.3947	70.8103	2.20153	1.93952	0.00465	0.0144802	yes	55.4156
XLOC_090832	XLOC_090832	TMEM14A	chr6:52535883-52551389	q1	q2	OK	13.6552	69.0155	2.33747	2.34326	0.00015	0.00329832	yes	55.3603
XLOC_068114	XLOC_068114	DNTTIP1	chr20:44420575-44440066	q1	q2	OK	17.5144	72.822	2.05584	2.05119	0.0012	0.00665949	yes	55.3076
XLOC_033854	XLOC_033854	-	chr14:71025176-71025377	q1	q2	OK	1.53999	56.8213	5.20544	8.71848	0.16635	0.252371	no	55.2813
XLOC_098110	XLOC_098110	HOXA5	chr7:27179954-27196296	q1	q2	OK	12.4321	67.6769	2.44459	2.33683	0.0037	0.0123672	yes	55.2448
XLOC_025751	XLOC_025751	C12orf75	chr12:105724413-105765296	q1	q2	OK	17.1055	72.3469	2.08047	2.03604	0.0011	0.00638575	yes	55.2414
XLOC_059902	XLOC_059902	PREB	chr2:27346656-27357542	q1	q2	OK	14.786	69.95	2.24209	2.13644	0.00155	0.00741914	yes	55.164
XLOC_112896	XLOC_112896	PSMD10	chrX:107327427-107334874	q1	q2	OK	15.1448	70.1722	2.21208	2.08074	0.00055	0.00501352	yes	55.0274
XLOC_030850	XLOC_030850	EXOSC8	chr13:37523675-37633850	q1	q2	OK	17.0425	72.0383	2.07962	1.50183	0.0365	0.0742929	no	54.9958
XLOC_104220	XLOC_104220	MYC	chr8:128748314-128755785	q1	q2	OK	23.9922	78.9214	1.71785	1.65867	0.0118	0.0297054	yes	54.9292
XLOC_046441	XLOC_046441	POLR2A	chr17:7387671-7418893	q1	q2	OK	15.6775	70.5918	2.1708	1.72637	0.00615	0.0178487	yes	54.9143
XLOC_074912	XLOC_074912	TSPO	chr22:43547519-43583137	q1	q2	OK	21.5049	76.3378	1.82773	1.14475	0.1984	0.291115	no	54.8329
XLOC_021586	XLOC_021586	-	chr11:16629082-16629259	q1	q2	OK	12.2813	67.11	2.45007	13.0836	0.0405	0.0808462	no	54.8287
XLOC_093133	XLOC_093133	-	chr6:27198181-27198415	q1	q2	OK	17.3707	72.1957	2.05525	9.50721	0.0022	0.00893981	yes	54.825
XLOC_046626	XLOC_046626	AATF	chr17:35306174-35414278	q1	q2	OK	14.8549	69.6791	2.22978	2.10608	0.0011	0.00638575	yes	54.8242
XLOC_040973	XLOC_040973	CNOT1	chr16:58549382-58663790	q1	q2	OK	15.4936	70.307	2.182	1.53353	0.0104	0.0268523	yes	54.8134
XLOC_032532	XLOC_032532	AHSA1	chr14:77924372-77935897	q1	q2	OK	16.8796	71.6724	2.08614	2.05135	0.0008	0.00568951	yes	54.7928
XLOC_047498	XLOC_047498	PTRH2	chr17:57774648-57784856	q1	q2	OK	17.0035	71.7512	2.07717	2.09907	0.00055	0.00501352	yes	54.7477
XLOC_001933	XLOC_001933	GPATCH4	chr1:156564099-156571279	q1	q2	OK	17.172	71.912	2.06618	1.78338	0.00265	0.00996942	yes	54.74
XLOC_053980	XLOC_053980	BAX,DHDH,NUCB1	chr19:49402349-49466242	q1	q2	OK	18.0568	72.7331	2.01007	0.99364	0.11305	0.185835	no	54.6763
XLOC_039804	XLOC_039804	-	chr15:95030315-95030701	q1	q2	OK	14.5573	69.192	2.24886	5.12178	0.00015	0.00329832	yes	54.6347
XLOC_002225	XLOC_002225	PYCR2	chr1:226083394-226112193	q1	q2	OK	16.3469	70.8933	2.11664	1.39422	0.05065	0.0972691	no	54.5464
XLOC_052346	XLOC_052346	-	chr18:9968223-9968398	q1	q2	OK	2.41217	56.9585	4.56151	10.2823	0.162	0.248006	no	54.5463
XLOC_032342	XLOC_032342	BCL2L2,BCL2L2-PABPN1,PABPN1	chr14:23775970-23795439	q1	q2	OK	16.3826	70.9141	2.11391	1.87797	0.00345	0.0118326	yes	54.5315
XLOC_020223	XLOC_020223	TMEM126B	chr11:85339616-85347714	q1	q2	OK	14.343	68.8547	2.26321	2.2059	0.0003	0.00409677	yes	54.5117
XLOC_036302	XLOC_036302	EMC4	chr15:34517165-34630265	q1	q2	OK	14.8427	69.295	2.223	2.11307	0.00945	0.024846	yes	54.4523
XLOC_020091	XLOC_020091	TM7SF2,VPS51	chr11:64863586-64887141	q1	q2	OK	15.3779	69.7692	2.18173	1.53569	0.068	0.123929	no	54.3913
XLOC_059258	XLOC_059258	ACTR2	chr2:65454828-65498390	q1	q2	OK	17.1427	71.4642	2.05962	1.68937	0.00555	0.016487	yes	54.3215
XLOC_001387	XLOC_001387	C1orf63	chr1:25568411-25574200	q1	q2	OK	11.2187	65.5183	2.546	2.51737	0.0001	0.00286937	yes	54.2996
XLOC_086012	XLOC_086012	HARS	chr5:140053489-140078890	q1	q2	OK	13.4075	67.7068	2.33626	2.10882	0.00405	0.0131179	yes	54.2993
XLOC_091652	XLOC_091652	EZR	chr6:159186772-159240456	q1	q2	OK	16.3342	70.5404	2.11055	1.82733	0.00295	0.0106893	yes	54.2062
XLOC_068108	XLOC_068108	DBNDD2,SYS1,SYS1-DBNDD2	chr20:43990576-44039250	q1	q2	OK	14.6132	68.8023	2.23518	2.10637	0.00185	0.00812424	yes	54.1891
XLOC_115935	XLOC_115935	-	chrX:129330354-129330526	q1	q2	OK	5.45423	59.5643	3.449	16.1121	0.1035	0.173904	no	54.1101
XLOC_047160	XLOC_047160	SHMT1	chr17:18218593-18266856	q1	q2	OK	17.001	71.0754	2.06373	1.16812	0.06925	0.125813	no	54.0744
XLOC_046658	XLOC_046658	PSMD3	chr17:38137020-38154213	q1	q2	OK	15.5983	69.6148	2.158	2.28821	0.00145	0.00720453	yes	54.0165
XLOC_106321	XLOC_106321	-	chr8:84892160-84892357	q1	q2	OK	10.2407	64.1487	2.6471	12.5686	0.01635	0.0387896	yes	53.908
XLOC_040745	XLOC_040745	CCDC64B,HCFC1R1	chr16:3070312-3095743	q1	q2	OK	16.1977	70.0162	2.1119	1.38171	0.09865	0.167413	no	53.8185
XLOC_020434	XLOC_020434	DEAF1	chr11:637304-705028	q1	q2	OK	15.4362	69.2492	2.16548	1.73848	0.0268	0.0577167	no	53.813
XLOC_021713	XLOC_021713	-	chr11:20535818-20536021	q1	q2	OK	1.48971	55.3009	5.21419	8.49788	0.16635	0.252371	no	53.8112
XLOC_068083	XLOC_068083	TOP1	chr20:39657461-39753126	q1	q2	OK	15.7866	69.5905	2.14019	1.89089	0.00385	0.0127011	yes	53.8039
XLOC_075117	XLOC_075117	IFT27	chr22:37147884-37196178	q1	q2	OK	14.0548	67.8586	2.27147	1.15345	0.0787	0.139455	no	53.8038
XLOC_116083	XLOC_116083	-	chrX:133576850-133577080	q1	q2	OK	7.25944	61.0574	3.07224	10.9872	0.008	0.0218467	yes	53.798
XLOC_073053	XLOC_073053	MRPL39	chr21:26912538-26979846	q1	q2	OK	21.0677	74.8648	1.82926	1.77877	0.0035	0.0119357	yes	53.7971
XLOC_040890	XLOC_040890	ZNF768	chr16:30535321-30537910	q1	q2	OK	14.8348	68.607	2.20937	2.35911	0.0012	0.00665949	yes	53.7722
XLOC_000363	XLOC_000363	AKR1A1	chr1:46016260-46036093	q1	q2	OK	16.1982	69.9526	2.11055	2.10429	0.0012	0.00665949	yes	53.7544
XLOC_059190	XLOC_059190	GEMIN6	chr2:39005326-39009916	q1	q2	OK	19.0913	72.7913	1.93085	1.7725	0.0027	0.0100906	yes	53.7
XLOC_014022	XLOC_014022	BCCIP	chr10:127512103-127569884	q1	q2	OK	15.4105	69.0661	2.16406	1.8713	0.00505	0.0153856	yes	53.6556
XLOC_098113	XLOC_098113	HOXA10,HOXA10-HOXA9,HOXA9	chr7:27201928-27219880	q1	q2	OK	16.4841	70.0921	2.08817	2.07986	0.00225	0.00906605	yes	53.608
XLOC_040509	XLOC_040509	POLR2C	chr16:57496550-57520385	q1	q2	OK	15.4647	69.0499	2.15866	2.12936	0.0014	0.00709349	yes	53.5852
XLOC_082983	XLOC_082983	HADH	chr4:108910869-108956331	q1	q2	OK	12.9309	66.3539	2.35935	2.26186	0.0005	0.00486433	yes	53.423
XLOC_047201	XLOC_047201	NARR,RAB34	chr17:27040981-27045286	q1	q2	OK	13.286	66.6568	2.32685	2.67334	5e-05	0.00221242	yes	53.3708
XLOC_084680	XLOC_084680	-	chr4:47841223-47841435	q1	q2	OK	4.61206	57.9458	3.65122	12.6501	0.03825	0.0771841	no	53.3337
XLOC_054652	XLOC_054652	CNFN	chr19:42883187-42894568	q1	q2	OK	12.894	66.2047	2.36023	1.6177	0.0309	0.064956	no	53.3107
XLOC_059579	XLOC_059579	CDCA7	chr2:174219560-174233718	q1	q2	OK	15.3979	68.6655	2.15685	1.87649	0.00305	0.0109086	yes	53.2676
XLOC_020306	XLOC_020306	PTS	chr11:112097087-112104695	q1	q2	OK	14.6951	67.9484	2.20911	2.19249	0.00055	0.00501352	yes	53.2533
XLOC_098171	XLOC_098171	DDX56	chr7:44604347-44616500	q1	q2	OK	14.0277	67.2763	2.26181	2.13053	0.00185	0.00812424	yes	53.2486
XLOC_025506	XLOC_025506	TROAP	chr12:49716964-49730971	q1	q2	OK	16.7697	70.0104	2.06171	1.85216	0.01135	0.0288115	yes	53.2407
XLOC_108639	XLOC_108639	CDK5RAP2	chr9:123151146-123342527	q1	q2	OK	15.7674	68.9294	2.12817	0.954136	0.07015	0.12718	no	53.162
XLOC_031727	XLOC_031727	-	chr13:48504325-48504525	q1	q2	OK	0.783006	53.9033	6.10521	5.23066	0.09835	0.166956	no	53.1203
XLOC_098098	XLOC_098098	CYCS	chr7:25158269-25164980	q1	q2	OK	15.8957	68.9626	2.11718	1.68173	0.0078	0.0214445	yes	53.0669
XLOC_112434	XLOC_112434	PRPS1	chrX:106871653-106894682	q1	q2	OK	18.1574	71.1967	1.97125	1.81726	0.0032	0.0112436	yes	53.0393
XLOC_001482	XLOC_001482	SF3A3	chr1:38422651-38455761	q1	q2	OK	15.2866	68.3251	2.16015	1.69293	0.004	0.0130127	yes	53.0385
XLOC_046935	XLOC_046935	SYNGR2	chr17:76164670-76169009	q1	q2	OK	15.7818	68.7465	2.12303	2.42617	0.0012	0.00665949	yes	52.9647
XLOC_032818	XLOC_032818	-	chr14:35433150-35438454	q1	q2	OK	6.94618	59.8929	3.10809	13.4686	0.0823	0.144621	no	52.9467
XLOC_078679	XLOC_078679	SHISA5	chr3:48509196-48542259	q1	q2	OK	15.7037	68.6323	2.12778	1.89898	0.00235	0.00929689	yes	52.9286
XLOC_108829	XLOC_108829	-	chr9:2771360-2771563	q1	q2	OK	6.31575	59.1855	3.22822	11.8155	0.03625	0.0738677	no	52.8697
XLOC_078510	XLOC_078510	HES1	chr3:193853824-193857323	q1	q2	OK	11.5907	64.4125	2.47437	2.66499	0.00015	0.00329832	yes	52.8218
XLOC_081425	XLOC_081425	-	chr3:118113013-118113224	q1	q2	OK	4.02947	56.7826	3.81678	11.7927	0.05495	0.10397	no	52.7531
XLOC_000358	XLOC_000358	UROD	chr1:45477763-45481341	q1	q2	OK	16.8014	69.5301	2.04906	1.98742	0.00135	0.00698299	yes	52.7287
XLOC_060115	XLOC_060115	-	chr2:96610373-96614324	q1	q2	OK	10.5106	63.213	2.58837	13.4268	0.03855	0.0776876	no	52.7024
XLOC_001090	XLOC_001090	DNAH14	chr1:225117345-225586996	q1	q2	OK	15.2483	67.9437	2.15569	2.23718	0.0026	0.00985877	yes	52.6954
XLOC_002100	XLOC_002100	UCHL5	chr1:192981279-193060906	q1	q2	OK	16.6948	69.388	2.05529	1.49776	0.0193	0.0441315	yes	52.6932
XLOC_019714	XLOC_019714	TMEM80	chr11:637304-705028	q1	q2	OK	16.8847	69.5474	2.04228	0.735724	0.2769	0.377271	no	52.6627
XLOC_078829	XLOC_078829	TOMM70A	chr3:100082302-100175170	q1	q2	OK	14.4043	67.0586	2.21892	1.88882	0.0034	0.0117095	yes	52.6543
XLOC_112910	XLOC_112910	AMOT	chrX:112017378-112084166	q1	q2	OK	16.26	68.8986	2.08315	1.49635	0.0135	0.0331259	yes	52.6386
XLOC_021143	XLOC_021143	THYN1	chr11:134094560-134123260	q1	q2	OK	14.0156	66.6154	2.24882	1.43403	0.025	0.0545655	no	52.5998
XLOC_036946	XLOC_036946	HDGFRP3	chr15:83806467-83876770	q1	q2	OK	16.0645	68.5977	2.09428	1.88218	0.0018	0.00800582	yes	52.5332
XLOC_001848	XLOC_001848	MRPL9	chr1:151731820-151743806	q1	q2	OK	16.4181	68.8448	2.06806	2.44623	0.00135	0.00698299	yes	52.4267
XLOC_091014	XLOC_091014	AIG1	chr6:143381641-143661495	q1	q2	OK	14.154	66.562	2.23348	2.17373	0.0008	0.00568951	yes	52.408
XLOC_056173	XLOC_056173	-	chr19:22877518-22877720	q1	q2	OK	31.6522	84.0348	1.40868	8.07705	0.0452	0.0886112	no	52.3826
XLOC_014509	XLOC_014509	ECHS1,MIR3944	chr10:135171770-135186908	q1	q2	OK	16.0318	68.3625	2.09227	1.72569	0.01315	0.0324073	yes	52.3307
XLOC_053581	XLOC_053581	SMARCA4	chr19:11071597-11172958	q1	q2	OK	14.8527	67.1297	2.17622	1.96163	0.00445	0.0140256	yes	52.277
XLOC_091469	XLOC_091469	SYNCRIP	chr6:86317501-86353539	q1	q2	OK	17.3737	69.5898	2.00197	1.38885	0.01245	0.0310084	yes	52.2161
XLOC_089012	XLOC_089012	-	chr5:159816633-159816820	q1	q2	OK	11.5158	63.7305	2.46837	12.8409	0.03215	0.0670279	no	52.2147
XLOC_020780	XLOC_020780	UBXN1	chr11:62443437-62446587	q1	q2	OK	14.8937	67.0507	2.17055	2.17326	0.00105	0.00626945	yes	52.157
XLOC_084918	XLOC_084918	-	chr4:130081519-130081724	q1	q2	OK	19.8505	71.9116	1.85705	10.2049	0.0159	0.0378973	yes	52.0611
XLOC_010202	XLOC_010202	-	chr1:187098917-187099088	q1	q2	OK	4.25908	56.2939	3.72437	13.9426	0.16165	0.247735	no	52.0348
XLOC_074760	XLOC_074760	SMARCB1	chr22:24129149-24181199	q1	q2	OK	16.6306	68.6542	2.04551	2.1329	0.0049	0.015052	yes	52.0236
XLOC_108783	XLOC_108783	MIR4674	chr9:139440624-139461757	q1	q2	OK	2.4257	54.4017	4.48718	2.30492	0.00715	0.0200619	yes	51.976
XLOC_084676	XLOC_084676	-	chr4:42101118-42101381	q1	q2	OK	10.8805	62.8232	2.52956	8.79917	0.00065	0.00528361	yes	51.9427
XLOC_020023	XLOC_020023	CCDC86	chr11:60609428-60623444	q1	q2	OK	14.7744	66.7153	2.17491	1.91433	0.0079	0.0216532	yes	51.9409
XLOC_028312	XLOC_028312	-	chr12:108116494-108116683	q1	q2	OK	3.93803	55.8688	3.82649	14.4675	0.10325	0.173647	no	51.9308
XLOC_053649	XLOC_053649	HSH2D,RAB8A	chr19:16222324-16269377	q1	q2	OK	16.6187	68.497	2.04323	2.02283	0.0041	0.0132262	yes	51.8783
XLOC_010204	XLOC_010204	-	chr1:192685555-192685984	q1	q2	OK	15.8	67.5974	2.09705	4.1471	0.0005	0.00486433	yes	51.7974
XLOC_041013	XLOC_041013	CHTF8	chr16:69139466-69166493	q1	q2	OK	13.0622	64.789	2.31035	2.04773	0.0012	0.00665949	yes	51.7268
XLOC_001286	XLOC_001286	MAD2L2	chr1:11724149-11751678	q1	q2	OK	14.5922	66.2792	2.18336	1.93207	0.0039	0.0127897	yes	51.687
XLOC_013884	XLOC_013884	-	chr10:98510035-98510870	q1	q2	OK	15.0238	66.6991	2.15042	2.36317	0.0002	0.00362778	yes	51.6753
XLOC_053479	XLOC_053479	THOP1,ZNF554	chr19:2783500-2841138	q1	q2	OK	16.905	68.5762	2.02026	1.54679	0.04765	0.0925805	no	51.6712
XLOC_030966	XLOC_030966	ZIC2	chr13:100615252-100639170	q1	q2	OK	13.4292	65.0659	2.27652	1.90191	0.00585	0.0171699	yes	51.6367
XLOC_098519	XLOC_098519	EZH2	chr7:148504211-148581451	q1	q2	OK	14.268	65.8835	2.20713	1.90603	0.0017	0.00776623	yes	51.6155
XLOC_112863	XLOC_112863	TIMM8A	chrX:100600312-100604360	q1	q2	OK	16.1522	67.7312	2.06809	1.78484	0.003	0.0107997	yes	51.579
XLOC_008552	XLOC_008552	-	chr1:144594596-144607786	q1	q2	OK	1.2737	52.8523	5.37486	4.35355	0.31025	0.413507	no	51.5786
XLOC_020934	XLOC_020934	KCTD14,NDUFC2,NDUFC2-KCTD14	chr11:77726760-77850699	q1	q2	OK	17.2273	68.7122	1.99587	1.62811	0.01595	0.0379996	yes	51.4849
XLOC_023752	XLOC_023752	-	chr11:92001669-92001851	q1	q2	OK	6.34422	57.7681	3.18676	12.8659	0.08055	0.142102	no	51.4239
XLOC_107903	XLOC_107903	NUDT2	chr9:34329503-34343711	q1	q2	OK	14.7895	66.1721	2.16165	2.25871	0.00015	0.00329832	yes	51.3826
XLOC_060057	XLOC_060057	DCTN1	chr2:74588280-74621008	q1	q2	OK	15.0508	66.4086	2.14153	1.90378	0.00455	0.0142387	yes	51.3578
XLOC_053608	XLOC_053608	RAD23A	chr19:13056627-13064708	q1	q2	OK	15.1944	66.5091	2.13001	2.03619	0.001	0.00614983	yes	51.3147
XLOC_036979	XLOC_036979	PRC1	chr15:91509263-91541174	q1	q2	OK	12.9185	64.2241	2.31367	2.11141	0.00195	0.0083723	yes	51.3056
XLOC_054492	XLOC_054492	NR2C2AP	chr19:19256375-19319048	q1	q2	OK	15.3095	66.5849	2.12077	1.23756	0.05955	0.111065	no	51.2754
XLOC_020284	XLOC_020284	ACAT1	chr11:107992257-108018891	q1	q2	OK	13.7426	65.0014	2.24181	1.98471	0.00115	0.00651284	yes	51.2588
XLOC_032521	XLOC_032521	IFT43	chr14:76452095-76550433	q1	q2	OK	12.2231	63.4555	2.37613	2.51473	0.00015	0.00329832	yes	51.2324
XLOC_040422	XLOC_040422	PRR14	chr16:30623969-30670831	q1	q2	OK	15.1428	66.3323	2.13107	1.3147	0.06135	0.113841	no	51.1895
XLOC_032462	XLOC_032462	CHURC1,CHURC1-FNTB,FNTB	chr14:65380976-65569413	q1	q2	OK	15.5888	66.7674	2.09864	0.82992	0.12415	0.200023	no	51.1786
XLOC_014229	XLOC_014229	ZWINT	chr10:58117198-58121034	q1	q2	OK	17.5161	68.6788	1.97118	1.75719	0.00245	0.00950919	yes	51.1627
XLOC_054897	XLOC_054897	PPP1R12C,TNNT1	chr19:55600655-55660725	q1	q2	OK	12.3916	63.5224	2.3579	1.49222	0.0334	0.0691058	no	51.1308
XLOC_091549	XLOC_091549	FAM184A	chr6:119280991-119470358	q1	q2	OK	11.8355	62.9391	2.41084	1.88747	0.0019	0.00825466	yes	51.1036
XLOC_091107	XLOC_091107	SERPINB6	chr6:2948376-2972399	q1	q2	OK	14.5219	65.5827	2.17509	2.16546	0.0006	0.00515116	yes	51.0608
XLOC_040359	XLOC_040359	UQCRC2	chr16:21964608-21994965	q1	q2	OK	15.9222	66.9509	2.07207	1.88779	0.00205	0.00857776	yes	51.0287
XLOC_032871	XLOC_032871	CNIH	chr14:54893646-54908148	q1	q2	OK	12.6821	63.71	2.32873	2.5741	0.0004	0.00451052	yes	51.0279
XLOC_026445	XLOC_026445	RSRC2	chr12:122989189-123011684	q1	q2	OK	12.0425	63.063	2.38866	2.12533	0.00085	0.00577448	yes	51.0205
XLOC_001584	XLOC_001584	SSBP3	chr1:54665839-54906397	q1	q2	OK	16.895	67.9008	2.00683	0.780831	0.21385	0.308678	no	51.0058
XLOC_047356	XLOC_047356	DNAJC7	chr17:40118758-40190044	q1	q2	OK	13.8149	64.8077	2.22994	1.29297	0.06195	0.114816	no	50.9928
XLOC_054261	XLOC_054261	AP3D1	chr19:2096861-2151556	q1	q2	OK	15.7258	66.7138	2.08485	1.67162	0.00705	0.0198355	yes	50.988
XLOC_112794	XLOC_112794	LAS1L	chrX:64732458-64754686	q1	q2	OK	14.5251	65.4224	2.17123	1.97632	0.00155	0.00741914	yes	50.8973
XLOC_090659	XLOC_090659	MRPS18B	chr6:30585485-30594555	q1	q2	OK	13.6853	64.5701	2.23824	2.14937	0.0006	0.00515116	yes	50.8848
XLOC_078362	XLOC_078362	RNF7	chr3:141457050-141465645	q1	q2	OK	14.0147	64.7884	2.20879	1.94707	0.0012	0.00665949	yes	50.7737
XLOC_082816	XLOC_082816	OCIAD1	chr4:48833055-48863834	q1	q2	OK	14.9575	65.6933	2.13488	1.88724	0.00145	0.00720453	yes	50.7358
XLOC_077929	XLOC_077929	BRK1	chr3:10157332-10168874	q1	q2	OK	15.065	65.7823	2.1265	2.13423	0.0004	0.00451052	yes	50.7173
XLOC_046726	XLOC_046726	GRN	chr17:42416848-42430879	q1	q2	OK	16.0108	66.689	2.0584	1.80297	0.004	0.0130127	yes	50.6782
XLOC_112714	XLOC_112714	MIR221	chrX:45604480-45606159	q1	q2	OK	14.2655	64.9051	2.1858	1.89158	0.0017	0.00776623	yes	50.6396
XLOC_112304	XLOC_112304	SNORA11	chrX:54834170-54842445	q1	q2	OK	0	50.5507	inf	nan	0.166	0.252177	no	50.5507
XLOC_047091	XLOC_047091	SAT2	chr17:7493648-7548997	q1	q2	OK	14.3877	64.9133	2.17368	1.19898	0.1459	0.227909	no	50.5256
XLOC_031220	XLOC_031220	CARS2	chr13:111293655-111358480	q1	q2	OK	11.7641	62.2812	2.40441	2.23906	0.00035	0.00428045	yes	50.5171
XLOC_026016	XLOC_026016	WBP11	chr12:14939411-14956401	q1	q2	OK	16.6326	67.1337	2.01303	1.85244	0.00445	0.0140256	yes	50.5011
XLOC_053658	XLOC_053658	OCEL1,USE1	chr19:17324549-17356198	q1	q2	OK	14.4608	64.9276	2.16668	1.21869	0.10275	0.173022	no	50.4668
XLOC_020897	XLOC_020897	ANAPC15	chr11:71709957-71823822	q1	q2	OK	11.4005	61.8504	2.43969	0.827306	0.19255	0.284332	no	50.4499
XLOC_086163	XLOC_086163	ZFP62	chr5:180274503-180288573	q1	q2	OK	11.9757	62.4225	2.38196	1.88721	0.00105	0.00626945	yes	50.4468
XLOC_085457	XLOC_085457	HSPA4	chr5:132387645-132442323	q1	q2	OK	16.5595	66.9737	2.01594	1.66701	0.00695	0.0196157	yes	50.4142
XLOC_108956	XLOC_108956	-	chr9:33523444-33523773	q1	q2	OK	10.3724	60.7664	2.55053	6.77131	5e-05	0.00221242	yes	50.394
XLOC_085460	XLOC_085460	UBE2B	chr5:133706854-133729541	q1	q2	OK	15.2248	65.5067	2.10522	1.67556	0.00345	0.0118326	yes	50.2819
XLOC_065892	XLOC_065892	-	chr2:170438922-170439097	q1	q2	OK	3.64921	53.9135	3.88499	12.8625	0.22725	0.322617	no	50.2643
XLOC_000456	XLOC_000456	HHLA3	chr1:70820418-70833844	q1	q2	OK	14.4226	64.6766	2.16491	2.3317	0.00025	0.0038646	yes	50.254
XLOC_001587	XLOC_001587	DHCR24	chr1:55310945-55352952	q1	q2	OK	13.9641	64.2117	2.20111	1.84182	0.0038	0.0125921	yes	50.2476
XLOC_085035	XLOC_085035	-	chr4:181099633-181099809	q1	q2	OK	2.42555	52.5433	4.43712	10.1086	0.1664	0.252376	no	50.1178
XLOC_078917	XLOC_078917	RUVBL1	chr3:127798350-127842671	q1	q2	OK	15.0442	65.0941	2.11332	2.00195	0.0013	0.00690503	yes	50.0499
XLOC_060323	XLOC_060323	ATP5G3	chr2:176040985-176046490	q1	q2	OK	15.657	65.695	2.06897	1.74121	0.0035	0.0119357	yes	50.038
XLOC_020451	XLOC_020451	CTSD,IFITM10	chr11:1489152-1785501	q1	q2	OK	16.0137	65.9101	2.04119	0.807478	0.22445	0.320246	no	49.8964
XLOC_054490	XLOC_054490	TMEM161A	chr19:19174802-19256263	q1	q2	OK	12.142	62.0295	2.35295	1.21809	0.08355	0.146352	no	49.8875
XLOC_036529	XLOC_036529	ZFAND6	chr15:80351909-80430854	q1	q2	OK	14.1082	63.9935	2.18139	2.06417	0.00075	0.0055596	yes	49.8853
XLOC_056309	XLOC_056309	-	chr19:24183972-24185621	q1	q2	OK	25.903	75.7859	1.54881	1.34744	0.02145	0.0480684	yes	49.8829
XLOC_087671	XLOC_087671	-	chr5:103423060-103423248	q1	q2	OK	11.8359	61.7136	2.38242	12.5399	0.02865	0.0609938	no	49.8777
XLOC_083163	XLOC_083163	CTBP1	chr4:1204212-1242908	q1	q2	OK	16.2201	66.0686	2.02619	1.76753	0.00945	0.024846	yes	49.8485
XLOC_046825	XLOC_046825	CLTC	chr17:57697049-57774317	q1	q2	OK	13.9757	63.7884	2.19037	1.40809	0.01225	0.0306165	yes	49.8127
XLOC_001741	XLOC_001741	SLC16A1	chr1:113454469-113498975	q1	q2	OK	15.6376	65.4218	2.06475	1.76433	0.00685	0.0194173	yes	49.7842
XLOC_084867	XLOC_084867	-	chr4:85083989-85084159	q1	q2	OK	2.73724	52.5144	4.26192	10.5602	0.1664	0.252376	no	49.7772
XLOC_068025	XLOC_068025	MAPRE1	chr20:31407683-31440698	q1	q2	OK	15.5896	65.2578	2.06557	1.78617	0.00355	0.0120452	yes	49.6682
XLOC_013933	XLOC_013933	LOC100505761,TMEM180	chr10:104207194-104262648	q1	q2	OK	15.028	64.6459	2.1049	1.1423	0.0928	0.159406	no	49.6179
XLOC_072965	XLOC_072965	WRB	chr21:40752212-40770092	q1	q2	OK	16.8273	66.4434	1.98133	1.87853	0.00245	0.00950919	yes	49.6161
XLOC_032911	XLOC_032911	MAX	chr14:65380976-65569413	q1	q2	OK	11.6989	61.2527	2.3884	0.937191	0.08255	0.144965	no	49.5538
XLOC_097575	XLOC_097575	BLVRA	chr7:43798271-43848309	q1	q2	OK	13.0479	62.5875	2.26206	2.32282	0.00025	0.0038646	yes	49.5396
XLOC_052276	XLOC_052276	TXNL1	chr18:54269883-54305920	q1	q2	OK	16.1102	65.6468	2.02675	1.99279	0.0008	0.00568951	yes	49.5366
XLOC_065963	XLOC_065963	-	chr2:176779661-176779847	q1	q2	OK	0	49.5352	inf	nan	5e-05	0.00221242	yes	49.5352
XLOC_054338	XLOC_054338	ELAVL1	chr19:8018489-8070529	q1	q2	OK	13.7453	63.2714	2.20262	1.69543	0.008	0.0218467	yes	49.5261
XLOC_054902	XLOC_054902	HSPBP1,PPP6R1,TMEM86B	chr19:55736597-55795254	q1	q2	OK	11.0377	60.5461	2.4556	1.42728	0.0242	0.0530828	no	49.5084
XLOC_059321	XLOC_059321	MAT2A	chr2:85766100-85788657	q1	q2	OK	15.1929	64.694	2.09023	1.5895	0.01645	0.038954	yes	49.5011
XLOC_101320	XLOC_101320	-	chr7:93598860-93599026	q1	q2	OK	25.3773	74.8711	1.56087	11.9029	0.08195	0.144076	no	49.4938
XLOC_091248	XLOC_091248	ATP6V1G2,ATP6V1G2-DDX39B,DDX39B	chr6:31496738-31526606	q1	q2	OK	14.9578	64.4159	2.10652	2.02758	0.00425	0.0135538	yes	49.4581
XLOC_053911	XLOC_053911	GEMIN7,PPP1R37	chr19:45582517-45652686	q1	q2	OK	15.9958	65.4187	2.03201	1.09463	0.11895	0.193228	no	49.4229
XLOC_019938	XLOC_019938	NDUFS3	chr11:47586863-47606115	q1	q2	OK	15.3424	64.7646	2.07768	1.07326	0.0941	0.161215	no	49.4222
XLOC_013734	XLOC_013734	CDK1	chr10:62538076-62554612	q1	q2	OK	14.8928	64.2319	2.10867	1.85271	0.00145	0.00720453	yes	49.3391
XLOC_112871	XLOC_112871	BEX5	chrX:101408678-101410986	q1	q2	OK	13.2552	62.542	2.23826	2.26418	0.00035	0.00428045	yes	49.2868
XLOC_067972	XLOC_067972	DTD1	chr20:18568555-18744568	q1	q2	OK	11.7374	61.0138	2.37802	2.32937	0.0002	0.00362778	yes	49.2764
XLOC_047597	XLOC_047597	SRP68	chr17:74027447-74068607	q1	q2	OK	15.274	64.5042	2.07832	1.77871	0.0068	0.0193163	yes	49.2302
XLOC_078670	XLOC_078670	ELP6	chr3:47536983-47555199	q1	q2	OK	16.284	65.5116	2.00829	1.9627	0.00155	0.00741914	yes	49.2276
XLOC_028068	XLOC_028068	-	chr12:61734109-61734303	q1	q2	OK	7.22751	56.4161	2.96454	12.0004	0.03655	0.0743665	no	49.1886
XLOC_053663	XLOC_053663	MVB12A	chr19:17521587-17559376	q1	q2	OK	12.2935	61.4581	2.3217	1.82888	0.0405	0.0808462	no	49.1646
XLOC_059482	XLOC_059482	IMP4	chr2:131100460-131106732	q1	q2	OK	12.7671	61.8663	2.27673	1.92703	0.0042	0.0134661	yes	49.0992
XLOC_046845	XLOC_046845	DCAF7	chr17:61626796-61671692	q1	q2	OK	15.489	64.4831	2.05768	1.51341	0.0121	0.030326	yes	48.9941
XLOC_001083	XLOC_001083	CAPN2	chr1:223889294-223963720	q1	q2	OK	13.2758	62.2355	2.22894	2.00504	0.00195	0.0083723	yes	48.9597
XLOC_046875	XLOC_046875	AMZ2	chr17:66244144-66253305	q1	q2	OK	15.3293	64.2794	2.06806	1.95136	0.00145	0.00720453	yes	48.9501
XLOC_031041	XLOC_031041	MTIF3	chr13:27998680-28024739	q1	q2	OK	17.2163	66.1326	1.94158	0.712806	0.22155	0.317179	no	48.9163
XLOC_078970	XLOC_078970	ATR	chr3:142168076-142297668	q1	q2	OK	13.0055	61.9095	2.25104	1.01189	0.08915	0.154478	no	48.904
XLOC_020340	XLOC_020340	MIR3656,TRAPPC4	chr11:118889240-118894385	q1	q2	OK	15.9409	64.8368	2.02408	2.08307	0.0012	0.00665949	yes	48.8959
XLOC_025664	XLOC_025664	CCT2	chr12:69979207-69995357	q1	q2	OK	15.4464	64.3225	2.05805	1.90753	0.00185	0.00812424	yes	48.8761
XLOC_054462	XLOC_054462	SMIM7	chr19:16749182-16804392	q1	q2	OK	13.7011	62.5344	2.19036	1.80101	0.02165	0.0484411	yes	48.8333
XLOC_032588	XLOC_032588	VRK1	chr14:97263683-97348017	q1	q2	OK	15.3425	64.0123	2.06082	1.87159	0.002	0.00848386	yes	48.6698
XLOC_014298	XLOC_014298	ZNF503	chr10:77157602-77168740	q1	q2	OK	11.7311	60.3665	2.36342	2.59394	0.00135	0.00698299	yes	48.6354
XLOC_026434	XLOC_026434	ANAPC5	chr12:121746026-121792121	q1	q2	OK	13.8554	62.4804	2.17295	1.89843	0.0023	0.00918338	yes	48.625
XLOC_032523	XLOC_032523	GPATCH2L	chr14:76618078-76696191	q1	q2	OK	18.2892	66.8603	1.87016	2.81688	0.09745	0.165716	no	48.5711
XLOC_020060	XLOC_020060	TAF6L,TMEM179B	chr11:62538381-62559486	q1	q2	OK	15.9792	64.5427	2.01406	1.9034	0.01295	0.0320243	yes	48.5635
XLOC_047579	XLOC_047579	HN1	chr17:73131343-73150775	q1	q2	OK	13.6784	62.2262	2.18562	2.17882	0.00075	0.0055596	yes	48.5478
XLOC_097466	XLOC_097466	FSCN1	chr7:5632407-5649481	q1	q2	OK	11.0567	59.5975	2.43033	2.39046	0.00125	0.00677642	yes	48.5408
XLOC_075011	XLOC_075011	PI4KAP2	chr22:21771692-21871780	q1	q2	OK	11.8828	60.4191	2.34613	1.6224	0.02865	0.0609938	no	48.5363
XLOC_040607	XLOC_040607	CENPN	chr16:81009698-81066709	q1	q2	OK	13.0156	61.4997	2.24034	1.6774	0.00755	0.0209093	yes	48.4841
XLOC_001646	XLOC_001646	MCOLN2	chr1:85391265-85462796	q1	q2	OK	11.2893	59.6357	2.40122	1.68016	0.03245	0.0675357	no	48.3464
XLOC_001841	XLOC_001841	VPS72	chr1:151148775-151162689	q1	q2	OK	11.8346	60.1662	2.34595	2.41326	0.00015	0.00329832	yes	48.3316
XLOC_000335	XLOC_000335	CDC20	chr1:43824625-43828873	q1	q2	OK	14.0647	62.3603	2.14855	2.33339	0.0012	0.00665949	yes	48.2956
XLOC_025821	XLOC_025821	RNF10	chr12:120972131-121015558	q1	q2	OK	14.4117	62.7028	2.12129	1.58153	0.00495	0.0151603	yes	48.2911
XLOC_068521	XLOC_068521	EEF1A2	chr20:62118566-62130668	q1	q2	OK	11.4545	59.7219	2.38234	2.61639	0.00085	0.00577448	yes	48.2674
XLOC_114666	XLOC_114666	-	chrX:70182804-70183379	q1	q2	OK	14.8942	63.0806	2.08245	3.47245	0.00035	0.00428045	yes	48.1864
XLOC_082930	XLOC_082930	ENOPH1	chr4:83351693-83382245	q1	q2	OK	15.0317	63.2119	2.07218	1.90722	0.002	0.00848386	yes	48.1802
XLOC_091379	XLOC_091379	MRPL14	chr6:44064870-44095207	q1	q2	OK	16.2081	64.2579	1.98716	1.35936	0.0562	0.105861	no	48.0498
XLOC_002134	XLOC_002134	ADIPOR1	chr1:202909959-202927700	q1	q2	OK	13.7828	61.7919	2.16455	2.01821	0.0013	0.00690503	yes	48.0091
XLOC_036432	XLOC_036432	PTPLAD1	chr15:65822826-65870693	q1	q2	OK	16.6319	64.6246	1.95813	1.75587	0.0056	0.0165967	yes	47.9927
XLOC_085231	XLOC_085231	SUB1	chr5:32585604-32604201	q1	q2	OK	14.7787	62.7419	2.08591	1.70903	0.00425	0.0135538	yes	47.9632
XLOC_084889	XLOC_084889	-	chr4:113627417-113627592	q1	q2	OK	3.7111	51.6126	3.7978	12.7556	0.19945	0.29206	no	47.9015
XLOC_091065	XLOC_091065	MRPL18	chr6:160210735-160219580	q1	q2	OK	15.9036	63.7885	2.00394	1.80788	0.0016	0.00753132	yes	47.8849
XLOC_059184	XLOC_059184	LOC100505876	chr2:37423634-37458740	q1	q2	OK	13.9595	61.836	2.1472	1.46952	0.04315	0.0852907	no	47.8765
XLOC_093139	XLOC_093139	-	chr6:27513392-27513887	q1	q2	OK	4.75079	52.5783	3.46823	5.98544	5e-05	0.00221242	yes	47.8275
XLOC_001624	XLOC_001624	ZRANB2	chr1:71318035-71546998	q1	q2	OK	15.2843	63.1035	2.04567	1.68865	0.00485	0.0149325	yes	47.8192
XLOC_033004	XLOC_033004	DDX24	chr14:94517267-94547558	q1	q2	OK	15.1736	62.9226	2.05202	1.96551	0.00365	0.012259	yes	47.749
XLOC_074850	XLOC_074850	MPST	chr22:37381248-37447590	q1	q2	OK	14.1839	61.9071	2.12585	1.03198	0.15555	0.240335	no	47.7232
XLOC_090723	XLOC_090723	PFDN6	chr6:33257373-33292331	q1	q2	OK	13.4718	61.1788	2.18308	1.07391	0.27125	0.370863	no	47.707
XLOC_085187	XLOC_085187	SDHA	chr5:218355-257178	q1	q2	OK	14.3969	62.0814	2.1084	1.96396	0.00255	0.00973772	yes	47.6845
XLOC_031151	XLOC_031151	MZT1	chr13:73282494-73301938	q1	q2	OK	15.4844	63.1657	2.02832	1.9569	0.00305	0.0109086	yes	47.6813
XLOC_074902	XLOC_074902	C22orf32	chr22:42475694-42480386	q1	q2	OK	16.746	64.4015	1.94328	1.82807	0.0023	0.00918338	yes	47.6555
XLOC_112596	XLOC_112596	GDI1	chrX:153665258-153672327	q1	q2	OK	13.0455	60.6977	2.21809	2.09787	0.00145	0.00720453	yes	47.6522
XLOC_115822	XLOC_115822	-	chrX:124187532-124187717	q1	q2	OK	7.47999	55.0614	2.87993	13.7056	0.04835	0.0937124	no	47.5814
XLOC_047189	XLOC_047189	IFT20	chr17:26646120-26662515	q1	q2	OK	13.0896	60.6707	2.21258	1.38794	0.02665	0.0574683	no	47.5811
XLOC_053846	XLOC_053846	EGLN2,MIA,MIA-RAB4B,RAB4B,RAB4B-EGLN2	chr19:41281081-41319433	q1	q2	OK	13.7401	61.2956	2.15739	2.04357	0.0029	0.0105722	yes	47.5555
XLOC_110416	XLOC_110416	-	chr9:99899484-99899666	q1	q2	OK	5.5899	53.1412	3.24894	11.9523	0.08505	0.1484	no	47.5513
XLOC_053662	XLOC_053662	ANO8,GTPBP3	chr19:17420336-17501370	q1	q2	OK	13.87	61.4197	2.14673	1.17977	0.1064	0.177889	no	47.5497
XLOC_073125	XLOC_073125	PIGP	chr21:38437663-38445458	q1	q2	OK	11.3618	58.8999	2.37407	2.53942	0.00015	0.00329832	yes	47.5381
XLOC_000776	XLOC_000776	DAP3	chr1:155658881-155709098	q1	q2	OK	13.6095	61.0953	2.16645	1.9086	0.0013	0.00690503	yes	47.4858
XLOC_094840	XLOC_094840	-	chr6:141167090-141167645	q1	q2	OK	14.2795	61.7641	2.11282	3.67837	0.00015	0.00329832	yes	47.4846
XLOC_006769	XLOC_006769	-	chr1:55353874-55354047	q1	q2	OK	6.89194	54.3439	2.97913	12.4706	0.09935	0.168375	no	47.452
XLOC_040721	XLOC_040721	ZNF598	chr16:2039945-2076807	q1	q2	OK	13.3965	60.77	2.1815	1.45754	0.04165	0.0828043	no	47.3735
XLOC_032814	XLOC_032814	EAPP	chr14:34985134-35008943	q1	q2	OK	15.551	62.9223	2.01656	1.93021	0.0011	0.00638575	yes	47.3713
XLOC_104629	XLOC_104629	MIR3610,RAD21	chr8:117858169-117889107	q1	q2	OK	13.7456	61.1123	2.1525	1.86391	0.0036	0.0121498	yes	47.3667
XLOC_085408	XLOC_085408	AP3S1	chr5:115177593-115249778	q1	q2	OK	13.2911	60.5801	2.18838	2.08332	0.00065	0.00528361	yes	47.289
XLOC_060205	XLOC_060205	MKI67IP	chr2:122407229-122494503	q1	q2	OK	12.4663	59.7022	2.25975	1.96254	0.0014	0.00709349	yes	47.2359
XLOC_000189	XLOC_000189	SRRM1	chr1:24969593-24999772	q1	q2	OK	16.8037	64.0339	1.93006	1.48446	0.01305	0.032205	yes	47.2302
XLOC_060311	XLOC_060311	DLX2	chr2:172964052-172967549	q1	q2	OK	10.5192	57.7189	2.45602	2.64295	0.0005	0.00486433	yes	47.1997
XLOC_059692	XLOC_059692	XRCC5	chr2:216974019-217071016	q1	q2	OK	15.3238	62.4798	2.02762	1.82608	0.0049	0.015052	yes	47.156
XLOC_068439	XLOC_068439	PLTP	chr20:44517110-44541003	q1	q2	OK	11.7701	58.8558	2.32205	1.8741	0.0038	0.0125921	yes	47.0857
XLOC_078214	XLOC_078214	TRMT10C	chr3:101280679-101285290	q1	q2	OK	13.2565	60.2509	2.18429	2.28569	0.0007	0.00541238	yes	46.9944
XLOC_054628	XLOC_054628	BLVRB,SERTAD3	chr19:40939949-40972872	q1	q2	OK	11.9607	58.9549	2.30131	1.72699	0.0158	0.037709	yes	46.9942
XLOC_083386	XLOC_083386	SEC31A	chr4:83739499-83812419	q1	q2	OK	14.6917	61.6605	2.06935	1.59269	0.0052	0.0157182	yes	46.9688
XLOC_045725	XLOC_045725	-	chr16:82170450-82170618	q1	q2	OK	18.1244	65.0437	1.84347	11.644	0.0716	0.129103	no	46.9193
XLOC_087425	XLOC_087425	-	chr5:34142065-34142259	q1	q2	OK	9.11636	56.0289	2.61964	11.1185	0.029	0.0615746	no	46.9125
XLOC_112459	XLOC_112459	PLS3	chrX:114795176-114885179	q1	q2	OK	15.5131	62.4167	2.00844	1.68947	0.00585	0.0171699	yes	46.9036
XLOC_104532	XLOC_104532	HEY1	chr8:80676244-80680098	q1	q2	OK	15.9855	62.8431	1.97499	1.83352	0.00375	0.0124782	yes	46.8576
XLOC_093134	XLOC_093134	-	chr6:27205201-27205421	q1	q2	OK	14.5766	61.3827	2.07418	9.36632	0.0106	0.0272317	yes	46.8061
XLOC_025749	XLOC_025749	C12orf45	chr12:105380097-105388505	q1	q2	OK	15.3414	62.1363	2.018	3.22671	0.0005	0.00486433	yes	46.7949
XLOC_098560	XLOC_098560	MNX1	chr7:156793400-156803359	q1	q2	OK	9.08004	55.8442	2.62064	3.0935	0.00025	0.0038646	yes	46.7642
XLOC_008327	XLOC_008327	-	chr1:119725357-119725584	q1	q2	OK	5.34733	52.1037	3.2845	10.0333	0.02115	0.04749	yes	46.7564
XLOC_026458	XLOC_026458	EIF2B1	chr12:124086671-124147151	q1	q2	OK	13.1604	59.8955	2.18624	1.64764	0.0176	0.0410813	yes	46.7351
XLOC_082709	XLOC_082709	BLOC1S4	chr4:6717841-6719387	q1	q2	OK	13.8985	60.6233	2.12495	2.61214	0.00115	0.00651284	yes	46.7248
XLOC_053764	XLOC_053764	HAMP,USF2	chr19:35759895-35781785	q1	q2	OK	12.2686	58.9878	2.26545	2.15547	0.00755	0.0209093	yes	46.7192
XLOC_054005	XLOC_054005	PRMT1	chr19:50180408-50191806	q1	q2	OK	15.6725	62.3755	1.99274	2.04234	0.00165	0.00765795	yes	46.703
XLOC_097507	XLOC_097507	NUPL2	chr7:23221445-23240638	q1	q2	OK	11.1542	57.842	2.37453	2.14552	0.00015	0.00329832	yes	46.6878
XLOC_007552	XLOC_007552	-	chr1:90421804-90421994	q1	q2	OK	8.47938	55.0792	2.69948	12.1388	0.03235	0.0673667	no	46.5998
XLOC_054021	XLOC_054021	EMC10	chr19:50970044-50994567	q1	q2	OK	13.8105	60.3686	2.12803	1.67895	0.0106	0.0272317	yes	46.5581
XLOC_030896	XLOC_030896	RNASEH2B	chr13:51456514-51544596	q1	q2	OK	19.2578	65.8028	1.7727	1.57405	0.00585	0.0171699	yes	46.545
XLOC_060473	XLOC_060473	FARSB	chr2:223436161-223520827	q1	q2	OK	14.536	61.0778	2.07102	2.01585	0.0025	0.00962181	yes	46.5418
XLOC_112501	XLOC_112501	HPRT1	chrX:133594174-133634698	q1	q2	OK	15.0905	61.6284	2.02995	2.29322	0.001	0.00614983	yes	46.5379
XLOC_079044	XLOC_079044	RPL22L1	chr3:170582664-170588045	q1	q2	OK	11.5655	58.038	2.32717	2.14144	0.00075	0.0055596	yes	46.4725
XLOC_013922	XLOC_013922	DPCD	chr10:103338492-103454743	q1	q2	OK	11.556	58.0277	2.32811	1.6563	0.0642	0.118213	no	46.4717
XLOC_093142	XLOC_093142	-	chr6:27655839-27656367	q1	q2	OK	3.58635	50.0513	3.80282	6.09683	5e-05	0.00221242	yes	46.4649
XLOC_037187	XLOC_037187	-	chr15:31074588-31074766	q1	q2	OK	8.28116	54.7365	2.7246	13.5234	0.0459	0.0897549	no	46.4553
XLOC_026111	XLOC_026111	ARF3	chr12:49326717-49355773	q1	q2	OK	13.3245	59.7613	2.16513	1.72531	0.00405	0.0131179	yes	46.4368
XLOC_075147	XLOC_075147	SNORD83B	chr22:39708886-39715670	q1	q2	NOTEST	0	46.4131	inf	0	1	1	no	46.4131
XLOC_047227	XLOC_047227	UTP6	chr17:30189373-30228729	q1	q2	OK	13.5401	59.9517	2.14657	1.97686	0.0012	0.00665949	yes	46.4116
XLOC_059402	XLOC_059402	MRPS9	chr2:105654482-105716418	q1	q2	OK	11.3632	57.7058	2.34434	2.66249	0.00025	0.0038646	yes	46.3426
XLOC_104418	XLOC_104418	TMEM66	chr8:29920257-30108213	q1	q2	OK	12.2342	58.3983	2.25501	1.61354	0.02	0.0454572	yes	46.1641
XLOC_068477	XLOC_068477	AURKA	chr20:54944444-54967351	q1	q2	OK	12.4284	58.5876	2.23695	2.03969	0.00105	0.00626945	yes	46.1592
XLOC_078486	XLOC_078486	EIF4A2	chr3:186501360-186524484	q1	q2	OK	9.97386	56.0993	2.49176	1.43936	0.0188	0.0432637	yes	46.1254
XLOC_078414	XLOC_078414	SMC4	chr3:160117429-160152755	q1	q2	OK	14.5608	60.6604	2.05866	1.62691	0.00625	0.0180707	yes	46.0996
XLOC_047439	XLOC_047439	HOXB6	chr17:46667799-46683774	q1	q2	OK	7.8986	53.959	2.7722	2.03435	0.005	0.015283	yes	46.0604
XLOC_104592	XLOC_104592	HRSP12	chr8:99114566-99129418	q1	q2	OK	9.56019	55.6146	2.54035	2.48785	0.0002	0.00362778	yes	46.0544
XLOC_086124	XLOC_086124	RAB24	chr5:176727452-176730744	q1	q2	OK	13.8145	59.8596	2.1154	2.20946	0.0012	0.00665949	yes	46.0451
XLOC_098426	XLOC_098426	NDUFA5	chr7:123181082-123197958	q1	q2	OK	15.562	61.5029	1.98263	2.08302	0.00195	0.0083723	yes	45.9409
XLOC_056368	XLOC_056368	-	chr19:28212609-28212824	q1	q2	OK	4.27995	50.1931	3.55182	9.75176	0.05195	0.0992879	no	45.9132
XLOC_032596	XLOC_032596	EVL	chr14:100531661-100612099	q1	q2	OK	12.1617	57.9143	2.25157	2.03622	0.00175	0.00787939	yes	45.7526
XLOC_116895	XLOC_116895	-	chrY:13249536-13249707	q1	q2	OK	16.2932	62.0371	1.92886	12.5734	0.06005	0.111813	no	45.7439
XLOC_091475	XLOC_091475	RARS2	chr6:88223644-88299735	q1	q2	OK	14.8642	60.5923	2.0273	1.76133	0.00185	0.00812424	yes	45.7281
XLOC_068175	XLOC_068175	NELFCD	chr20:57556262-57582309	q1	q2	OK	14.1302	59.8233	2.08193	2.08332	0.00235	0.00929689	yes	45.6931
XLOC_104060	XLOC_104060	MRPL15	chr8:55047780-55061074	q1	q2	OK	12.0712	57.7356	2.25789	2.41811	0.0008	0.00568951	yes	45.6644
XLOC_090929	XLOC_090929	RPF2	chr6:111303268-111348387	q1	q2	OK	15.7239	61.335	1.96376	1.76702	0.00285	0.0104358	yes	45.6111
XLOC_020688	XLOC_020688	NUP160	chr11:47799623-47870057	q1	q2	OK	11.8561	57.4535	2.27676	1.79309	0.0023	0.00918338	yes	45.5974
XLOC_021803	XLOC_021803	-	chr11:35547855-35548367	q1	q2	OK	10.6574	56.2525	2.40007	4.24742	5e-05	0.00221242	yes	45.5951
XLOC_108137	XLOC_108137	LOC100129034,NEK6	chr9:127019884-127177752	q1	q2	OK	11.8672	57.4576	2.27551	1.4226	0.0162	0.0384592	yes	45.5904
XLOC_097957	XLOC_097957	CUL1	chr7:148395788-148498272	q1	q2	OK	11.9888	57.5239	2.26248	1.99673	0.0013	0.00690503	yes	45.5351
XLOC_032956	XLOC_032956	C14orf1	chr14:76117232-76127538	q1	q2	OK	14.1231	59.6207	2.07776	2.38909	0.0009	0.00588592	yes	45.4976
XLOC_086051	XLOC_086051	RBM22	chr5:150070349-150080669	q1	q2	OK	13.0717	58.509	2.16222	1.90572	0.0013	0.00690503	yes	45.4373
XLOC_047495	XLOC_047495	SKA2	chr17:57187159-57284070	q1	q2	OK	15.0179	60.3404	2.00644	1.48306	0.0172	0.0403004	yes	45.3225
XLOC_036572	XLOC_036572	MRPS11	chr15:89002708-89026206	q1	q2	OK	12.2972	57.6195	2.22823	1.57521	0.0132	0.0325119	yes	45.3223
XLOC_040693	XLOC_040693	RPUSD1	chr16:820788-838383	q1	q2	OK	14.0078	59.3256	2.08242	1.37829	0.036	0.0735043	no	45.3178
XLOC_091566	XLOC_091566	EPB41L2	chr6:131160483-131384462	q1	q2	OK	12.2588	57.5685	2.23146	1.83904	0.00285	0.0104358	yes	45.3097
XLOC_046992	XLOC_046992	GLOD4	chr17:662548-696392	q1	q2	OK	14.0242	59.3128	2.08043	1.79762	0.0104	0.0268523	yes	45.2886
XLOC_075007	XLOC_075007	THAP7	chr22:21354060-21386890	q1	q2	OK	13.3897	58.669	2.13148	1.36979	0.12635	0.202855	no	45.2793
XLOC_047418	XLOC_047418	RPRML	chr17:45054029-45056761	q1	q2	OK	11.0389	56.2914	2.35032	3.22439	5e-05	0.00221242	yes	45.2525
XLOC_025448	XLOC_025448	CMAS	chr12:22199109-22218606	q1	q2	OK	11.454	56.6863	2.30715	2.28579	0.0003	0.00409677	yes	45.2323
XLOC_104055	XLOC_104055	UBE2V2	chr8:48920991-48976222	q1	q2	OK	14.137	59.3232	2.06912	1.77581	0.00275	0.0102066	yes	45.1862
XLOC_104947	XLOC_104947	-	chr8:6561021-6561195	q1	q2	OK	5.2704	50.4396	3.25857	14.6823	0.1132	0.186025	no	45.1692
XLOC_013562	XLOC_013562	GTPBP4	chr10:1034348-1063714	q1	q2	OK	13.5248	58.6546	2.11663	1.85795	0.002	0.00848386	yes	45.1298
XLOC_002074	XLOC_002074	ACBD6	chr1:180257351-180472022	q1	q2	OK	10.3362	55.4095	2.42243	2.48925	0.00025	0.0038646	yes	45.0733
XLOC_108212	XLOC_108212	CEL,GTF3C5	chr9:135906061-135956490	q1	q2	OK	15.1508	60.2183	1.99081	1.88255	0.0108	0.0276696	yes	45.0675
XLOC_040538	XLOC_040538	TMEM208	chr16:67218239-67282519	q1	q2	OK	13.1095	58.1561	2.14932	0.840033	0.3041	0.406971	no	45.0466
XLOC_108258	XLOC_108258	FAM69B	chr9:139607023-139622636	q1	q2	OK	13.7508	58.7388	2.0948	1.05968	0.098	0.16652	no	44.988
XLOC_020774	XLOC_020774	MTA2	chr11:62359550-62369312	q1	q2	OK	12.9592	57.8696	2.15882	1.94416	0.0018	0.00800582	yes	44.9104
XLOC_100133	XLOC_100133	-	chr7:64693445-64693688	q1	q2	OK	5.47334	50.3424	3.20128	9.3487	0.0078	0.0214445	yes	44.8691
XLOC_025622	XLOC_025622	MARS	chr12:57881735-57914300	q1	q2	OK	12.639	57.502	2.18573	1.94467	0.0041	0.0132262	yes	44.863
XLOC_030906	XLOC_030906	SUGT1	chr13:53226830-53262433	q1	q2	OK	12.3267	57.1868	2.2139	2.0733	0.0005	0.00486433	yes	44.8601
XLOC_067962	XLOC_067962	DSTN	chr20:17550598-17588883	q1	q2	OK	15.0905	59.9105	1.98916	1.87347	0.0022	0.00893981	yes	44.82
XLOC_075081	XLOC_075081	PES1	chr22:30970733-31003000	q1	q2	OK	11.7404	56.4991	2.26675	2.18039	0.00145	0.00720453	yes	44.7587
XLOC_019806	XLOC_019806	EIF3F	chr11:8008866-8017719	q1	q2	OK	12.7529	57.4971	2.17266	2.77858	0.0002	0.00362778	yes	44.7442
XLOC_112482	XLOC_112482	STAG2	chrX:123092930-123236557	q1	q2	OK	14.3566	59.0272	2.03967	1.50635	0.0103	0.0266452	yes	44.6706
XLOC_059063	XLOC_059063	ACP1	chr2:264868-278988	q1	q2	OK	13.9335	58.5886	2.07207	1.88141	0.0016	0.00753132	yes	44.6551
XLOC_112380	XLOC_112380	APOOL	chrX:84258884-84363974	q1	q2	OK	18.3222	62.9399	1.78038	2.76556	0.12755	0.204431	no	44.6177
XLOC_020833	XLOC_020833	-	chr11:65339375-65339588	q1	q2	OK	28.7134	73.3045	1.35218	7.54663	0.0297	0.062801	no	44.5911
XLOC_063053	XLOC_063053	-	chr2:47917794-47917996	q1	q2	OK	6.19181	50.7776	3.03576	11.0516	0.0416	0.0827278	no	44.5858
XLOC_074783	XLOC_074783	CRYBB2P1	chr22:25659014-25917136	q1	q2	OK	19.3946	63.974	1.72183	0.13765	0.7801	0.837331	no	44.5794
XLOC_001330	XLOC_001330	RCC2	chr1:17733250-17766250	q1	q2	OK	11.854	56.4268	2.251	2.04481	0.0023	0.00918338	yes	44.5728
XLOC_014453	XLOC_014453	RGS10	chr10:121256660-121302222	q1	q2	OK	12.5697	57.1248	2.18416	2.28584	0.0006	0.00515116	yes	44.5551
XLOC_036354	XLOC_036354	CKMT1B	chr15:43663312-43910998	q1	q2	OK	9.80277	54.3561	2.47118	1.52108	0.04095	0.081631	no	44.5533
XLOC_032503	XLOC_032503	ZNF410	chr14:74353317-74399115	q1	q2	OK	14.5712	59.1244	2.02064	1.97606	0.00085	0.00577448	yes	44.5532
XLOC_000365	XLOC_000365	TMEM69	chr1:46153842-46216485	q1	q2	OK	14.7049	59.2561	2.01067	2.10139	0.00225	0.00906605	yes	44.5512
XLOC_098317	XLOC_098317	MGC72080	chr7:97595615-97601758	q1	q2	OK	11.766	56.2969	2.25843	2.32081	0.00035	0.00428045	yes	44.5309
XLOC_053614	XLOC_053614	CCDC130,MRI1	chr19:13858752-13885202	q1	q2	OK	15.1836	59.7129	1.97553	1.79113	0.00505	0.0153856	yes	44.5293
XLOC_112517	XLOC_112517	HTATSF1	chrX:135579237-135594826	q1	q2	OK	13.5419	58.0553	2.09999	1.91652	0.00275	0.0102066	yes	44.5134
XLOC_083184	XLOC_083184	LYAR	chr4:4269428-4291896	q1	q2	OK	12.4876	56.9821	2.19002	2.12616	0.0007	0.00541238	yes	44.4945
XLOC_073044	XLOC_073044	BTG3	chr21:18965967-18985268	q1	q2	OK	10.3022	54.789	2.41093	2.40239	0.0001	0.00286937	yes	44.4868
XLOC_040565	XLOC_040565	VPS4A	chr16:69345268-69362052	q1	q2	OK	11.2321	55.7072	2.31023	1.86758	0.0023	0.00918338	yes	44.4751
XLOC_020782	XLOC_020782	BSCL2,HNRNPUL2,HNRNPUL2-BSCL2	chr11:62457733-62494857	q1	q2	OK	13.2618	57.7165	2.12171	1.75758	0.0052	0.0157182	yes	44.4547
XLOC_074947	XLOC_074947	CRELD2	chr22:50247496-50322780	q1	q2	OK	11.6548	56.1085	2.2673	1.05821	0.1132	0.186025	no	44.4537
XLOC_106230	XLOC_106230	-	chr8:57135517-57135764	q1	q2	OK	3.6194	48.0586	3.73097	9.59171	0.01835	0.0424639	yes	44.4392
XLOC_107894	XLOC_107894	CHMP5	chr9:33252469-33282067	q1	q2	OK	11.5529	55.9904	2.27693	1.59079	0.01	0.0260002	yes	44.4375
XLOC_091365	XLOC_091365	C6orf226	chr6:42856814-42858554	q1	q2	OK	12.8896	57.3224	2.15289	2.05899	0.0009	0.00588592	yes	44.4328
XLOC_020787	XLOC_020787	WDR74	chr11:62600302-62607628	q1	q2	OK	11.8811	56.2939	2.24431	2.24654	0.0004	0.00451052	yes	44.4128
XLOC_112556	XLOC_112556	HMGB3	chrX:150151762-150159254	q1	q2	OK	12.6655	57.0778	2.17203	1.81993	0.0027	0.0100906	yes	44.4123
XLOC_098094	XLOC_098094	TRA2A	chr7:23544073-23571656	q1	q2	OK	13.4865	57.896	2.10195	1.93271	0.0018	0.00800582	yes	44.4095
XLOC_030998	XLOC_030998	TFDP1	chr13:114238714-114295831	q1	q2	OK	12.4642	56.8383	2.18908	2.06474	0.00135	0.00698299	yes	44.3741
XLOC_059619	XLOC_059619	ASNSD1	chr2:190526088-190535680	q1	q2	OK	11.5576	55.8038	2.27152	2.02547	0.0009	0.00588592	yes	44.2462
XLOC_068296	XLOC_068296	RRBP1	chr20:17594319-17662928	q1	q2	OK	12.9173	57.1621	2.14575	1.72894	0.0045	0.0141315	yes	44.2448
XLOC_054170	XLOC_054170	ZNF444	chr19:56645120-56686473	q1	q2	OK	9.83064	54.0519	2.45899	1.94458	0.0112	0.0285147	yes	44.2213
XLOC_087493	XLOC_087493	-	chr5:49431722-49431840	q1	q2	OK	93.512	137.646	0.557738	9.16407	0.5431	0.639243	no	44.134
XLOC_007556	XLOC_007556	-	chr1:90498948-90499172	q1	q2	OK	4.90593	49.0152	3.32063	10.4953	0.01925	0.0440453	yes	44.1093
XLOC_014474	XLOC_014474	UROS	chr10:127471223-127511837	q1	q2	OK	15.2828	59.3635	1.95766	2.03286	0.01035	0.0267393	yes	44.0807
XLOC_000224	XLOC_000224	PPP1R8	chr1:28157251-28178183	q1	q2	OK	16.4417	60.5091	1.87979	1.79948	0.0053	0.0159422	yes	44.0674
XLOC_014257	XLOC_014257	SAR1A	chr10:71909957-71930285	q1	q2	OK	13.2883	57.2974	2.10831	1.82299	0.00265	0.00996942	yes	44.0091
XLOC_001339	XLOC_001339	AKR7A2	chr1:19626301-19638709	q1	q2	OK	12.8518	56.8359	2.14483	1.97026	0.00215	0.00879802	yes	43.9841
XLOC_040729	XLOC_040729	BRICD5,PGP	chr16:2246981-2318417	q1	q2	OK	12.8252	56.7909	2.14668	0.407639	0.49705	0.597908	no	43.9657
XLOC_020601	XLOC_020601	SAAL1	chr11:18101888-18127646	q1	q2	OK	13.0139	56.9683	2.1301	1.99515	0.00085	0.00577448	yes	43.9544
XLOC_046598	XLOC_046598	TMEM98	chr17:31254927-31268667	q1	q2	OK	12.7835	56.734	2.14993	2.1879	0.00065	0.00528361	yes	43.9505
XLOC_025851	XLOC_025851	TMED2	chr12:124069010-124083516	q1	q2	OK	14.0606	57.9747	2.04376	1.83221	0.00235	0.00929689	yes	43.9141
XLOC_085669	XLOC_085669	RUFY1	chr5:178977561-179037027	q1	q2	OK	12.9283	56.7715	2.13463	2.02084	0.00125	0.00677642	yes	43.8432
XLOC_026374	XLOC_026374	GLTP	chr12:110288635-110318293	q1	q2	OK	14.9227	58.7366	1.97675	1.90683	0.00235	0.00929689	yes	43.8139
XLOC_074953	XLOC_074953	SELO	chr22:50639407-50683400	q1	q2	OK	12.6981	56.5016	2.15368	1.2488	0.1085	0.180059	no	43.8035
XLOC_020755	XLOC_020755	PRPF19	chr11:60658019-60674061	q1	q2	OK	13.3724	57.1708	2.09602	1.71987	0.00265	0.00996942	yes	43.7984
XLOC_108168	XLOC_108168	COQ4,SLC27A4	chr9:131071395-131133486	q1	q2	OK	13.845	57.6278	2.0574	1.16822	0.08955	0.155034	no	43.7828
XLOC_053451	XLOC_053451	WDR18	chr19:980026-1000339	q1	q2	OK	13.8057	57.5755	2.06019	1.3864	0.0318	0.066401	no	43.7698
XLOC_013755	XLOC_013755	DDX21	chr10:70715878-70744825	q1	q2	OK	13.7672	57.5179	2.06278	1.64026	0.00685	0.0194173	yes	43.7507
XLOC_014051	XLOC_014051	ZNF511	chr10:135092133-135126669	q1	q2	OK	12.5181	56.2288	2.16729	1.21912	0.06255	0.115699	no	43.7107
XLOC_013927	XLOC_013927	NOLC1	chr10:103911932-103923661	q1	q2	OK	12.1207	55.8254	2.20345	1.86708	0.0025	0.00962181	yes	43.7047
XLOC_000683	XLOC_000683	BOLA1	chr1:149871154-149872348	q1	q2	OK	10.8218	54.4978	2.33226	3.47968	0.0002	0.00362778	yes	43.676
XLOC_000451	XLOC_000451	GADD45A	chr1:68150859-68154021	q1	q2	OK	11.4656	55.1031	2.26482	2.41454	0.00025	0.0038646	yes	43.6375
XLOC_016038	XLOC_016038	-	chr10:71953567-71953790	q1	q2	OK	8.50667	52.0894	2.61432	9.76708	0.0117	0.0295019	yes	43.5827
XLOC_036815	XLOC_036815	PPIB	chr15:64443895-64455354	q1	q2	OK	13.1888	56.7402	2.10506	2.00661	0.00495	0.0151603	yes	43.5514
XLOC_040254	XLOC_040254	C16orf59,CCNF	chr16:2479394-2517809	q1	q2	OK	9.05983	52.6103	2.53779	1.69846	0.008	0.0218467	yes	43.5505
XLOC_025642	XLOC_025642	XPOT	chr12:64798152-64842604	q1	q2	OK	12.4862	56.0107	2.16537	1.85204	0.0032	0.0112436	yes	43.5245
XLOC_053586	XLOC_053586	PRKCSH	chr19:11530162-11561797	q1	q2	OK	12.4413	55.9366	2.16866	2.09162	0.00215	0.00879802	yes	43.4953
XLOC_025629	XLOC_025629	OS9	chr12:58087737-58115638	q1	q2	OK	13.2096	56.6446	2.10035	1.85019	0.00245	0.00950919	yes	43.435
XLOC_108620	XLOC_108620	CDC26	chr9:116029289-116056875	q1	q2	OK	12.3803	55.765	2.17131	1.5858	0.04885	0.0944945	no	43.3847
XLOC_047038	XLOC_047038	MYBBP1A	chr17:4402128-4458681	q1	q2	OK	12.6311	55.9838	2.14803	1.88728	0.00455	0.0142387	yes	43.3527
XLOC_108745	XLOC_108745	SURF4	chr9:136223420-136243005	q1	q2	OK	14.0814	57.4088	2.02748	1.52183	0.0175	0.040901	yes	43.3274
XLOC_025713	XLOC_025713	METAP2	chr12:95867821-95909631	q1	q2	OK	14.8668	58.184	1.96852	1.61963	0.00575	0.0169387	yes	43.3172
XLOC_108701	XLOC_108701	CIZ1	chr9:130927975-131038268	q1	q2	OK	12.6731	55.943	2.14218	1.38663	0.0462	0.0902187	no	43.2699
XLOC_045197	XLOC_045197	-	chr16:71678680-71757795	q1	q2	OK	1.62111	44.8677	4.79063	0.614626	0.34145	0.445691	no	43.2466
XLOC_078075	XLOC_078075	DHX30	chr3:47844398-47892070	q1	q2	OK	11.8719	55.0671	2.21364	1.91611	0.00295	0.0106893	yes	43.1952
XLOC_068520	XLOC_068520	KCNQ2	chr20:62007462-62103993	q1	q2	OK	12.0476	55.2325	2.19678	0.588325	0.32255	0.426341	no	43.1849
XLOC_041113	XLOC_041113	FANCA	chr16:89773540-89883065	q1	q2	OK	14.835	58.0039	1.96714	1.02599	0.1203	0.194972	no	43.1689
XLOC_054599	XLOC_054599	ECH1,LGALS4	chr19:39289448-39326709	q1	q2	OK	12.7673	55.925	2.13104	1.81894	0.01715	0.040227	yes	43.1577
XLOC_026122	XLOC_026122	MCRS1	chr12:49952080-49961911	q1	q2	OK	11.9408	55.0849	2.20575	2.18196	0.001	0.00614983	yes	43.1441
XLOC_032405	XLOC_032405	KLHDC2	chr14:50234786-50249856	q1	q2	OK	11.5851	54.7134	2.23962	2.51229	0.0009	0.00588592	yes	43.1283
XLOC_031057	XLOC_031057	HSPH1	chr13:31710568-31736117	q1	q2	OK	10.4037	53.5247	2.36311	2.07418	0.00105	0.00626945	yes	43.121
XLOC_036960	XLOC_036960	MRPL46	chr15:89002708-89026206	q1	q2	OK	12.8129	55.9229	2.12584	1.46201	0.0599	0.111602	no	43.11
XLOC_000247	XLOC_000247	ZCCHC17	chr1:31769716-31837816	q1	q2	OK	12.6883	55.7426	2.13528	1.97985	0.0009	0.00588592	yes	43.0543
XLOC_090704	XLOC_090704	EGFL8,PPT2,PPT2-EGFL8	chr6:32120578-32145888	q1	q2	OK	13.9516	56.9584	2.02948	1.55924	0.0267	0.0575589	no	43.0068
XLOC_020427	XLOC_020427	HRAS	chr11:507456-560792	q1	q2	OK	11.8856	54.8861	2.20723	0.871206	0.20235	0.295603	no	43.0005
XLOC_091017	XLOC_091017	LTV1	chr6:144164427-144185086	q1	q2	OK	13.6572	56.6526	2.05248	1.8799	0.00165	0.00765795	yes	42.9954
XLOC_025661	XLOC_025661	YEATS4	chr12:69753498-69784705	q1	q2	OK	12.8009	55.7874	2.12369	2.09169	0.00085	0.00577448	yes	42.9865
XLOC_033029	XLOC_033029	WARS	chr14:100800124-100842680	q1	q2	OK	12.5763	55.5453	2.14296	1.90209	0.00175	0.00787939	yes	42.969
XLOC_026309	XLOC_026309	UBE2N	chr12:93802087-93836026	q1	q2	OK	12.3834	55.292	2.15867	1.93045	0.0015	0.00730145	yes	42.9086
XLOC_019996	XLOC_019996	CNTF,ZFP91,ZFP91-CNTF	chr11:58346586-58403856	q1	q2	OK	12.4526	55.3559	2.1523	1.70147	0.0072	0.0201602	yes	42.9033
XLOC_040406	XLOC_040406	KIF22	chr16:29801475-29817178	q1	q2	OK	12.6057	55.4818	2.13794	1.93975	0.00325	0.0113784	yes	42.8761
XLOC_000390	XLOC_000390	CDKN2C	chr1:51434366-51440309	q1	q2	OK	11.8099	54.68	2.21102	2.19568	0.00055	0.00501352	yes	42.8701
XLOC_020848	XLOC_020848	YIF1A	chr11:66045671-66059275	q1	q2	OK	12.2884	55.1427	2.16588	2.05269	0.00365	0.012259	yes	42.8543
XLOC_059970	XLOC_059970	PIGF	chr2:46769866-46844251	q1	q2	OK	8.3848	51.1959	2.61018	1.0484	0.09585	0.163395	no	42.8111
XLOC_078236	XLOC_078236	ABHD10	chr3:111697722-111712215	q1	q2	OK	13.8155	56.622	2.03507	1.77913	0.0023	0.00918338	yes	42.8065
XLOC_074919	XLOC_074919	ARHGAP8,PRR5,PRR5-ARHGAP8	chr22:45053349-45258664	q1	q2	OK	13.4064	56.2124	2.06796	1.58288	0.0307	0.0645734	no	42.806
XLOC_001278	XLOC_001278	DFFA	chr1:10515762-10532616	q1	q2	OK	13.5198	56.2538	2.05687	1.6116	0.0054	0.0161685	yes	42.734
XLOC_108803	XLOC_108803	RNF208,TMEM203,TPRN	chr9:140033608-140115775	q1	q2	OK	17.3609	60.0225	1.78966	0.60249	0.3515	0.456019	no	42.6616
XLOC_108397	XLOC_108397	VCP	chr9:35056064-35072739	q1	q2	OK	12.1952	54.8201	2.16839	2.0232	0.00285	0.0104358	yes	42.6249
XLOC_040798	XLOC_040798	GSPT1	chr16:11961984-12010519	q1	q2	OK	12.1809	54.8013	2.16959	1.6657	0.00465	0.0144802	yes	42.6204
XLOC_046535	XLOC_046535	KCNJ12,KCNJ18,MAP2K3	chr17:21139841-21356385	q1	q2	OK	15.8257	58.3961	1.8836	0.340582	0.3486	0.453048	no	42.5704
[truncated: 115,002 more rows]

## Sheet: ConHSgene_exp-q<0.05
test_id	gene_id	gene	locus	sample_1	sample_2	status	Control	HS	log2(fold_change)	test_stat	p_value	q_value	significant	Absolute increase in expression (FPKM)	Attributes	GEO accession is GSE79680
XLOC_093160	XLOC_093160	tRNA lysine	chr6:28715524-28715659	q1	q2	OK	0	213.515	#DIV/0!	nan	5e-05	0.00221242	yes	213.515	tRNA lysine
XLOC_054731	XLOC_054731	SNAR-E	chr19:47333841-47333961	q1	q2	OK	0	133.952	#DIV/0!	nan	5e-05	0.00221242	yes	133.952	SNAR-E
XLOC_052260	XLOC_052260	SNORD58C	chr18:47007547-47018935	q1	q2	OK	0	83.902	#DIV/0!	nan	0.00535	0.0160589	yes	83.902	SNORD58C
XLOC_062589	XLOC_062589	-	chr2:37546037-37546192	q1	q2	OK	0	82.5743	#DIV/0!	nan	5e-05	0.00221242	yes	82.5743	DNAse hypersensitivity site
XLOC_011365	XLOC_011365	-	chr1:219550193-219550354	q1	q2	OK	0	81.8951	#DIV/0!	nan	5e-05	0.00221242	yes	81.8951
XLOC_031939	XLOC_031939	-	chr13:92025085-92025239	q1	q2	OK	0	74.3853	#DIV/0!	nan	5e-05	0.00221242	yes	74.3853	EST BX107378
XLOC_081565	XLOC_081565	-	chr3:125709434-125709601	q1	q2	OK	0	58.222	#DIV/0!	nan	5e-05	0.00221242	yes	58.222	pseudogene
XLOC_065963	XLOC_065963	-	chr2:176779661-176779847	q1	q2	OK	0	49.5352	#DIV/0!	nan	5e-05	0.00221242	yes	49.5352	EST AW769483
XLOC_069029	XLOC_069029	-	chr20:5183041-5183269	q1	q2	OK	0	20.3568	#DIV/0!	nan	5e-05	0.00221242	yes	20.3568
XLOC_064018	XLOC_064018	-	chr2:96557493-96557663	q1	q2	OK	0	19.7807	#DIV/0!	nan	0.0025	0.00962181	yes	19.7807
XLOC_107276	XLOC_107276	-	chr8:135795973-135796332	q1	q2	OK	0	15.8587	#DIV/0!	nan	5e-05	0.00221242	yes	15.8587
XLOC_106326	XLOC_106326	-	chr8:91622130-91622425	q1	q2	OK	0	14.8852	#DIV/0!	nan	5e-05	0.00221242	yes	14.8852
XLOC_028087	XLOC_028087	-	chr12:67339098-67339392	q1	q2	OK	0	12.6872	#DIV/0!	nan	5e-05	0.00221242	yes	12.6872
XLOC_030748	XLOC_030748	-	chr12:132182086-132182295	q1	q2	OK	0	12.4395	#DIV/0!	nan	0.00025	0.0038646	yes	12.4395
XLOC_052496	XLOC_052496	-	chr18:19949809-19950077	q1	q2	OK	0	11.2399	#DIV/0!	nan	5e-05	0.00221242	yes	11.2399
XLOC_066504	XLOC_066504	-	chr2:223208572-223208854	q1	q2	OK	0	10.0276	#DIV/0!	nan	5e-05	0.00221242	yes	10.0276
XLOC_007212	XLOC_007212	-	chr1:61950506-61950721	q1	q2	OK	0	7.56996	#DIV/0!	nan	0.0056	0.0165967	yes	7.56996
XLOC_108783	XLOC_108783	MIR4674	chr9:139440624-139461757	q1	q2	OK	2.4257	54.4017	22.4272	2.30492	0.00715	0.0200619	yes	51.976
XLOC_090692	XLOC_090692	HSPA1B	chr6:31795438-31801519	q1	q2	OK	4.35946	89.6633	20.5675	4.08997	5e-05	0.00221242	yes	85.3038
XLOC_093154	XLOC_093154	-	chr6:28557163-28557522	q1	q2	OK	1.37118	27.3032	19.9122	6.17028	0.01715	0.040227	yes	25.932
XLOC_054436	XLOC_054436	DNAJB1	chr19:14607329-14629201	q1	q2	OK	8.98907	175.994	19.5787	3.0024	5e-05	0.00221242	yes	167.005
XLOC_052668	XLOC_052668	-	chr18:33218777-33219435	q1	q2	OK	0.47231	8.7208	18.4641	3.77986	0.01565	0.0374256	yes	8.24849
XLOC_078051	XLOC_078051	MIR564,TMEM42	chr3:44903379-44907582	q1	q2	OK	2.05878	33.46	16.2523	3.42425	5e-05	0.00221242	yes	31.4012
XLOC_084604	XLOC_084604	-	chr4:17788379-17789036	q1	q2	OK	0.584089	9.15126	15.6676	3.78666	0.00785	0.0215463	yes	8.56717
XLOC_032603	XLOC_032603	MEG3,MIR2392,MIR770	chr14:101267572-101334195	q1	q2	OK	2.76933	43.0578	15.5481	2.7437	0.0056	0.0165967	yes	40.2885
XLOC_093142	XLOC_093142	-	chr6:27655839-27656367	q1	q2	OK	3.58635	50.0513	13.9561	6.09683	5e-05	0.00221242	yes	46.4649
XLOC_033560	XLOC_033560	-	chr14:64944783-64945139	q1	q2	OK	2.43447	32.7929	13.4702	6.37303	0.0027	0.0100906	yes	30.3584
XLOC_106230	XLOC_106230	-	chr8:57135517-57135764	q1	q2	OK	3.6194	48.0586	13.2781	9.59171	0.01835	0.0424639	yes	44.4392
XLOC_023778	XLOC_023778	-	chr11:105874994-105875474	q1	q2	OK	0.907851	12.0476	13.2705	4.08196	0.0123	0.0307201	yes	11.1397
XLOC_106324	XLOC_106324	-	chr8:89044113-89044735	q1	q2	OK	0.66845	8.27136	12.3739	3.64396	0.00605	0.0176368	yes	7.60291
XLOC_081360	XLOC_081360	-	chr3:98295551-98295936	q1	q2	OK	1.1793	14.4963	12.2923	4.75001	0.0181	0.0420027	yes	13.317
XLOC_099134	XLOC_099134	-	chr7:27495961-27496397	q1	q2	OK	1.59581	18.6268	11.6723	4.86789	0.00255	0.00973772	yes	17.031
XLOC_094699	XLOC_094699	-	chr6:116593447-116593956	q1	q2	OK	1.37661	16.0339	11.6474	4.63659	0.001	0.00614983	yes	14.6573
XLOC_084605	XLOC_084605	-	chr4:17794854-17795928	q1	q2	OK	1.05098	12.061	11.476	4.21994	5e-05	0.00221242	yes	11.01
XLOC_045212	XLOC_045212	-	chr16:72366840-72367319	q1	q2	OK	0.764968	8.68142	11.3487	3.70058	0.02105	0.047295	yes	7.91645
XLOC_021846	XLOC_021846	-	chr11:43882488-43882857	q1	q2	OK	1.45353	16.459	11.3235	4.72433	0.014	0.0341854	yes	15.0055
XLOC_024795	XLOC_024795	-	chr11:125938437-125938587	q1	q2	OK	19.4254	218.2	11.2327	28.6945	0.0192	0.0439542	yes	198.775
XLOC_087693	XLOC_087693	-	chr5:121367516-121368119	q1	q2	OK	1.06403	11.9111	11.1943	3.88705	0.00095	0.00603881	yes	10.8471
XLOC_057608	XLOC_057608	-	chr19:38226621-38226841	q1	q2	OK	5.80001	64.7445	11.1628	11.194	0.01555	0.037236	yes	58.9445
XLOC_033460	XLOC_033460	-	chr14:50037234-50038522	q1	q2	OK	0.873083	9.71115	11.1228	4.10168	5e-05	0.00221242	yes	8.83807
XLOC_093139	XLOC_093139	-	chr6:27513392-27513887	q1	q2	OK	4.75079	52.5783	11.0673	5.98544	5e-05	0.00221242	yes	47.8275
XLOC_084859	XLOC_084859	-	chr4:83269259-83269635	q1	q2	OK	1.3424	14.401	10.7278	4.88845	0.0151	0.0363767	yes	13.0586
XLOC_106431	XLOC_106431	-	chr8:102203594-102204087	q1	q2	OK	1.22965	13.1455	10.6904	4.34132	0.0045	0.0141315	yes	11.9159
XLOC_116082	XLOC_116082	-	chrX:133568707-133569140	q1	q2	OK	0.927513	9.88816	10.6609	3.92963	0.0211	0.0473975	yes	8.96065
XLOC_087640	XLOC_087640	-	chr5:79778023-79778392	q1	q2	OK	1.86173	19.6757	10.5685	5.09936	0.0073	0.0203714	yes	17.814
XLOC_093128	XLOC_093128	-	chr6:26577216-26577544	q1	q2	OK	16.905	178.505	10.5593	8.78175	5e-05	0.00221242	yes	161.6
XLOC_031935	XLOC_031935	-	chr13:92011370-92012390	q1	q2	OK	1.30849	13.7123	10.4795	4.26788	5e-05	0.00221242	yes	12.4038
XLOC_079690	XLOC_079690	-	chr3:15585875-15586418	q1	q2	OK	0.981402	10.2664	10.461	3.9159	0.0066	0.01884	yes	9.285
XLOC_031936	XLOC_031936	-	chr13:92014490-92015983	q1	q2	OK	0.760014	7.9038	10.3995	3.74984	5e-05	0.00221242	yes	7.14379
XLOC_093137	XLOC_093137	-	chr6:27271489-27271687	q1	q2	OK	19.3436	200.466	10.3634	19.9276	0.0007	0.00541238	yes	181.122
XLOC_021845	XLOC_021845	-	chr11:43670775-43671655	q1	q2	OK	1.46081	15.1285	10.3562	4.31537	5e-05	0.00221242	yes	13.6677
XLOC_110336	XLOC_110336	-	chr9:98749914-98750359	q1	q2	OK	0.98414	10.0669	10.2291	3.67728	0.0176	0.0410813	yes	9.08276
XLOC_105453	XLOC_105453	-	chr8:25272978-25273230	q1	q2	OK	3.47153	34.781	10.0189	8.36932	0.01795	0.0417265	yes	31.3095
XLOC_007556	XLOC_007556	-	chr1:90498948-90499172	q1	q2	OK	4.90593	49.0152	9.99101	10.4953	0.01925	0.0440453	yes	44.1093
XLOC_093136	XLOC_093136	-	chr6:27262797-27263471	q1	q2	OK	7.50342	74.8001	9.9688	5.01718	5e-05	0.00221242	yes	67.2967
XLOC_027033	XLOC_027033	-	chr12:8184746-8185007	q1	q2	OK	3.04196	29.9715	9.85269	7.54964	0.02105	0.047295	yes	26.9295
XLOC_008327	XLOC_008327	-	chr1:119725357-119725584	q1	q2	OK	5.34733	52.1037	9.74387	10.0333	0.02115	0.04749	yes	46.7564
XLOC_087941	XLOC_087941	-	chr5:134176230-134176833	q1	q2	OK	1.73945	16.8061	9.66173	4.39666	0.0003	0.00409677	yes	15.0667
XLOC_037150	XLOC_037150	-	chr15:28851044-28851825	q1	q2	OK	0.98482	9.37612	9.52064	3.79304	0.0004	0.00451052	yes	8.3913
XLOC_045210	XLOC_045210	-	chr16:72304747-72304953	q1	q2	OK	9.5602	89.3298	9.34393	13.8458	0.00765	0.0211156	yes	79.7696
XLOC_010525	XLOC_010525	-	chr1:204364970-204365389	q1	q2	OK	1.77723	16.5952	9.33768	4.68491	0.0045	0.0141315	yes	14.818
XLOC_116191	XLOC_116191	-	chrX:135886501-135886858	q1	q2	OK	1.53355	14.278	9.31042	4.95575	0.01775	0.0413642	yes	12.7445
XLOC_004331	XLOC_004331	-	chr1:24802831-24803208	q1	q2	OK	1.23261	11.4254	9.26927	4.23941	0.02175	0.0486295	yes	10.1928
XLOC_101792	XLOC_101792	-	chr7:111996297-111996810	q1	q2	OK	0.897211	8.2672	9.21433	3.56154	0.0105	0.027049	yes	7.36999
XLOC_100133	XLOC_100133	-	chr7:64693445-64693688	q1	q2	OK	5.47334	50.3424	9.19775	9.3487	0.0078	0.0214445	yes	44.8691
XLOC_065893	XLOC_065893	-	chr2:170497311-170497921	q1	q2	OK	1.22601	11.2035	9.13818	3.84713	0.001	0.00614983	yes	9.97749
XLOC_065857	XLOC_065857	-	chr2:152632801-152633257	q1	q2	OK	1.12155	10.2047	9.09875	3.97453	0.0099	0.0257931	yes	9.08315
XLOC_052387	XLOC_052387	-	chr18:14072201-14072614	q1	q2	OK	1.02358	9.23833	9.02551	3.85291	0.02175	0.0486295	yes	8.21475
XLOC_116231	XLOC_116231	-	chrX:136103576-136104059	q1	q2	OK	1.00963	9.05532	8.96895	3.5911	0.013	0.0321184	yes	8.04569
XLOC_094792	XLOC_094792	-	chr6:136656868-136657306	q1	q2	OK	1.51142	13.5274	8.95013	4.45741	0.00695	0.0196157	yes	12.016
XLOC_056377	XLOC_056377	-	chr19:28276813-28277340	q1	q2	OK	1.22189	10.9205	8.93738	3.93132	0.00615	0.0178487	yes	9.69861
XLOC_037432	XLOC_037432	-	chr15:65128861-65129145	q1	q2	OK	3.57127	31.8105	8.90734	7.00035	0.01195	0.0300199	yes	28.2392
XLOC_073440	XLOC_073440	-	chr21:15418916-15419523	q1	q2	OK	1.08765	9.66164	8.88304	3.70752	0.00295	0.0106893	yes	8.57399
XLOC_101316	XLOC_101316	-	chr7:93414691-93415103	q1	q2	OK	1.46946	12.9131	8.78765	4.14523	0.0111	0.028307	yes	11.4436
XLOC_066126	XLOC_066126	-	chr2:215590369-215590725	q1	q2	OK	1.89191	16.5613	8.75375	4.95728	0.0113	0.0287049	yes	14.6694
XLOC_091166	XLOC_091166	HIST1H4B	chr6:26027123-26027480	q1	q2	OK	4.71301	41.2218	8.74639	7.08026	0.00025	0.0038646	yes	36.5088
XLOC_100309	XLOC_100309	-	chr7:66793920-66794259	q1	q2	OK	1.70195	14.8016	8.69685	4.47029	0.02135	0.0478842	yes	13.0997
XLOC_094560	XLOC_094560	-	chr6:83908277-83908656	q1	q2	OK	1.75477	15.2161	8.67128	4.55101	0.0105	0.027049	yes	13.4613
XLOC_082395	XLOC_082395	-	chr3:190142442-190142592	q1	q2	OK	26.6151	229.696	8.63029	28.7314	0.01125	0.0286049	yes	203.081
XLOC_028131	XLOC_028131	-	chr12:80329614-80329958	q1	q2	OK	2.15107	18.3945	8.55133	5.0276	0.00885	0.0236318	yes	16.2434
XLOC_065989	XLOC_065989	-	chr2:184079765-184080141	q1	q2	OK	1.57571	13.4605	8.5425	4.41377	0.01675	0.0395254	yes	11.8848
XLOC_105479	XLOC_105479	-	chr8:27664576-27664982	q1	q2	OK	1.85018	15.6504	8.45885	4.46924	0.0069	0.0195206	yes	13.8002
XLOC_049994	XLOC_049994	-	chr17:42581051-42581340	q1	q2	OK	3.32816	28.1087	8.44572	6.50245	0.0092	0.0243133	yes	24.7805
XLOC_116083	XLOC_116083	-	chrX:133576850-133577080	q1	q2	OK	7.25944	61.0574	8.41076	10.9872	0.008	0.0218467	yes	53.798
XLOC_041175	XLOC_041175	-	chr16:3237636-3238047	q1	q2	OK	1.14136	9.54523	8.36303	4.08264	0.02055	0.0464379	yes	8.40387
XLOC_056771	XLOC_056771	-	chr19:30512242-30512555	q1	q2	OK	2.25307	18.7286	8.31248	5.22121	0.01605	0.0381703	yes	16.4755
XLOC_010227	XLOC_010227	-	chr1:200370540-200370920	q1	q2	OK	1.90439	15.7223	8.25582	4.70955	0.008	0.0218467	yes	13.8179
XLOC_082227	XLOC_082227	-	chr3:155538828-155539183	q1	q2	OK	1.5834	13.0275	8.22755	4.2815	0.01905	0.043699	yes	11.4441
XLOC_090989	XLOC_090989	SNORA33	chr6:133135707-133138764	q1	q2	OK	13.075	107.472	8.21966	0.00726618	0.01305	0.032205	yes	94.397
XLOC_106311	XLOC_106311	-	chr8:81438115-81438526	q1	q2	OK	1.11905	9.17384	8.19788	3.95712	0.01885	0.0433464	yes	8.05479
XLOC_030821	XLOC_030821	SNORA27	chr13:27825691-27830702	q1	q2	OK	12.6596	103.749	8.19528	0.0356748	0.01745	0.0408107	yes	91.0894
XLOC_043710	XLOC_043710	-	chr16:46830479-46831326	q1	q2	OK	1.41548	11.4864	8.11484	3.81448	5e-05	0.00221242	yes	10.0709
XLOC_084542	XLOC_084542	-	chr4:12642088-12642243	q1	q2	OK	26.9565	218.514	8.10617	26.7305	0.0087	0.023315	yes	191.558
XLOC_106269	XLOC_106269	-	chr8:66504027-66504773	q1	q2	OK	2.16334	17.4669	8.07404	4.2384	5e-05	0.00221242	yes	15.3036
XLOC_094586	XLOC_094586	-	chr6:100832761-100833148	q1	q2	OK	1.43888	11.6014	8.0628	4.134	0.01635	0.0387896	yes	10.1625
XLOC_028102	XLOC_028102	-	chr12:69163665-69164270	q1	q2	OK	1.26971	10.1654	8.00608	3.6137	0.0024	0.0094169	yes	8.89569
XLOC_025639	XLOC_025639	MIRLET7I	chr12:62997465-62998190	q1	q2	OK	1.49364	11.9178	7.97903	1.63855	0.00065	0.00528361	yes	10.4242
XLOC_116336	XLOC_116336	-	chrX:139869095-139869519	q1	q2	OK	1.19994	9.55846	7.96578	3.68287	0.02005	0.0455517	yes	8.35852
XLOC_109714	XLOC_109714	-	chr9:86328106-86328405	q1	q2	OK	3.0024	23.8889	7.9566	6.43632	0.0117	0.0295019	yes	20.8865
XLOC_063579	XLOC_063579	-	chr2:75938302-75938499	q1	q2	OK	13.3911	106.195	7.93027	15.3551	0.0075	0.0208029	yes	92.8039
XLOC_093713	XLOC_093713	-	chr6:37013048-37013174	q1	q2	OK	52.8911	416.335	7.87155	43.5768	0.0122	0.0305127	yes	363.444	overlapping with retrogene - NM_004373.3-8 COX6A1 Homo sapiens cytochrome c oxidase subunit VIa polypeptide 1 (COX6A1), mRNA.											Matches the 3' UTR of COX6A1
XLOC_095800	XLOC_095800	-	chr6:167465750-167466181	q1	q2	OK	1.44626	11.3835	7.87099	3.76354	0.0097	0.0253826	yes	9.93724
XLOC_031636	XLOC_031636	-	chr13:41620574-41621120	q1	q2	OK	1.04015	8.17365	7.85815	3.53111	0.0078	0.0214445	yes	7.1335
XLOC_050197	XLOC_050197	-	chr17:45141720-45142137	q1	q2	OK	1.32227	10.2101	7.72165	3.94128	0.0152	0.0365808	yes	8.88783
XLOC_028218	XLOC_028218	-	chr12:98999720-99000138	q1	q2	OK	3.99433	30.8081	7.71296	5.3994	0.0001	0.00286937	yes	26.8138
XLOC_037341	XLOC_037341	-	chr15:45025840-45026202	q1	q2	OK	2.08946	16.0894	7.70027	4.80742	0.0086	0.0231016	yes	13.9999
XLOC_094750	XLOC_094750	-	chr6:127679598-127680033	q1	q2	OK	1.33709	10.2957	7.70008	3.71605	0.0132	0.0325119	yes	8.95861
XLOC_007513	XLOC_007513	-	chr1:85618172-85618765	q1	q2	OK	1.26888	9.75404	7.68713	3.59551	0.0022	0.00893981	yes	8.48516
XLOC_013776	XLOC_013776	DDIT4	chr10:74033676-74039260	q1	q2	OK	34.7816	267.027	7.67725	2.4985	0.00025	0.0038646	yes	232.245
XLOC_087649	XLOC_087649	-	chr5:87481412-87481864	q1	q2	OK	1.26248	9.64008	7.63583	3.63756	0.0116	0.0293184	yes	8.3776
XLOC_082388	XLOC_082388	-	chr3:186540398-186540686	q1	q2	OK	2.57209	19.4914	7.57804	6.10107	0.0216	0.0483694	yes	16.9193
XLOC_106432	XLOC_106432	-	chr8:102206307-102207145	q1	q2	OK	2.07266	15.664	7.55744	3.95822	5e-05	0.00221242	yes	13.5913
XLOC_103527	XLOC_103527	-	chr7:155433061-155433375	q1	q2	OK	2.39782	18.118	7.55603	5.1751	0.0204	0.0461377	yes	15.7202
XLOC_066133	XLOC_066133	-	chr2:217370978-217371445	q1	q2	OK	1.45094	10.9626	7.55552	3.8503	0.0064	0.0184106	yes	9.51166
XLOC_038076	XLOC_038076	-	chr15:72887234-72887650	q1	q2	OK	1.43664	10.8382	7.54413	3.83631	0.0115	0.02911	yes	9.40156
XLOC_065858	XLOC_065858	-	chr2:152646445-152646790	q1	q2	OK	2.04455	15.3997	7.53207	4.52922	0.01565	0.0374256	yes	13.3551
XLOC_031763	XLOC_031763	-	chr13:53274532-53275046	q1	q2	OK	1.9002	14.2535	7.50105	4.25873	0.00085	0.00577448	yes	12.3533
XLOC_103922	XLOC_103922	-	chr8:9012563-9013905	q1	q2	OK	3.67433	27.5022	7.48496	1.74397	0.0061	0.0177322	yes	23.8279
XLOC_031908	XLOC_031908	-	chr13:80001007-80001478	q1	q2	OK	1.3324	9.96575	7.47955	3.87298	0.00865	0.0232099	yes	8.63335
XLOC_094743	XLOC_094743	-	chr6:126476220-126476619	q1	q2	OK	1.37252	10.2384	7.45956	3.87871	0.01675	0.0395254	yes	8.86588
XLOC_088626	XLOC_088626	-	chr5:148869980-148870370	q1	q2	OK	1.60654	11.9771	7.45521	3.97176	0.01265	0.0314194	yes	10.3706
XLOC_045218	XLOC_045218	-	chr16:72782465-72783276	q1	q2	OK	1.11586	8.30521	7.44288	3.51625	0.00045	0.00469136	yes	7.18935
XLOC_009752	XLOC_009752	-	chr1:173764668-173765029	q1	q2	OK	4.72689	35.168	7.43999	5.82279	0.00015	0.00329832	yes	30.4411
XLOC_008086	XLOC_008086	-	chr1:115105986-115106368	q1	q2	OK	2.31434	17.2058	7.43443	4.86306	0.00505	0.0153856	yes	14.8915
XLOC_045215	XLOC_045215	-	chr16:72504010-72504315	q1	q2	OK	3.55825	26.3111	7.39439	5.92848	0.00895	0.0238191	yes	22.7528
XLOC_069095	XLOC_069095	-	chr20:5983276-5983549	q1	q2	OK	4.85357	35.7562	7.36699	7.37131	0.00795	0.021757	yes	30.9026
XLOC_028086	XLOC_028086	-	chr12:66510340-66510716	q1	q2	OK	1.92085	14.1288	7.35549	4.41997	0.0117	0.0295019	yes	12.208
XLOC_097729	XLOC_097729	GNG11	chr7:93551015-93555826	q1	q2	OK	1.13852	8.35929	7.34224	3.47401	0.0002	0.00362778	yes	7.22077
XLOC_023745	XLOC_023745	-	chr11:86067937-86068313	q1	q2	OK	1.63495	11.9946	7.33637	4.09857	0.01495	0.036084	yes	10.3597
XLOC_094733	XLOC_094733	-	chr6:125413302-125413844	q1	q2	OK	2.80977	20.5907	7.32825	4.5175	5e-05	0.00221242	yes	17.7809
XLOC_009737	XLOC_009737	-	chr1:169455342-169455788	q1	q2	OK	3.59274	26.2801	7.31478	5.02998	0.0001	0.00286937	yes	22.6874
XLOC_001604	XLOC_001604	-	chr1:62918602-62920132	q1	q2	OK	47.9183	348.71	7.27718	29.998	0.00045	0.00469136	yes	300.792
XLOC_106182	XLOC_106182	-	chr8:53631741-53631947	q1	q2	OK	9.70306	70.1209	7.22668	12.4104	0.01355	0.033241	yes	60.4178
XLOC_093125	XLOC_093125	-	chr6:26554351-26554586	q1	q2	OK	5.25395	37.8058	7.19569	8.57011	0.0208	0.046875	yes	32.5519
XLOC_091238	XLOC_091238	IER3	chr6:30710975-30712327	q1	q2	OK	4.24155	30.5129	7.19381	4.02291	5e-05	0.00221242	yes	26.2713
XLOC_051991	XLOC_051991	TGIF1	chr18:3412071-3458406	q1	q2	OK	1.3359	9.58946	7.17828	2.9275	5e-05	0.00221242	yes	8.25356
XLOC_059733	XLOC_059733	-	chr2:223183850-223186419	q1	q2	OK	2.95709	21.1541	7.15369	4.72749	0.0003	0.00409677	yes	18.197
XLOC_090612	XLOC_090612	-	chr6:27678458-27681188	q1	q2	OK	2.94625	21.0678	7.15072	2.76434	5e-05	0.00221242	yes	18.1215
XLOC_110522	XLOC_110522	-	chr9:105968504-105968846	q1	q2	OK	2.88713	20.6099	7.13854	5.3678	0.0057	0.0168328	yes	17.7228
XLOC_000931	XLOC_000931	IER5	chr1:181057637-181059979	q1	q2	OK	6.39337	45.5072	7.11787	3.6562	5e-05	0.00221242	yes	39.1138
XLOC_086141	XLOC_086141	CLK4	chr5:178029664-178054054	q1	q2	OK	1.32336	9.41005	7.11073	3.1695	5e-05	0.00221242	yes	8.08669
XLOC_064747	XLOC_064747	-	chr2:118595024-118595843	q1	q2	OK	1.84957	13.1482	7.10879	3.78599	5e-05	0.00221242	yes	11.2986
XLOC_094562	XLOC_094562	-	chr6:86313821-86314214	q1	q2	OK	1.63333	11.5963	7.09979	3.95279	0.01235	0.0308199	yes	9.96297
XLOC_020226	XLOC_020226	EED	chr11:85955713-85989785	q1	q2	OK	2.79011	19.8026	7.09743	3.01726	5e-05	0.00221242	yes	17.0125
XLOC_084881	XLOC_084881	-	chr4:109559364-109560269	q1	q2	OK	1.20712	8.52433	7.06171	3.53153	0.0001	0.00286937	yes	7.31721
XLOC_066063	XLOC_066063	-	chr2:204089316-204090012	q1	q2	OK	1.25513	8.84254	7.04512	3.34043	0.0005	0.00486433	yes	7.58741
XLOC_085003	XLOC_085003	-	chr4:164025092-164025492	q1	q2	OK	1.18391	8.33601	7.04108	3.69765	0.02175	0.0486295	yes	7.1521
XLOC_099072	XLOC_099072	-	chr7:10492961-10493140	q1	q2	OK	28.3437	199.052	7.0228	21.5336	0.00135	0.00698299	yes	170.708
XLOC_023702	XLOC_023702	-	chr11:77370990-77371620	q1	q2	OK	1.63421	11.4274	6.99261	3.70916	0.0007	0.00541238	yes	9.79319
XLOC_073061	XLOC_073061	N6AMT1	chr21:30244512-30257695	q1	q2	OK	1.29582	9.04357	6.97903	2.69111	5e-05	0.00221242	yes	7.74775
XLOC_074261	XLOC_074261	-	chr21:40537857-40538181	q1	q2	OK	2.39805	16.7099	6.96812	4.78127	0.01985	0.0451735	yes	14.3119
XLOC_000515	XLOC_000515	SNORA66	chr1:93297425-93427079	q1	q2	OK	6.38113	44.4089	6.95941	0.0878419	0.00635	0.0182985	yes	38.0278
XLOC_094525	XLOC_094525	-	chr6:56948452-56948850	q1	q2	OK	3.08063	21.3286	6.92345	4.87591	0.0015	0.00730145	yes	18.248
XLOC_000325	XLOC_000325	C1orf50	chr1:43232915-43241413	q1	q2	OK	2.76913	19.1451	6.91376	2.97633	5e-05	0.00221242	yes	16.376
XLOC_038518	XLOC_038518	-	chr15:79643287-79643757	q1	q2	OK	1.35478	9.32059	6.87978	3.48244	0.01085	0.027768	yes	7.96581
XLOC_005539	XLOC_005539	-	chr1:36527864-36528773	q1	q2	OK	1.2911	8.88107	6.87868	3.50234	5e-05	0.00221242	yes	7.58997
XLOC_094674	XLOC_094674	-	chr6:111219268-111220224	q1	q2	OK	2.27723	15.6608	6.87713	3.84883	5e-05	0.00221242	yes	13.3836
XLOC_085267	XLOC_085267	-	chr5:53692903-53711049	q1	q2	OK	3.89027	26.7458	6.87505	2.1983	0.001	0.00614983	yes	22.8555
XLOC_112732	XLOC_112732	PCSK1N	chrX:48689503-48694036	q1	q2	OK	30.1425	206.765	6.85958	4.84713	5e-05	0.00221242	yes	176.623
XLOC_037368	XLOC_037368	-	chr15:59951355-59951866	q1	q2	OK	1.73539	11.8854	6.84884	3.81068	0.0031	0.0110161	yes	10.15
XLOC_090610	XLOC_090610	ZNF391	chr6:27356523-27369227	q1	q2	OK	2.3828	16.2942	6.83826	3.85797	0.0001	0.00286937	yes	13.9114
XLOC_013650	XLOC_013650	PTCHD3P1	chr10:29698474-29711420	q1	q2	OK	3.66569	25.0502	6.83369	1.88871	0.00065	0.00528361	yes	21.3845
XLOC_047439	XLOC_047439	HOXB6	chr17:46667799-46683774	q1	q2	OK	7.8986	53.959	6.83146	2.03435	0.005	0.015283	yes	46.0604
XLOC_094844	XLOC_094844	-	chr6:141183908-141184769	q1	q2	OK	1.23337	8.42095	6.82759	3.40039	0.0002	0.00362778	yes	7.18758
XLOC_036280	XLOC_036280	HERC2P9	chr15:28899587-28930410	q1	q2	OK	2.21375	15.1021	6.82195	2.56852	5e-05	0.00221242	yes	12.8883
XLOC_084876	XLOC_084876	-	chr4:90162280-90162912	q1	q2	OK	1.78402	12.1384	6.80396	3.75243	5e-05	0.00221242	yes	10.3544
XLOC_065856	XLOC_065856	-	chr2:152618862-152619294	q1	q2	OK	1.35453	9.2036	6.79468	3.48257	0.01695	0.0398881	yes	7.84907
XLOC_048461	XLOC_048461	-	chr17:14142357-14142732	q1	q2	OK	1.9318	13.0292	6.74459	4.30182	0.01375	0.0336397	yes	11.0974
XLOC_025884	XLOC_025884	-	chr12:132639988-132643367	q1	q2	OK	1.85365	12.4454	6.714	2.44133	5e-05	0.00221242	yes	10.5917
XLOC_073496	XLOC_073496	-	chr21:30164038-30164518	q1	q2	OK	1.25987	8.45787	6.71329	3.54244	0.0118	0.0297054	yes	7.198
XLOC_107277	XLOC_107277	-	chr8:135804128-135805669	q1	q2	OK	2.02331	13.5743	6.70896	3.46557	5e-05	0.00221242	yes	11.551
XLOC_051597	XLOC_051597	-	chr17:71640312-71640602	q1	q2	OK	3.20282	21.4297	6.69088	5.56883	0.02165	0.0484411	yes	18.2269
XLOC_064356	XLOC_064356	-	chr2:105965014-105965368	q1	q2	OK	2.9245	19.5529	6.6859	4.99421	0.0049	0.015052	yes	16.6284
XLOC_007544	XLOC_007544	-	chr1:89568790-89568995	q1	q2	OK	11.0311	73.388	6.65283	12.9795	0.0106	0.0272317	yes	62.3569
XLOC_007641	XLOC_007641	-	chr1:100500732-100501237	q1	q2	OK	1.39097	9.24568	6.64693	3.63628	0.0059	0.017279	yes	7.85471
XLOC_073439	XLOC_073439	-	chr21:15414642-15417441	q1	q2	OK	1.83675	12.2068	6.64587	3.1254	5e-05	0.00221242	yes	10.37
XLOC_094718	XLOC_094718	-	chr6:120472751-120473280	q1	q2	OK	1.39172	9.23703	6.63713	3.45527	0.0057	0.0168328	yes	7.84531
XLOC_037177	XLOC_037177	-	chr15:29969415-29969771	q1	q2	OK	2.04919	13.587	6.63042	4.32151	0.0161	0.0382597	yes	11.5378
XLOC_018093	XLOC_018093	-	chr10:120435918-120436488	q1	q2	OK	1.35616	8.98568	6.62583	3.45773	0.0036	0.0121498	yes	7.62952
XLOC_106430	XLOC_106430	-	chr8:102201907-102203001	q1	q2	OK	1.46402	9.67437	6.60809	3.40895	5e-05	0.00221242	yes	8.21035
XLOC_097688	XLOC_097688	HSPB1	chr7:75927636-75935150	q1	q2	OK	53.5857	353.101	6.58946	2.72578	0.0005	0.00486433	yes	299.515
XLOC_000651	XLOC_000651	TXNIP	chr1:145438461-145442628	q1	q2	OK	2.31096	15.1529	6.55697	3.0461	5e-05	0.00221242	yes	12.8419
XLOC_018144	XLOC_018144	-	chr10:120691602-120691862	q1	q2	OK	17.8929	117.201	6.55014	10.8458	5e-05	0.00221242	yes	99.3081
XLOC_084546	XLOC_084546	-	chr4:13285182-13285360	q1	q2	OK	13.3863	87.6638	6.54877	15.6206	0.02205	0.0491676	yes	74.2775
XLOC_095345	XLOC_095345	-	chr6:159393902-159394470	q1	q2	OK	1.49808	9.80778	6.5469	3.46782	0.00165	0.00765795	yes	8.3097
XLOC_085029	XLOC_085029	-	chr4:178293495-178294058	q1	q2	OK	1.55269	10.1633	6.54561	3.60313	0.00255	0.00973772	yes	8.61061
XLOC_098080	XLOC_098080	TWIST1	chr7:19152606-19157333	q1	q2	OK	1.56278	10.2272	6.54424	3.281	5e-05	0.00221242	yes	8.66442
XLOC_079725	XLOC_079725	-	chr3:22423214-22423371	q1	q2	OK	29.7463	194.111	6.52555	24.6342	0.009	0.023905	yes	164.365
XLOC_094848	XLOC_094848	-	chr6:141207709-141208398	q1	q2	OK	1.4014	9.14299	6.52418	3.37631	0.0013	0.00690503	yes	7.74159
XLOC_104012	XLOC_104012	-	chr8:32899152-32902356	q1	q2	OK	1.35021	8.8064	6.52224	3.24756	0.0013	0.00690503	yes	7.45619
XLOC_081428	XLOC_081428	-	chr3:120026724-120026938	q1	q2	OK	23.8147	155.205	6.51719	15.3499	0.00025	0.0038646	yes	131.39
XLOC_021834	XLOC_021834	-	chr11:38311404-38311772	q1	q2	OK	2.03998	13.2897	6.51462	4.34894	0.012	0.0301209	yes	11.2497
XLOC_026237	XLOC_026237	LOC100506844	chr12:58325231-58329947	q1	q2	OK	1.29807	8.44516	6.50594	3.46666	0.0006	0.00515116	yes	7.14709
XLOC_062247	XLOC_062247	-	chr2:25956627-25957105	q1	q2	OK	1.3155	8.55672	6.50454	3.33334	0.011	0.0280952	yes	7.24122
XLOC_020221	XLOC_020221	PCF11	chr11:82868129-82897575	q1	q2	OK	2.74036	17.81	6.49915	1.80537	0.00145	0.00720453	yes	15.0696
XLOC_052386	XLOC_052386	-	chr18:12945882-12946198	q1	q2	OK	2.82146	18.3258	6.49515	5.17166	0.01515	0.0364768	yes	15.5043
XLOC_001727	XLOC_001727	LRIF1	chr1:111489811-111506566	q1	q2	OK	2.75509	17.862	6.48327	2.74092	5e-05	0.00221242	yes	15.1069
XLOC_078371	XLOC_078371	C3orf58	chr3:143690639-143711210	q1	q2	OK	1.41288	9.15482	6.47955	2.80064	5e-05	0.00221242	yes	7.74194
XLOC_073441	XLOC_073441	-	chr21:15421121-15422805	q1	q2	OK	1.98925	12.8794	6.4745	3.33085	5e-05	0.00221242	yes	10.8902
XLOC_063961	XLOC_063961	-	chr2:95810594-95811159	q1	q2	OK	2.34769	15.1421	6.44979	4.05288	5e-05	0.00221242	yes	12.7944
XLOC_084817	XLOC_084817	-	chr4:62130815-62131131	q1	q2	OK	2.60228	16.7839	6.44969	5.2423	0.0167	0.039429	yes	14.1816
XLOC_015274	XLOC_015274	-	chr10:17764581-17765185	q1	q2	OK	2.12523	13.6983	6.44556	3.80193	0.0006	0.00515116	yes	11.5731
XLOC_072960	XLOC_072960	DSCR8	chr21:39493544-39528605	q1	q2	OK	1.5105	9.71493	6.4316	1.97798	0.00065	0.00528361	yes	8.20443
XLOC_051455	XLOC_051455	-	chr17:67547641-67548113	q1	q2	OK	1.60641	10.3186	6.42339	3.62381	0.0056	0.0165967	yes	8.71219
XLOC_087632	XLOC_087632	-	chr5:79315602-79315927	q1	q2	OK	2.64027	16.9156	6.40677	4.98046	0.0143	0.0347682	yes	14.2753
XLOC_085025	XLOC_085025	-	chr4:175035199-175035549	q1	q2	OK	2.27759	14.5848	6.40361	4.53164	0.0134	0.0329217	yes	12.3072
XLOC_093177	XLOC_093177	-	chr6:29602937-29603426	q1	q2	OK	2.52608	16.1266	6.38404	4.25777	0.00065	0.00528361	yes	13.6005
XLOC_084890	XLOC_084890	-	chr4:113650743-113651162	q1	q2	OK	1.53152	9.75064	6.36664	3.61137	0.01605	0.0381703	yes	8.21912
XLOC_059293	XLOC_059293	DGUOK	chr2:74153742-74186106	q1	q2	OK	13.2938	84.5982	6.36373	2.68202	0.0001	0.00286937	yes	71.3044
XLOC_052324	XLOC_052324	-	chr18:5608187-5608412	q1	q2	OK	6.71148	42.6773	6.35885	9.41544	0.0196	0.044699	yes	35.9658
XLOC_090300	XLOC_090300	-	chr5:178316676-178316938	q1	q2	OK	6.9311	44.0329	6.35295	8.00912	0.00515	0.0156152	yes	37.1018
XLOC_025712	XLOC_025712	MIR3685	chr12:95703698-95704429	q1	q2	OK	1.46344	9.27051	6.33474	1.14154	0.0014	0.00709349	yes	7.80707
XLOC_046580	XLOC_046580	SUZ12P1	chr17:29036625-29097383	q1	q2	OK	1.40264	8.86427	6.3197	2.53147	0.0007	0.00541238	yes	7.46163
XLOC_104126	XLOC_104126	-	chr8:86132821-86137372	q1	q2	OK	1.39445	8.80308	6.31294	3.41513	0.00045	0.00469136	yes	7.40863
XLOC_090994	XLOC_090994	TBPL1	chr6:134273307-134373789	q1	q2	OK	4.93177	31.0935	6.30473	2.73176	0.00045	0.00469136	yes	26.1617
XLOC_068010	XLOC_068010	ID1	chr20:30193085-30194317	q1	q2	OK	7.41756	46.7625	6.3043	3.25254	5e-05	0.00221242	yes	39.3449
XLOC_056015	XLOC_056015	-	chr19:21466844-21467215	q1	q2	OK	2.2194	13.9799	6.29895	4.29102	0.01035	0.0267393	yes	11.7605
XLOC_104233	XLOC_104233	KHDRBS3	chr8:136469715-136659848	q1	q2	OK	6.92827	43.5737	6.28926	3.07567	0.00015	0.00329832	yes	36.6454
XLOC_101742	XLOC_101742	-	chr7:104633387-104633840	q1	q2	OK	2.14973	13.5159	6.28725	3.96076	0.00335	0.0115929	yes	11.3662
XLOC_023738	XLOC_023738	-	chr11:82801493-82801783	q1	q2	OK	5.39761	33.9173	6.28376	6.78801	0.0039	0.0127897	yes	28.5197
XLOC_043468	XLOC_043468	-	chr16:31779864-31780223	q1	q2	OK	2.41508	15.1628	6.27838	4.45671	0.0099	0.0257931	yes	12.7477
XLOC_085021	XLOC_085021	-	chr4:171526802-171526919	q1	q2	OK	233.009	1459.8	6.26499	66.5842	0.0001	0.00286937	yes	1226.79
XLOC_065867	XLOC_065867	-	chr2:157050601-157050923	q1	q2	OK	2.65338	16.6213	6.2642	4.80842	0.0201	0.0456412	yes	13.9679
XLOC_106321	XLOC_106321	-	chr8:84892160-84892357	q1	q2	OK	10.2407	64.1487	6.26409	12.5686	0.01635	0.0387896	yes	53.908
XLOC_001596	XLOC_001596	JUN	chr1:59246462-59249785	q1	q2	OK	16.5626	103.703	6.26128	2.66004	0.0009	0.00588592	yes	87.1404
XLOC_108717	XLOC_108717	IER5L	chr9:131932091-131967065	q1	q2	OK	3.9135	24.4798	6.25522	1.69773	0.01735	0.0406033	yes	20.5663
XLOC_115762	XLOC_115762	-	chrX:122648984-122649182	q1	q2	OK	10.8974	67.6159	6.20477	12.4166	0.01795	0.0417265	yes	56.7185
XLOC_008384	XLOC_008384	-	chr1:120694231-120695342	q1	q2	OK	0.335592	2.0804	6.19919	2.12239	0.0165	0.0390423	yes	1.74481
XLOC_102567	XLOC_102567	-	chr7:141493941-141494293	q1	q2	OK	2.52073	15.61	6.19265	4.54034	0.0094	0.0247448	yes	13.0893
XLOC_033533	XLOC_033533	-	chr14:58460277-58460692	q1	q2	OK	2.5715	15.9186	6.19039	4.18374	0.00315	0.0111369	yes	13.3471
XLOC_103845	XLOC_103845	-	chr7:158415265-158415671	q1	q2	OK	1.39623	8.62869	6.17999	3.56144	0.0203	0.0459549	yes	7.23246
XLOC_094711	XLOC_094711	-	chr6:120383157-120383526	q1	q2	OK	2.30473	14.2376	6.17756	4.21402	0.00975	0.0254886	yes	11.9329
XLOC_065941	XLOC_065941	-	chr2:175584983-175585652	q1	q2	OK	5.41743	33.3632	6.15849	4.01987	5e-05	0.00221242	yes	27.9458
XLOC_098560	XLOC_098560	MNX1	chr7:156793400-156803359	q1	q2	OK	9.08004	55.8442	6.15022	3.0935	0.00025	0.0038646	yes	46.7642
XLOC_093129	XLOC_093129	-	chr6:27090263-27090716	q1	q2	OK	3.1467	19.3271	6.14202	4.45779	0.0005	0.00486433	yes	16.1804
XLOC_116338	XLOC_116338	-	chrX:139875065-139875483	q1	q2	OK	2.12059	13.014	6.13697	4.08681	0.0057	0.0168328	yes	10.8934
XLOC_102400	XLOC_102400	-	chr7:138274411-138274746	q1	q2	OK	2.12586	13.0401	6.13404	4.41476	0.01925	0.0440453	yes	10.9142
XLOC_104165	XLOC_104165	OSR2	chr8:99956630-99964326	q1	q2	OK	1.47805	9.0657	6.13355	2.92329	5e-05	0.00221242	yes	7.58765
XLOC_016038	XLOC_016038	-	chr10:71953567-71953790	q1	q2	OK	8.50667	52.0894	6.12336	9.76708	0.0117	0.0295019	yes	43.5827
XLOC_068399	XLOC_068399	LOC388796	chr20:37047103-37064895	q1	q2	OK	19.8877	121.753	6.12203	2.85553	0.0004	0.00451052	yes	101.865
XLOC_067997	XLOC_067997	-	chr20:25731807-25733405	q1	q2	OK	1.8023	11.0209	6.11491	3.82007	0.0181	0.0420027	yes	9.2186
XLOC_106522	XLOC_106522	-	chr8:110222769-110223024	q1	q2	OK	4.79972	29.3392	6.11269	6.97812	0.0186	0.042918	yes	24.5395
XLOC_084871	XLOC_084871	-	chr4:88815253-88815559	q1	q2	OK	18.8988	115.442	6.10843	7.67923	5e-05	0.00221242	yes	96.5432
XLOC_069128	XLOC_069128	-	chr20:13801207-13801453	q1	q2	OK	5.02091	30.6336	6.1012	7.74	0.0184	0.0425477	yes	25.6127
XLOC_093629	XLOC_093629	-	chr6:35523947-35524099	q1	q2	OK	37.832	230.491	6.09249	26.4986	0.00645	0.0185149	yes	192.659
XLOC_094681	XLOC_094681	-	chr6:111551904-111552414	q1	q2	OK	3.4006	20.6669	6.07743	4.20763	0.0001	0.00286937	yes	17.2663
XLOC_110250	XLOC_110250	-	chr9:98177123-98177488	q1	q2	OK	2.49484	15.1609	6.0769	4.52171	0.00825	0.0223875	yes	12.6661
XLOC_004169	XLOC_004169	-	chr1:23630818-23631780	q1	q2	OK	1.96688	11.9346	6.06778	3.47773	5e-05	0.00221242	yes	9.96772
XLOC_021230	XLOC_021230	-	chr11:2356157-2356468	q1	q2	OK	3.23921	19.6392	6.06296	5.54415	0.01	0.0260002	yes	16.4
XLOC_069399	XLOC_069399	-	chr20:21283295-21283798	q1	q2	OK	1.74861	10.5908	6.0567	3.67956	0.00345	0.0118326	yes	8.84219
XLOC_004162	XLOC_004162	-	chr1:23607783-23608499	q1	q2	OK	2.11172	12.7734	6.04881	3.73328	5e-05	0.00221242	yes	10.6617
XLOC_087682	XLOC_087682	-	chr5:107929585-107929717	q1	q2	OK	62.7281	379.401	6.04834	38.4152	0.0065	0.0186237	yes	316.673	overlapping with retrogene - NM_001146227.1-251 RPS20 Homo sapiens ribosomal protein S20 (RPS20), transcript variant 1, mRNA.
XLOC_059197	XLOC_059197	PKDCC	chr2:42275160-42286082	q1	q2	OK	2.84133	17.183	6.04752	2.64062	5e-05	0.00221242	yes	14.3417
XLOC_011965	XLOC_011965	-	chr1:227866187-227866853	q1	q2	OK	1.60213	9.67069	6.03615	3.52514	0.00055	0.00501352	yes	8.06856
XLOC_036774	XLOC_036774	LEO1	chr15:52230219-52263958	q1	q2	OK	40.8898	246.702	6.03334	1.65484	0.00375	0.0124782	yes	205.812
XLOC_083564	XLOC_083564	AADAT	chr4:170981237-171011405	q1	q2	OK	2.32694	14.0316	6.03007	2.18264	0.0001	0.00286937	yes	11.7047
XLOC_011421	XLOC_011421	-	chr1:222728134-222728779	q1	q2	OK	1.48443	8.93967	6.02229	3.37091	0.001	0.00614983	yes	7.45524
XLOC_028136	XLOC_028136	-	chr12:93799403-93799763	q1	q2	OK	3.89052	23.4122	6.01776	5.15091	0.00165	0.00765795	yes	19.5217
XLOC_059331	XLOC_059331	MRPL35	chr2:86426495-86440910	q1	q2	OK	6.94958	41.7871	6.0129	1.95187	0.00145	0.00720453	yes	34.8375
XLOC_037308	XLOC_037308	-	chr15:41597493-41599356	q1	q2	OK	4.46999	26.8592	6.00878	3.04213	0.0001	0.00286937	yes	22.3892
XLOC_025762	XLOC_025762	ISCU	chr12:108956293-108963446	q1	q2	OK	7.51801	45.1203	6.00163	2.69863	5e-05	0.00221242	yes	37.6023
XLOC_002006	XLOC_002006	ALDH9A1	chr1:165631434-165667900	q1	q2	OK	3.64571	21.8383	5.99014	2.33788	0.00015	0.00329832	yes	18.1926
XLOC_036509	XLOC_036509	ISL2	chr15:76629146-76634816	q1	q2	OK	11.5812	69.2627	5.98062	3.26569	5e-05	0.00221242	yes	57.6815
XLOC_047474	XLOC_047474	C17orf67	chr17:54869273-54911274	q1	q2	OK	1.79838	10.7482	5.9766	2.97318	5e-05	0.00221242	yes	8.94982
XLOC_108024	XLOC_108024	C9orf89	chr9:95858449-95877599	q1	q2	OK	13.7559	82.1366	5.97101	2.9714	5e-05	0.00221242	yes	68.3807
XLOC_100282	XLOC_100282	-	chr7:66315064-66315388	q1	q2	OK	5.38176	32.1109	5.96662	6.01208	0.0013	0.00690503	yes	26.7291
XLOC_058953	XLOC_058953	-	chr19:57818835-57819930	q1	q2	OK	5.76632	34.3627	5.95921	3.31774	5e-05	0.00221242	yes	28.5964
XLOC_074986	XLOC_074986	SLC25A1	chr22:19163062-19166338	q1	q2	OK	45.1457	268.965	5.95771	2.51115	0.00125	0.00677642	yes	223.819
XLOC_114759	XLOC_114759	-	chrX:75414111-75414512	q1	q2	OK	1.6404	9.76737	5.95426	3.56691	0.01765	0.0411623	yes	8.12697
XLOC_090664	XLOC_090664	GTF2H4,VARS2	chr6:30873141-30901174	q1	q2	OK	5.4116	32.1932	5.94892	2.05513	0.00495	0.0151603	yes	26.7816
XLOC_065988	XLOC_065988	-	chr2:184030097-184030499	q1	q2	OK	2.87141	17.0576	5.9405	4.48459	0.0021	0.00869579	yes	14.1862
XLOC_028074	XLOC_028074	-	chr12:63359480-63359966	q1	q2	OK	4.57469	27.1578	5.93653	4.57468	0.0001	0.00286937	yes	22.5831
XLOC_007502	XLOC_007502	-	chr1:83608558-83608919	q1	q2	OK	3.60184	21.3645	5.93155	5.06127	0.0021	0.00869579	yes	17.7627
XLOC_114895	XLOC_114895	-	chrX:100423876-100424889	q1	q2	OK	1.57168	9.31473	5.92661	3.36088	5e-05	0.00221242	yes	7.74305
XLOC_033198	XLOC_033198	-	chr14:21078109-21078428	q1	q2	OK	4.01423	23.7817	5.92435	5.66605	0.0055	0.0163882	yes	19.7675
XLOC_000201	XLOC_000201	ZNF593	chr1:26491634-26497543	q1	q2	OK	26.6917	157.926	5.91667	2.68171	0.0006	0.00515116	yes	131.234
XLOC_025876	XLOC_025876	SFSWAP	chr12:132195631-132286019	q1	q2	OK	4.56981	27.0302	5.91495	1.91093	0.00145	0.00720453	yes	22.4604
XLOC_012478	XLOC_012478	-	chr1:231464384-231465451	q1	q2	OK	3.49805	20.5927	5.88691	3.4468	5e-05	0.00221242	yes	17.0947
XLOC_091545	XLOC_091545	GOPC	chr6:117803819-117923705	q1	q2	OK	2.96554	17.3923	5.8648	2.25128	5e-05	0.00221242	yes	14.4268
XLOC_108956	XLOC_108956	-	chr9:33523444-33523773	q1	q2	OK	10.3724	60.7664	5.85847	6.77131	5e-05	0.00221242	yes	50.394
XLOC_033484	XLOC_033484	-	chr14:51135161-51135578	q1	q2	OK	5.79585	33.936	5.85522	5.13965	0.0001	0.00286937	yes	28.1401
XLOC_064457	XLOC_064457	-	chr2:109495562-109496227	q1	q2	OK	2.73719	16.0025	5.84632	3.7323	5e-05	0.00221242	yes	13.2653
XLOC_084877	XLOC_084877	-	chr4:97824236-97824358	q1	q2	OK	58.5313	341.833	5.84017	43.1425	0.02235	0.0497541	yes	283.302	overlapping with retrogene - NM_001865.3-2 COX7A2 Homo sapiens cytochrome c oxidase subunit VIIa polypeptide 2 (liver) (COX7A2), transcript variant 1, mRNA.
XLOC_001387	XLOC_001387	C1orf63	chr1:25568411-25574200	q1	q2	OK	11.2187	65.5183	5.8401	2.51737	0.0001	0.00286937	yes	54.2996
XLOC_104421	XLOC_104421	GTF2E2	chr8:30436030-30515738	q1	q2	OK	6.54036	38.1405	5.83156	3.01274	5e-05	0.00221242	yes	31.6001
XLOC_081397	XLOC_081397	-	chr3:110919588-110920326	q1	q2	OK	2.82894	16.4856	5.82748	3.63305	5e-05	0.00221242	yes	13.6567
XLOC_000547	XLOC_000547	AMY2B,RNPC3	chr1:104068577-104122149	q1	q2	OK	1.89453	11.0371	5.82577	2.91759	5e-05	0.00221242	yes	9.14257
XLOC_056249	XLOC_056249	-	chr19:23402867-23403272	q1	q2	OK	1.56022	9.08719	5.8243	3.45382	0.0207	0.0467034	yes	7.52697
XLOC_104592	XLOC_104592	HRSP12	chr8:99114566-99129418	q1	q2	OK	9.56019	55.6146	5.81731	2.48785	0.0002	0.00362778	yes	46.0544
XLOC_078446	XLOC_078446	NDUFB5	chr3:179322574-179342288	q1	q2	OK	5.49607	31.9664	5.81623	2.63492	5e-05	0.00221242	yes	26.4703
XLOC_000875	XLOC_000875	SFT2D2	chr1:168195254-168212088	q1	q2	OK	1.62854	9.46893	5.81437	3.43674	0.00025	0.0038646	yes	7.84039
XLOC_015879	XLOC_015879	-	chr10:58113400-58113926	q1	q2	OK	2.0941	12.1709	5.812	3.71704	0.00115	0.00651284	yes	10.0768
XLOC_090505	XLOC_090505	FOXF2	chr6:1390068-1395832	q1	q2	OK	4.9135	28.5466	5.80983	3.46877	5e-05	0.00221242	yes	23.6331
XLOC_084898	XLOC_084898	-	chr4:119552225-119552627	q1	q2	OK	1.75377	10.1888	5.80966	3.74767	0.0165	0.0390423	yes	8.43503
XLOC_040254	XLOC_040254	C16orf59,CCNF	chr16:2479394-2517809	q1	q2	OK	9.05983	52.6103	5.80699	1.69846	0.008	0.0218467	yes	43.5505
XLOC_040689	XLOC_040689	C16orf13	chr16:680022-686347	q1	q2	OK	130.906	759.442	5.80143	2.34901	0.0022	0.00893981	yes	628.536
XLOC_084795	XLOC_084795	-	chr4:56985912-56986498	q1	q2	OK	1.53168	8.88516	5.80092	3.42173	0.00275	0.0102066	yes	7.35348
XLOC_033037	XLOC_033037	ANKRD9	chr14:102829299-102976128	q1	q2	OK	8.11746	47.0472	5.7958	2.37103	0.0133	0.0327096	yes	38.9297
XLOC_040708	XLOC_040708	NME3	chr16:1820320-1821710	q1	q2	OK	28.5851	165.593	5.79298	3.84463	0.0002	0.00362778	yes	137.008
XLOC_103166	XLOC_103166	-	chr7:152338332-152339660	q1	q2	OK	3.32586	19.2592	5.79074	3.28037	5e-05	0.00221242	yes	15.9333
XLOC_083526	XLOC_083526	FBXW7	chr4:153242406-153456393	q1	q2	OK	4.8277	27.9279	5.78493	2.06323	0.00085	0.00577448	yes	23.1002
XLOC_069117	XLOC_069117	-	chr20:11799539-11799732	q1	q2	OK	15.2826	88.3095	5.77843	14.3637	0.0113	0.0287049	yes	73.0269
XLOC_090693	XLOC_090693	C6orf48,SNORD52	chr6:31802692-31807618	q1	q2	OK	50.4109	291.115	5.77484	2.27691	0.00075	0.0055596	yes	240.704
XLOC_084676	XLOC_084676	-	chr4:42101118-42101381	q1	q2	OK	10.8805	62.8232	5.77393	8.79917	0.00065	0.00528361	yes	51.9427
XLOC_011107	XLOC_011107	-	chr1:211744675-211745713	q1	q2	OK	1.87254	10.8093	5.77253	3.35152	5e-05	0.00221242	yes	8.93676
XLOC_090586	XLOC_090586	HIST1H2AE	chr6:26217147-26217711	q1	q2	OK	8.34848	48.1831	5.77148	4.97818	5e-05	0.00221242	yes	39.8346
XLOC_021093	XLOC_021093	HSPA8	chr11:122928048-122933098	q1	q2	OK	98.5254	567.699	5.76196	1.68117	0.0086	0.0231016	yes	469.174
XLOC_108281	XLOC_108281	MRPL41	chr9:140446308-140447007	q1	q2	OK	110.216	634.812	5.75971	4.58493	0.0008	0.00568951	yes	524.596
XLOC_022898	XLOC_022898	-	chr11:67449976-67450643	q1	q2	OK	3.21208	18.4783	5.75275	3.90945	5e-05	0.00221242	yes	15.2662
XLOC_082226	XLOC_082226	-	chr3:153989605-153990242	q1	q2	OK	2.5288	14.5445	5.75154	3.7513	0.00015	0.00329832	yes	12.0157
XLOC_108121	XLOC_108121	MRRF	chr9:125001833-125085848	q1	q2	OK	7.90069	45.3216	5.73641	1.84984	0.0016	0.00753132	yes	37.4209
XLOC_001068	XLOC_001068	RRP15	chr1:218458628-218511325	q1	q2	OK	6.97783	40.0206	5.73539	1.56214	0.0113	0.0287049	yes	33.0428
XLOC_020116	XLOC_020116	CCDC85B	chr11:65657874-65659106	q1	q2	OK	28.5638	163.813	5.73499	3.7603	0.00035	0.00428045	yes	135.249
XLOC_007478	XLOC_007478	-	chr1:70910780-70911215	q1	q2	OK	6.33034	36.2881	5.73241	4.91329	5e-05	0.00221242	yes	29.9578
XLOC_054364	XLOC_054364	FBXL12	chr19:9920194-9929731	q1	q2	OK	3.87665	22.1979	5.72605	2.86751	5e-05	0.00221242	yes	18.3212
XLOC_032914	XLOC_032914	ATP6V1D	chr14:67804580-67826720	q1	q2	OK	4.42427	25.325	5.72411	3.02918	5e-05	0.00221242	yes	20.9007
XLOC_059809	XLOC_059809	CAPN10,RNPEPL1	chr2:241508003-241544609	q1	q2	OK	5.86462	33.5498	5.72071	1.50486	0.02105	0.047295	yes	27.6852
XLOC_060235	XLOC_060235	MZT2A	chr2:132202795-132360468	q1	q2	OK	191.766	1097.01	5.72057	3.36305	0.0045	0.0141315	yes	905.244
XLOC_093151	XLOC_093151	-	chr6:28389184-28390135	q1	q2	OK	2.85289	16.3169	5.71943	3.48821	5e-05	0.00221242	yes	13.464
XLOC_090847	XLOC_090847	-	chr6:58288504-58298605	q1	q2	OK	5.97673	34.1794	5.71875	2.17905	0.00115	0.00651284	yes	28.2027
XLOC_032750	XLOC_032750	CHD8	chr14:21853148-21924412	q1	q2	OK	3.54814	20.2621	5.71063	1.59115	0.00475	0.014696	yes	16.714
XLOC_075151	XLOC_075151	RPS19BP1	chr22:39919828-39928860	q1	q2	OK	88.9625	507.343	5.70289	2.26851	0.00265	0.00996942	yes	418.38
XLOC_012685	XLOC_012685	-	chr1:233455647-233456067	q1	q2	OK	2.16991	12.3689	5.70019	3.88336	0.0055	0.0163882	yes	10.199
XLOC_020590	XLOC_020590	CYP2R1	chr11:14899283-14913975	q1	q2	OK	5.37145	30.6059	5.69788	2.41566	0.0001	0.00286937	yes	25.2344
XLOC_059645	XLOC_059645	NDUFB3	chr2:201936461-201950476	q1	q2	OK	77.4717	441.172	5.69462	2.02758	0.0011	0.00638575	yes	363.7
XLOC_025340	XLOC_025340	DYRK4	chr12:4699243-4723089	q1	q2	OK	2.3591	13.4314	5.69344	2.70931	5e-05	0.00221242	yes	11.0723
XLOC_052934	XLOC_052934	-	chr18:45349512-45349925	q1	q2	OK	2.70281	15.378	5.68963	4.25009	0.0026	0.00985877	yes	12.6752
XLOC_068138	XLOC_068138	ZFAS1	chr20:47862438-47906351	q1	q2	OK	142.465	810.497	5.6891	1.93349	0.0048	0.0147976	yes	668.032
XLOC_108155	XLOC_108155	SLC2A8	chr9:130159416-130171055	q1	q2	OK	3.08486	17.5459	5.68775	2.82712	0.0001	0.00286937	yes	14.461
XLOC_066142	XLOC_066142	-	chr2:217393668-217394346	q1	q2	OK	5.91132	33.622	5.68773	3.81385	5e-05	0.00221242	yes	27.7107
XLOC_082242	XLOC_082242	-	chr3:161146844-161146974	q1	q2	OK	111.918	636.504	5.68724	46.5891	0.0008	0.00568951	yes	524.586	lots of ESTs - overlap with retrogene - AK130965.1-85 n/a Homo sapiens cDNA FLJ27455 fis, clone UBA04121, highly similar to 60S ribosomal protein L23a
XLOC_028107	XLOC_028107	-	chr12:69803410-69804281	q1	q2	OK	1.71338	9.74388	5.68693	3.40317	0.0001	0.00286937	yes	8.0305
XLOC_014297	XLOC_014297	COMTD1	chr10:76992364-76995770	q1	q2	OK	36.4162	207.029	5.68508	2.93997	0.0002	0.00362778	yes	170.613
XLOC_078401	XLOC_078401	TIPARP	chr3:156390959-156424557	q1	q2	OK	1.68263	9.55754	5.68012	2.46701	5e-05	0.00221242	yes	7.87491
XLOC_115408	XLOC_115408	-	chrX:115035586-115035954	q1	q2	OK	2.01891	11.4646	5.67861	3.94156	0.0163	0.0386838	yes	9.44569
XLOC_112232	XLOC_112232	USP11	chrX:47092313-47107727	q1	q2	OK	6.89135	39.0557	5.66735	2.65816	0.00025	0.0038646	yes	32.1643
XLOC_074713	XLOC_074713	GP1BB,SEPT5,SEPT5-GP1BB	chr22:19701986-19713324	q1	q2	OK	4.50467	25.5224	5.66576	2.55598	0.0019	0.00825466	yes	21.0177
XLOC_085656	XLOC_085656	LOC728554	chr5:177300889-177312639	q1	q2	OK	4.92544	27.8971	5.66388	2.58955	5e-05	0.00221242	yes	22.9717
XLOC_001410	XLOC_001410	IFI6	chr1:27986592-27998724	q1	q2	OK	4.75893	26.9451	5.66201	2.0252	0.0089	0.0237183	yes	22.1862
XLOC_098117	XLOC_098117	HIBADH	chr7:27565056-27702620	q1	q2	OK	3.23133	18.2952	5.66182	2.57912	5e-05	0.00221242	yes	15.0639
XLOC_028116	XLOC_028116	-	chr12:72183260-72184576	q1	q2	OK	1.78707	10.1064	5.65529	3.17465	5e-05	0.00221242	yes	8.31933
XLOC_007504	XLOC_007504	-	chr1:83627865-83628215	q1	q2	OK	3.28104	18.5513	5.65409	4.72173	0.00605	0.0176368	yes	15.2703
XLOC_111827	XLOC_111827	-	chr9:135568130-135570519	q1	q2	OK	2.05279	11.5954	5.64861	3.04592	5e-05	0.00221242	yes	9.54261
XLOC_036350	XLOC_036350	ADAL	chr15:43619973-43646208	q1	q2	OK	1.5436	8.71503	5.64591	1.59227	0.00665	0.0189602	yes	7.17143
XLOC_079070	XLOC_079070	PARL	chr3:183547028-183602693	q1	q2	OK	8.83426	49.8639	5.64438	2.45836	5e-05	0.00221242	yes	41.0296
XLOC_032370	XLOC_032370	SCFD1	chr14:31091459-31205033	q1	q2	OK	8.49227	47.9132	5.64198	2.1357	0.00035	0.00428045	yes	39.4209
XLOC_036985	XLOC_036985	-	chr15:96809669-96815017	q1	q2	OK	3.5125	19.8109	5.64011	2.21211	0.00015	0.00329832	yes	16.2984
XLOC_091505	XLOC_091505	POPDC3	chr6:105585561-105627878	q1	q2	OK	1.88487	10.6114	5.62978	2.59084	5e-05	0.00221242	yes	8.72653
XLOC_083172	XLOC_083172	TNIP2	chr4:2739892-2758103	q1	q2	OK	2.47186	13.9059	5.62568	2.46552	0.0004	0.00451052	yes	11.434
XLOC_085626	XLOC_085626	BNIP1	chr5:172571444-172591390	q1	q2	OK	2.10088	11.8174	5.62498	2.6115	5e-05	0.00221242	yes	9.71652
XLOC_078486	XLOC_078486	EIF4A2	chr3:186501360-186524484	q1	q2	OK	9.97386	56.0993	5.62463	1.43936	0.0188	0.0432637	yes	46.1254
XLOC_031085	XLOC_031085	MRPS31	chr13:41303431-41345347	q1	q2	OK	4.08034	22.9445	5.62318	2.57112	0.00015	0.00329832	yes	18.8642
XLOC_013609	XLOC_013609	RPP38	chr10:15137383-15146256	q1	q2	OK	2.39778	13.4765	5.62041	2.55868	0.0002	0.00362778	yes	11.0787
XLOC_032800	XLOC_032800	STXBP6	chr14:25281305-25519095	q1	q2	OK	2.23214	12.5393	5.61761	2.63925	5e-05	0.00221242	yes	10.3072
XLOC_087322	XLOC_087322	-	chr5:17353511-17353975	q1	q2	OK	6.381	35.8291	5.61497	4.58764	0.0001	0.00286937	yes	29.4481
XLOC_077953	XLOC_077953	CAPN7	chr3:15247732-15294423	q1	q2	OK	1.69776	9.52788	5.61203	2.62935	5e-05	0.00221242	yes	7.83012
XLOC_054409	XLOC_054409	C19orf43	chr19:12841453-12845529	q1	q2	OK	95.5529	535.968	5.60912	3.16629	0.0012	0.00665949	yes	440.415
XLOC_059957	XLOC_059957	ZFP36L2	chr2:43449540-43453745	q1	q2	OK	5.28249	29.6252	5.60819	2.90231	0.00015	0.00329832	yes	24.3427
XLOC_105495	XLOC_105495	-	chr8:28919318-28920382	q1	q2	OK	1.86958	10.4843	5.60784	3.33075	5e-05	0.00221242	yes	8.61472
XLOC_108351	XLOC_108351	CDKN2A	chr9:21967137-22121093	q1	q2	OK	89.6838	502.751	5.60582	2.89646	0.00235	0.00929689	yes	413.067
XLOC_025455	XLOC_025455	FGFR1OP2	chr12:27091304-27119581	q1	q2	OK	1.87509	10.5085	5.60426	2.43469	0.0002	0.00362778	yes	8.63341
XLOC_090845	XLOC_090845	BAG2	chr6:57037103-57050012	q1	q2	OK	2.51993	14.1218	5.60404	2.98466	5e-05	0.00221242	yes	11.6019
XLOC_083306	XLOC_083306	CHIC2	chr4:54875957-54930815	q1	q2	OK	2.3255	13.0178	5.59785	3.49591	5e-05	0.00221242	yes	10.6923
XLOC_104377	XLOC_104377	REEP4	chr8:21991331-21999448	q1	q2	OK	18.5367	103.758	5.59744	2.43385	0.0009	0.00588592	yes	85.2213
XLOC_020106	XLOC_020106	FAM89B	chr11:65339819-65341669	q1	q2	OK	8.60166	48.1415	5.59677	3.00594	0.0001	0.00286937	yes	39.5398
XLOC_001743	XLOC_001743	PHTF1	chr1:114239823-114301777	q1	q2	OK	2.61557	14.6283	5.59278	2.17245	5e-05	0.00221242	yes	12.0127
XLOC_090654	XLOC_090654	RPP21,TRIM39,TRIM39-RPP21	chr6:30201815-30314637	q1	q2	OK	64.9646	363.245	5.59143	2.15531	0.0044	0.0138965	yes	298.28
XLOC_085777	XLOC_085777	LOC100506548	chr5:40825364-40829244	q1	q2	OK	2.04089	11.3875	5.57967	2.58409	5e-05	0.00221242	yes	9.34661
XLOC_104266	XLOC_104266	EXOSC4,GPAA1	chr8:145126235-145144449	q1	q2	OK	23.4867	130.926	5.57447	2.07269	0.0178	0.0414404	yes	107.439
XLOC_093153	XLOC_093153	-	chr6:28442198-28442370	q1	q2	OK	31.709	176.732	5.57356	20.4101	0.00425	0.0135538	yes	145.023
XLOC_066127	XLOC_066127	-	chr2:215711988-215712382	q1	q2	OK	8.28143	46.1451	5.57212	5.40647	5e-05	0.00221242	yes	37.8637
XLOC_040598	XLOC_040598	TERF2IP	chr16:75681634-75691341	q1	q2	OK	12.4899	69.5888	5.57161	2.64098	0.00045	0.00469136	yes	57.0989
XLOC_036424	XLOC_036424	SNX1	chr15:64388082-64436435	q1	q2	OK	3.09495	17.2421	5.57104	2.42297	5e-05	0.00221242	yes	14.1471
XLOC_085926	XLOC_085926	CCDC112	chr5:114602884-114632458	q1	q2	OK	1.5689	8.73881	5.57002	2.63549	0.0001	0.00286937	yes	7.16991
XLOC_085846	XLOC_085846	FOXD1	chr5:72742084-72744352	q1	q2	OK	6.88502	38.316	5.56513	3.798	0.0001	0.00286937	yes	31.431
XLOC_002259	XLOC_002259	-	chr1:231657843-231664342	q1	q2	OK	4.56333	25.3894	5.56379	3.35211	0.0001	0.00286937	yes	20.8261
XLOC_065991	XLOC_065991	-	chr2:186378382-186378665	q1	q2	OK	4.13282	22.9873	5.56213	5.65894	0.0169	0.0397965	yes	18.8545
XLOC_078510	XLOC_078510	HES1	chr3:193853824-193857323	q1	q2	OK	11.5907	64.4125	5.55726	2.66499	0.00015	0.00329832	yes	52.8218
XLOC_109747	XLOC_109747	-	chr9:88157514-88158407	q1	q2	OK	1.57576	8.74602	5.55035	3.26107	0.00025	0.0038646	yes	7.17026
XLOC_087684	XLOC_087684	-	chr5:108531512-108532578	q1	q2	OK	4.24799	23.5778	5.55034	3.32244	0.0001	0.00286937	yes	19.3298
XLOC_004166	XLOC_004166	-	chr1:23616772-23617612	q1	q2	OK	2.35766	13.0832	5.54923	3.26896	0.00015	0.00329832	yes	10.7255
XLOC_015882	XLOC_015882	-	chr10:60166204-60166796	q1	q2	OK	1.70418	9.44727	5.54359	3.44376	0.00175	0.00787939	yes	7.74309
XLOC_049036	XLOC_049036	-	chr17:29362107-29362669	q1	q2	OK	1.56468	8.66794	5.53975	3.25676	0.00295	0.0106893	yes	7.10326
XLOC_025449	XLOC_025449	ETNK1	chr12:22778075-22843608	q1	q2	OK	2.43334	13.4754	5.53782	1.45163	0.0049	0.015052	yes	11.0421
XLOC_104148	XLOC_104148	PDP1	chr8:94929082-95229531	q1	q2	OK	21.0176	116.383	5.53741	5.1938	0.01825	0.0422779	yes	95.3654
XLOC_059404	XLOC_059404	C2orf49	chr2:105954012-105962122	q1	q2	OK	4.63234	25.6431	5.53567	2.63734	0.00015	0.00329832	yes	21.0108
XLOC_106296	XLOC_106296	-	chr8:75353921-75354211	q1	q2	OK	3.41609	18.9037	5.53372	5.21784	0.02125	0.0476946	yes	15.4876
XLOC_071999	XLOC_071999	-	chr20:50690282-50691159	q1	q2	OK	1.86534	10.3089	5.52655	3.36723	0.0001	0.00286937	yes	8.44356
XLOC_094845	XLOC_094845	-	chr6:141187193-141187892	q1	q2	OK	2.45085	13.5419	5.52539	3.53272	0.0001	0.00286937	yes	11.091
XLOC_115756	XLOC_115756	-	chrX:121521541-121522433	q1	q2	OK	1.5848	8.75363	5.52349	3.22817	0.0004	0.00451052	yes	7.16883
XLOC_100108	XLOC_100108	-	chr7:63814009-63815548	q1	q2	OK	2.16951	11.9828	5.52327	3.12176	5e-05	0.00221242	yes	9.81329
XLOC_079726	XLOC_079726	-	chr3:22424193-22424420	q1	q2	OK	44.9666	248.302	5.52192	13.1599	5e-05	0.00221242	yes	203.335
XLOC_031905	XLOC_031905	-	chr13:79885872-79888038	q1	q2	OK	4.73285	26.0994	5.51452	2.83279	0.0001	0.00286937	yes	21.3666
XLOC_065898	XLOC_065898	-	chr2:171609484-171609605	q1	q2	OK	67.3396	371.025	5.50976	41.4469	0.01645	0.038954	yes	303.685	overlapping with retrogene - NM_003908.3-7 EIF2S2 Homo sapiens eukaryotic translation initiation factor 2, subunit 2 beta, 38kDa (EIF2S2), mRNA
XLOC_058951	XLOC_058951	-	chr19:57814877-57816011	q1	q2	OK	2.56071	14.1047	5.50812	3.32387	5e-05	0.00221242	yes	11.544
XLOC_097774	XLOC_097774	POP7	chr7:100303675-100305123	q1	q2	OK	37.5145	206.622	5.50779	3.18747	0.00035	0.00428045	yes	169.108
XLOC_068263	XLOC_068263	C20orf27	chr20:3734128-3749035	q1	q2	OK	25.5875	140.738	5.50026	2.4222	0.00055	0.00501352	yes	115.15
XLOC_054170	XLOC_054170	ZNF444	chr19:56645120-56686473	q1	q2	OK	9.83064	54.0519	5.49831	1.94458	0.0112	0.0285147	yes	44.2213
XLOC_037332	XLOC_037332	-	chr15:43030950-43032138	q1	q2	OK	3.63511	19.985	5.49777	3.1413	5e-05	0.00221242	yes	16.3499
XLOC_079059	XLOC_079059	MRPL47	chr3:179280707-179322434	q1	q2	OK	8.6951	47.788	5.49597	1.90037	0.0028	0.0103246	yes	39.0929
XLOC_083484	XLOC_083484	BBS7	chr4:122745483-122791652	q1	q2	OK	2.57304	14.1394	5.49521	2.36759	0.0001	0.00286937	yes	11.5664
XLOC_106516	XLOC_106516	-	chr8:104403271-104403905	q1	q2	OK	1.60285	8.80596	5.49394	3.28496	0.0015	0.00730145	yes	7.20311
XLOC_054296	XLOC_054296	C19orf10	chr19:4656177-4670415	q1	q2	OK	35.4267	194.597	5.49295	2.31547	0.00115	0.00651284	yes	159.17
XLOC_020117	XLOC_020117	DRAP1	chr11:65686727-65694219	q1	q2	OK	38.2335	209.807	5.48752	2.41838	0.00155	0.00741914	yes	171.573
XLOC_060311	XLOC_060311	DLX2	chr2:172964052-172967549	q1	q2	OK	10.5192	57.7189	5.487	2.64295	0.0005	0.00486433	yes	47.1997
XLOC_001415	XLOC_001415	SNHG12,SNORA61	chr1:28879528-28909957	q1	q2	OK	25.791	141.482	5.48571	2.67775	0.00685	0.0194173	yes	115.691
XLOC_036470	XLOC_036470	ARIH1	chr15:72766666-72878896	q1	q2	OK	2.09046	11.4661	5.48497	2.38913	5e-05	0.00221242	yes	9.37564
XLOC_091007	XLOC_091007	ABRACL	chr6:139349212-139364493	q1	q2	OK	9.47857	51.9402	5.47975	2.52101	5e-05	0.00221242	yes	42.4616
XLOC_090904	XLOC_090904	POU3F2	chr6:99282579-99286666	q1	q2	OK	1.6342	8.95265	5.47831	2.82004	5e-05	0.00221242	yes	7.31845
XLOC_084904	XLOC_084904	-	chr4:120976663-120977990	q1	q2	OK	2.54188	13.9222	5.47713	3.16659	5e-05	0.00221242	yes	11.3803
XLOC_000685	XLOC_000685	PLEKHO1	chr1:150122169-150132989	q1	q2	OK	6.75035	36.9467	5.4733	2.69762	0.0002	0.00362778	yes	30.1963
XLOC_037240	XLOC_037240	-	chr15:35143926-35144619	q1	q2	OK	2.87825	15.7467	5.47093	3.57778	0.00015	0.00329832	yes	12.8685
XLOC_052307	XLOC_052307	CYB5A	chr18:71920453-71959251	q1	q2	OK	16.6297	90.9592	5.46968	2.42688	0.0002	0.00362778	yes	74.3295
XLOC_091701	XLOC_091701	PDCD2	chr6:170884659-170893780	q1	q2	OK	15.4182	84.3292	5.46946	1.93339	0.00135	0.00698299	yes	68.911
XLOC_001518	XLOC_001518	ELOVL1	chr1:43828938-43833745	q1	q2	OK	4.30842	23.5356	5.4627	2.62372	5e-05	0.00221242	yes	19.2272
XLOC_078448	XLOC_078448	CCDC39,TTC14	chr3:180319917-180397283	q1	q2	OK	2.48974	13.5852	5.45647	2.0452	0.00055	0.00501352	yes	11.0955
XLOC_032847	XLOC_032847	DNAAF2	chr14:50091891-50101948	q1	q2	OK	2.2363	12.1935	5.45253	2.83226	5e-05	0.00221242	yes	9.9572
XLOC_036673	XLOC_036673	WHAMMP1	chr15:32812048-32828569	q1	q2	OK	1.83643	10.0053	5.44823	2.17433	0.0007	0.00541238	yes	8.16887
XLOC_001372	XLOC_001372	ID3	chr1:23881570-23886285	q1	q2	OK	32.35	176.244	5.44804	2.43633	0.0006	0.00515116	yes	143.894
XLOC_020811	XLOC_020811	PPP1R14B	chr11:64011950-64018848	q1	q2	OK	68.2583	371.801	5.44697	3.05026	0.00265	0.00996942	yes	303.543
XLOC_027176	XLOC_027176	-	chr12:26102392-26102774	q1	q2	OK	2.12104	11.5472	5.44412	3.81095	0.0152	0.0365808	yes	9.42616
XLOC_098110	XLOC_098110	HOXA5	chr7:27179954-27196296	q1	q2	OK	12.4321	67.6769	5.44372	2.33683	0.0037	0.0123672	yes	55.2448
XLOC_083109	XLOC_083109	SAP30	chr4:174292092-174298683	q1	q2	OK	3.93651	21.4229	5.4421	3.52167	5e-05	0.00221242	yes	17.4864
XLOC_072942	XLOC_072942	MRPS6,SLC5A3	chr21:35445822-35515395	q1	q2	OK	23.5691	128.237	5.4409	2.13395	0.00155	0.00741914	yes	104.668
XLOC_062578	XLOC_062578	-	chr2:32236679-32237125	q1	q2	OK	2.12615	11.5636	5.43875	3.73569	0.00455	0.0142387	yes	9.43745
XLOC_085384	XLOC_085384	RGMB	chr5:98104998-98132198	q1	q2	OK	1.72506	9.37457	5.43434	2.59823	5e-05	0.00221242	yes	7.64951
XLOC_078914	XLOC_078914	TPRA1	chr3:127282649-127309725	q1	q2	OK	7.07041	38.4218	5.43417	2.00181	0.00535	0.0160589	yes	31.3514
XLOC_000505	XLOC_000505	ZNF326	chr1:90460673-90494094	q1	q2	OK	6.1375	33.3484	5.43355	2.27038	0.0002	0.00362778	yes	27.2109
XLOC_089050	XLOC_089050	-	chr5:167975343-167977980	q1	q2	OK	2.97036	16.1371	5.43271	2.8392	5e-05	0.00221242	yes	13.1667
XLOC_094523	XLOC_094523	-	chr6:56933583-56934069	q1	q2	OK	1.67996	9.12338	5.43071	3.49038	0.0069	0.0195206	yes	7.44342
XLOC_000537	XLOC_000537	TRMT13	chr1:100598705-100643829	q1	q2	OK	4.81331	26.1325	5.42922	2.26396	0.0005	0.00486433	yes	21.3192
XLOC_020273	XLOC_020273	BIRC2	chr11:102217912-102249401	q1	q2	OK	2.13292	11.574	5.42636	2.46514	5e-05	0.00221242	yes	9.44108
XLOC_108480	XLOC_108480	ZFAND5	chr9:74966333-74980163	q1	q2	OK	4.37589	23.7447	5.42626	2.19179	0.0004	0.00451052	yes	19.3688
XLOC_082679	XLOC_082679	C4orf48	chr4:2043719-2045697	q1	q2	OK	149.898	813.089	5.42428	3.178	0.00045	0.00469136	yes	663.191
XLOC_060173	XLOC_060173	LINC00116	chr2:110969105-110980517	q1	q2	OK	3.83531	20.7966	5.4224	3.00542	5e-05	0.00221242	yes	16.9613
XLOC_085371	XLOC_085371	NR2F1	chr5:92919027-93447627	q1	q2	OK	5.52346	29.9487	5.42209	2.53368	0.0012	0.00665949	yes	24.4252
XLOC_000313	XLOC_000313	NFYC	chr1:41154642-41237275	q1	q2	OK	3.02353	16.3928	5.42174	2.17416	0.0004	0.00451052	yes	13.3693
XLOC_001891	XLOC_001891	JTB	chr1:153931574-153950451	q1	q2	OK	47.3641	256.782	5.42145	1.82116	0.00855	0.0230017	yes	209.418
XLOC_073446	XLOC_073446	-	chr21:15432562-15434093	q1	q2	OK	1.83682	9.95396	5.41913	3.09099	5e-05	0.00221242	yes	8.11714
XLOC_060279	XLOC_060279	RBMS1	chr2:161128462-161350326	q1	q2	OK	5.41732	29.3368	5.41537	1.80856	0.008	0.0218467	yes	23.9195
XLOC_020880	XLOC_020880	MRPL21	chr11:68658745-68723422	q1	q2	OK	55.983	303.157	5.41516	2.4661	0.0188	0.0432637	yes	247.174
XLOC_084934	XLOC_084934	-	chr4:141782272-141782903	q1	q2	OK	2.64535	14.3237	5.41467	3.62494	0.0002	0.00362778	yes	11.6784
XLOC_112772	XLOC_112772	FAM120C	chrX:54094756-54209714	q1	q2	OK	3.28403	17.774	5.41225	2.62002	0.0007	0.00541238	yes	14.49
XLOC_059405	XLOC_059405	NCK2	chr2:106361519-106510730	q1	q2	OK	3.84959	20.832	5.41149	2.68415	5e-05	0.00221242	yes	16.9824
XLOC_065952	XLOC_065952	-	chr2:176534549-176535907	q1	q2	OK	1.83764	9.93845	5.40827	3.08183	5e-05	0.00221242	yes	8.10081
XLOC_091462	XLOC_091462	UBE3D	chr6:83602086-83775545	q1	q2	OK	3.49923	18.9227	5.40768	2.35083	5e-05	0.00221242	yes	15.4235
XLOC_082785	XLOC_082785	PGM2	chr4:37828281-37864559	q1	q2	OK	2.78302	15.035	5.4024	2.55686	0.0002	0.00362778	yes	12.252
XLOC_000659	XLOC_000659	RNF115	chr1:145611035-145688776	q1	q2	OK	2.55348	13.785	5.39851	2.95506	5e-05	0.00221242	yes	11.2315
XLOC_059661	XLOC_059661	ABI2	chr2:204192917-204296896	q1	q2	OK	2.48676	13.4181	5.39582	1.54427	0.00435	0.0137891	yes	10.9313
XLOC_047609	XLOC_047609	JMJD6	chr17:74708595-74722881	q1	q2	OK	6.38704	34.4607	5.39541	2.46812	0.00015	0.00329832	yes	28.0737
XLOC_032446	XLOC_032446	MNAT1	chr14:61201458-61435400	q1	q2	OK	2.89737	15.6271	5.39355	2.52968	5e-05	0.00221242	yes	12.7297
XLOC_112568	XLOC_112568	CSAG1	chrX:151903227-151909518	q1	q2	OK	2.34423	12.6412	5.39247	2.43484	0.00045	0.00469136	yes	10.297
XLOC_059245	XLOC_059245	COMMD1	chr2:62132802-62363205	q1	q2	OK	8.9339	48.1571	5.39038	3.6271	5e-05	0.00221242	yes	39.2232
XLOC_097466	XLOC_097466	FSCN1	chr7:5632407-5649481	q1	q2	OK	11.0567	59.5975	5.39017	2.39046	0.00125	0.00677642	yes	48.5408
XLOC_046623	XLOC_046623	GGNBP2	chr17:34900736-34946278	q1	q2	OK	4.53241	24.4262	5.38923	2.44163	0.0001	0.00286937	yes	19.8938
XLOC_073029	XLOC_073029	PRMT2	chr21:48055506-48085979	q1	q2	OK	5.02386	27.0628	5.38685	2.22888	0.0002	0.00362778	yes	22.0389
XLOC_053660	XLOC_053660	MRPL34	chr19:17416476-17417652	q1	q2	OK	38.9049	209.537	5.38588	3.2663	0.00055	0.00501352	yes	170.632
XLOC_032703	XLOC_032703	SIVA1	chr14:105219469-105226154	q1	q2	OK	139.576	750.936	5.38012	2.47267	0.00175	0.00787939	yes	611.36
XLOC_067971	XLOC_067971	LINC00493	chr20:18548048-18550228	q1	q2	OK	73.2782	394.025	5.37711	2.37395	0.0003	0.00409677	yes	320.747
XLOC_053665	XLOC_053665	FAM129C,PGLS	chr19:17618185-17664648	q1	q2	OK	13.8281	74.3373	5.37581	2.69203	0.00285	0.0104358	yes	60.5092
XLOC_097629	XLOC_097629	CCT6P3	chr7:64498731-64535338	q1	q2	OK	2.86969	15.4255	5.37532	2.50388	5e-05	0.00221242	yes	12.5558
XLOC_075059	XLOC_075059	CHEK2	chr22:29083688-29137822	q1	q2	OK	8.61939	46.325	5.37451	2.35207	0.0002	0.00362778	yes	37.7056
XLOC_095085	XLOC_095085	-	chr6:153603216-153603651	q1	q2	OK	7.45375	40.0496	5.37308	4.85048	5e-05	0.00221242	yes	32.5958
XLOC_085969	XLOC_085969	PITX1	chr5:134358539-134369964	q1	q2	OK	6.20417	33.3161	5.36995	3.03791	0.00095	0.00603881	yes	27.1119
XLOC_020930	XLOC_020930	PAK1	chr11:77032726-77185108	q1	q2	OK	2.06288	11.0768	5.36958	2.42256	5e-05	0.00221242	yes	9.01392
XLOC_068463	XLOC_068463	ADNP	chr20:49506794-49547527	q1	q2	OK	7.83025	42.0344	5.36821	1.80691	0.00185	0.00812424	yes	34.2041
XLOC_054238	XLOC_054238	RNF126	chr19:643996-663233	q1	q2	OK	14.4826	77.7306	5.36717	1.63974	0.02095	0.0471096	yes	63.248
XLOC_026453	XLOC_026453	MPHOSPH9	chr12:123640527-123715316	q1	q2	OK	3.95309	21.2149	5.36666	2.2746	0.0181	0.0420027	yes	17.2618
XLOC_090649	XLOC_090649	ZNRD1	chr6:30029035-30032686	q1	q2	OK	8.36728	44.8756	5.36322	2.7693	5e-05	0.00221242	yes	36.5083
XLOC_062580	XLOC_062580	-	chr2:32535805-32537154	q1	q2	OK	1.996	10.7035	5.36247	3.10459	5e-05	0.00221242	yes	8.7075
XLOC_097983	XLOC_097983	AGAP3	chr7:150782712-150864867	q1	q2	OK	5.92982	31.791	5.36121	1.72368	0.0168	0.039613	yes	25.8612
XLOC_002074	XLOC_002074	ACBD6	chr1:180257351-180472022	q1	q2	OK	10.3362	55.4095	5.36072	2.48925	0.00025	0.0038646	yes	45.0733
XLOC_053458	XLOC_053458	ATP5D,MIDN	chr19:1238245-1260944	q1	q2	OK	88.4728	474.204	5.35988	2.67183	0.01205	0.0302288	yes	385.731
XLOC_098363	XLOC_098363	FIS1	chr7:100882746-100908274	q1	q2	OK	35.3115	189.188	5.35769	1.90035	0.01685	0.0397048	yes	153.876
XLOC_002101	XLOC_002101	GLRX2	chr1:193065594-193075244	q1	q2	OK	14.2459	76.3171	5.35713	2.69876	0.0001	0.00286937	yes	62.0712
XLOC_090627	XLOC_090627	ZSCAN9	chr6:28193028-28201267	q1	q2	OK	2.14458	11.4882	5.35685	2.48607	5e-05	0.00221242	yes	9.34362
XLOC_054732	XLOC_054732	AP2S1	chr19:47341422-47354203	q1	q2	OK	105.1	562.783	5.35474	2.10495	0.00275	0.0102066	yes	457.683
XLOC_085810	XLOC_085810	DHX29	chr5:54552069-54603521	q1	q2	OK	15.8951	85.0957	5.35358	1.82655	0.00155	0.00741914	yes	69.2006
XLOC_078210	XLOC_078210	TMEM45A	chr3:100211462-100296285	q1	q2	OK	2.28837	12.2509	5.35355	2.58708	5e-05	0.00221242	yes	9.96253
XLOC_054733	XLOC_054733	TMEM160	chr19:47549166-47551882	q1	q2	OK	36.3821	194.701	5.35156	4.849	0.00025	0.0038646	yes	158.319
XLOC_033405	XLOC_033405	-	chr14:32672037-32672543	q1	q2	OK	41.9011	224.234	5.35151	4.06577	0.0001	0.00286937	yes	182.333
XLOC_060412	XLOC_060412	CRYGD	chr2:208983852-209021486	q1	q2	OK	6.06458	32.4529	5.35122	4.17492	5e-05	0.00221242	yes	26.3883
XLOC_094521	XLOC_094521	-	chr6:56922728-56924035	q1	q2	OK	3.09439	16.5559	5.3503	3.20699	0.0001	0.00286937	yes	13.4615
XLOC_097702	XLOC_097702	MAGI2-AS3	chr7:77646373-79100524	q1	q2	OK	1.80492	9.65567	5.34964	1.46248	0.0177	0.0412611	yes	7.85075
XLOC_060157	XLOC_060157	FHL2	chr2:105977006-106055230	q1	q2	OK	4.13391	22.1132	5.34922	2.61562	0.0002	0.00362778	yes	17.9793
XLOC_085854	XLOC_085854	POC5	chr5:74970023-75013313	q1	q2	OK	5.56388	29.7368	5.34462	1.2847	0.00935	0.0246463	yes	24.1729
XLOC_048953	XLOC_048953	-	chr17:26645683-26645961	q1	q2	OK	7.3789	39.4106	5.34099	7.00007	0.0035	0.0119357	yes	32.0317
XLOC_108144	XLOC_108144	ARPC5L	chr9:127629227-127703386	q1	q2	OK	9.23378	49.3114	5.34033	2.3452	0.0025	0.00962181	yes	40.0776
XLOC_026101	XLOC_026101	KANSL2	chr12:49046890-49076035	q1	q2	OK	3.94101	21.0332	5.33701	2.34572	0.00015	0.00329832	yes	17.0922
XLOC_097826	XLOC_097826	ST7,ST7-OT3	chr7:116592500-116870248	q1	q2	OK	4.11614	21.9568	5.33432	2.24511	0.00025	0.0038646	yes	17.8407
XLOC_091097	XLOC_091097	TBP	chr6:170863420-170881958	q1	q2	OK	4.87729	26.0092	5.33272	2.41639	5e-05	0.00221242	yes	21.1319
XLOC_082901	XLOC_082901	MTHFD2L	chr4:75023813-75168814	q1	q2	OK	13.137	70.0398	5.33149	2.43975	0.00025	0.0038646	yes	56.9028
XLOC_029889	XLOC_029889	RILPL1	chr12:123955683-124018265	q1	q2	OK	2.53238	13.4764	5.32163	2.0961	0.0015	0.00730145	yes	10.944
XLOC_059638	XLOC_059638	C2orf47	chr2:200793633-200828847	q1	q2	OK	4.4364	23.6086	5.32157	2.00504	0.0039	0.0127897	yes	19.1722
XLOC_098182	XLOC_098182	SEPT7P2	chr7:45763385-45808617	q1	q2	OK	3.95546	21.0477	5.32118	2.42238	5e-05	0.00221242	yes	17.0922
XLOC_040901	XLOC_040901	PRSS53,VKORC1	chr16:31085742-31106276	q1	q2	OK	67.4536	358.883	5.32044	2.10566	0.0094	0.0247448	yes	291.429
XLOC_027185	XLOC_027185	-	chr12:29491093-29491518	q1	q2	OK	1.78887	9.51548	5.31927	3.52009	0.01325	0.0326127	yes	7.72661
XLOC_073044	XLOC_073044	BTG3	chr21:18965967-18985268	q1	q2	OK	10.3022	54.789	5.31818	2.40239	0.0001	0.00286937	yes	44.4868
XLOC_091549	XLOC_091549	FAM184A	chr6:119280991-119470358	q1	q2	OK	11.8355	62.9391	5.31782	1.88747	0.0019	0.00825466	yes	51.1036
XLOC_040989	XLOC_040989	FAM96B	chr16:66965957-66979737	q1	q2	OK	153.568	816.615	5.31761	4.81447	0.0071	0.0199398	yes	663.047
XLOC_002168	XLOC_002168	EIF2D	chr1:206764972-206785904	q1	q2	OK	9.09734	48.3717	5.31713	2.26602	0.0002	0.00362778	yes	39.2744
XLOC_031730	XLOC_031730	-	chr13:48627989-48628402	q1	q2	OK	1.89596	10.0803	5.31673	3.58548	0.0129	0.0319263	yes	8.18434
XLOC_113074	XLOC_113074	NAA10	chrX:153191802-153200607	q1	q2	OK	87.5298	465.244	5.31526	2.10807	0.00325	0.0113784	yes	377.714
XLOC_028128	XLOC_028128	-	chr12:79974435-79975088	q1	q2	OK	2.98221	15.8508	5.31512	3.60558	5e-05	0.00221242	yes	12.8686
XLOC_013990	XLOC_013990	BAG3	chr10:121410881-121437329	q1	q2	OK	4.13512	21.9657	5.31199	2.76291	0.0002	0.00362778	yes	17.8306
XLOC_033056	XLOC_033056	NUDT14	chr14:105635296-105647660	q1	q2	OK	7.84649	41.6779	5.31166	1.38292	0.0191	0.0437904	yes	33.8314
XLOC_002022	XLOC_002022	NME7	chr1:169075946-169337186	q1	q2	OK	6.88432	36.5586	5.31042	1.72853	0.00555	0.016487	yes	29.6743
XLOC_078554	XLOC_078554	CIDECP	chr3:10059044-10067820	q1	q2	OK	2.17204	11.5338	5.31012	2.57199	5e-05	0.00221242	yes	9.36176
XLOC_114914	XLOC_114914	-	chrX:100595671-100597947	q1	q2	OK	2.57732	13.6832	5.30908	2.91799	5e-05	0.00221242	yes	11.1059
XLOC_108483	XLOC_108483	C9orf40	chr9:77561498-77567802	q1	q2	OK	5.17539	27.4748	5.30874	2.77238	0.0002	0.00362778	yes	22.2994
XLOC_040718	XLOC_040718	SNORA10	chr16:2012061-2014827	q1	q2	OK	49.8828	264.781	5.30806	0.00551033	0.00225	0.00906605	yes	214.898
XLOC_112409	XLOC_112409	LINC00630	chrX:102023820-102156709	q1	q2	OK	2.19902	11.6676	5.30582	2.49843	5e-05	0.00221242	yes	9.46858
XLOC_108045	XLOC_108045	HABP4	chr9:99212413-99253698	q1	q2	OK	2.59792	13.7828	5.30532	2.4949	0.00015	0.00329832	yes	11.1849
XLOC_054907	XLOC_054907	UBE2S	chr19:55912649-55919325	q1	q2	OK	80.5124	426.984	5.30333	2.77269	0.0024	0.0094169	yes	346.472
XLOC_047461	XLOC_047461	MRPL27	chr17:48445227-48450562	q1	q2	OK	47.74	253.181	5.30333	3.21614	0.00075	0.0055596	yes	205.441
XLOC_045651	XLOC_045651	-	chr16:80631827-80632011	q1	q2	OK	20.7562	110.065	5.30275	15.292	0.01045	0.0269556	yes	89.3088
XLOC_026378	XLOC_026378	ARPC3	chr12:110872617-110888158	q1	q2	OK	78.4591	416.006	5.3022	2.04422	0.0015	0.00730145	yes	337.547
XLOC_108700	XLOC_108700	PTGES2	chr9:130881370-130900745	q1	q2	OK	24.4698	129.722	5.30131	2.40577	0.0061	0.0177322	yes	105.252
XLOC_031158	XLOC_031158	FBXL3	chr13:77579300-77601331	q1	q2	OK	4.25087	22.5245	5.2988	2.31054	0.0002	0.00362778	yes	18.2736
XLOC_104138	XLOC_104138	DECR1	chr8:91013579-91064344	q1	q2	OK	8.18504	43.3689	5.29856	2.37988	0.0002	0.00362778	yes	35.1839
XLOC_019856	XLOC_019856	HTATIP2	chr11:20385230-20405329	q1	q2	OK	6.64147	35.189	5.29838	2.42681	0.00015	0.00329832	yes	28.5475
XLOC_040414	XLOC_040414	PPP4C	chr16:30084827-30107537	q1	q2	OK	32.483	172.097	5.29806	2.17731	0.00735	0.0204711	yes	139.614
XLOC_009519	XLOC_009519	-	chr1:161337803-161338749	q1	q2	OK	1.67456	8.86817	5.29582	3.16125	0.00015	0.00329832	yes	7.19361
XLOC_099070	XLOC_099070	-	chr7:8386913-8387653	q1	q2	OK	1.82506	9.66279	5.29451	3.30668	0.00035	0.00428045	yes	7.83773
XLOC_031220	XLOC_031220	CARS2	chr13:111293655-111358480	q1	q2	OK	11.7641	62.2812	5.29417	2.23906	0.00035	0.00428045	yes	50.5171
XLOC_046956	XLOC_046956	C17orf89	chr17:79197067-79217591	q1	q2	OK	135.342	716.488	5.29391	1.82972	0.0219	0.0489039	yes	581.146
XLOC_047593	XLOC_047593	MRPL38	chr17:73893227-73901472	q1	q2	OK	20.1053	106.417	5.29298	2.43322	0.0018	0.00800582	yes	86.3117
XLOC_104710	XLOC_104710	EEF1D	chr8:144661866-144679845	q1	q2	OK	195.855	1036.21	5.2907	1.89256	0.0083	0.0224864	yes	840.355
XLOC_002227	XLOC_002227	SDE2	chr1:226170397-226187071	q1	q2	OK	14.4828	76.622	5.29055	1.96106	0.00355	0.0120452	yes	62.1392
XLOC_091470	XLOC_091470	SNHG5	chr6:86386724-86388451	q1	q2	OK	297.337	1572.93	5.29006	3.45066	0.0037	0.0123672	yes	1275.59
XLOC_001477	XLOC_001477	C1orf109	chr1:38147022-38157758	q1	q2	OK	6.32005	33.4245	5.28864	2.53354	0.00025	0.0038646	yes	27.1044
XLOC_094712	XLOC_094712	-	chr6:120417591-120417981	q1	q2	OK	3.96176	20.951	5.28831	4.64921	0.00125	0.00677642	yes	16.9892
XLOC_013745	XLOC_013745	-	chr10:67345133-67375563	q1	q2	OK	6.92625	36.6216	5.28736	3.41757	0.00015	0.00329832	yes	29.6954
XLOC_033541	XLOC_033541	-	chr14:59919379-59920006	q1	q2	OK	2.74622	14.5175	5.28636	3.64358	0.0003	0.00409677	yes	11.7713
XLOC_054128	XLOC_054128	RPS9	chr19:54704725-54711755	q1	q2	OK	371.833	1965.49	5.28595	1.89542	0.00835	0.0225991	yes	1593.66
XLOC_027243	XLOC_027243	-	chr12:32536309-32536607	q1	q2	OK	4.33327	22.9027	5.28532	5.50809	0.0111	0.028307	yes	18.5694
XLOC_014429	XLOC_014429	ZDHHC6	chr10:114190054-114578504	q1	q2	OK	8.91604	47.1116	5.28392	1.74545	0.01855	0.0428348	yes	38.1956
XLOC_019746	XLOC_019746	CD81	chr11:2398546-2421090	q1	q2	OK	44.3386	234.28	5.28388	2.16961	0.0019	0.00825466	yes	189.941
XLOC_090453	XLOC_090453	-	chr5:180270586-180271084	q1	q2	OK	1.85834	9.81427	5.2812	3.277	0.00465	0.0144802	yes	7.95593
XLOC_001208	XLOC_001208	HES4	chr1:934341-935552	q1	q2	OK	110.343	582.447	5.27851	2.83192	0.0017	0.00776623	yes	472.104
XLOC_021803	XLOC_021803	-	chr11:35547855-35548367	q1	q2	OK	10.6574	56.2525	5.27826	4.24742	5e-05	0.00221242	yes	45.5951
XLOC_030984	XLOC_030984	ING1	chr13:111364969-111373421	q1	q2	OK	2.11645	11.171	5.27818	2.60804	0.0001	0.00286937	yes	9.05455
XLOC_033041	XLOC_033041	CKB	chr14:103985889-103989196	q1	q2	OK	299.886	1582.72	5.27774	1.76999	0.0151	0.0363767	yes	1282.83
XLOC_020397	XLOC_020397	DCPS	chr11:126173646-126225482	q1	q2	OK	6.48103	34.1934	5.27592	2.696	0.0005	0.00486433	yes	27.7124
XLOC_008245	XLOC_008245	-	chr1:117649006-117650228	q1	q2	OK	2.59858	13.7079	5.27515	3.13952	5e-05	0.00221242	yes	11.1093
XLOC_078755	XLOC_078755	SELK	chr3:53918158-53926318	q1	q2	OK	21.9564	115.798	5.274	2.14492	0.0007	0.00541238	yes	93.8416
XLOC_104001	XLOC_104001	EXTL3	chr8:28558989-28611207	q1	q2	OK	2.29797	12.1159	5.27244	2.40196	0.0002	0.00362778	yes	9.81793
XLOC_047117	XLOC_047117	STX8	chr17:9153751-9479275	q1	q2	OK	14.9971	79.019	5.26895	1.70949	0.00215	0.00879802	yes	64.0219
XLOC_052219	XLOC_052219	B4GALT6	chr18:29201951-29264686	q1	q2	OK	1.84251	9.70697	5.26834	2.33016	0.0001	0.00286937	yes	7.86446
XLOC_033492	XLOC_033492	-	chr14:53466349-53466543	q1	q2	OK	28.2988	149.071	5.26775	16.3202	0.00115	0.00651284	yes	120.772
XLOC_060206	XLOC_060206	BIN1	chr2:127805598-127864903	q1	q2	OK	3.01361	15.8701	5.26614	2.89882	0.0001	0.00286937	yes	12.8565
XLOC_059115	XLOC_059115	UBXN2A	chr2:24162498-24223693	q1	q2	OK	3.2547	17.1376	5.26549	2.39853	5e-05	0.00221242	yes	13.8829
XLOC_060137	XLOC_060137	TSGA10	chr2:99613723-99771391	q1	q2	OK	5.16636	27.2014	5.2651	1.71127	0.01545	0.0370831	yes	22.035
XLOC_107848	XLOC_107848	RCL1	chr9:4792833-4861064	q1	q2	OK	2.87747	15.144	5.26296	2.6017	5e-05	0.00221242	yes	12.2665
XLOC_068209	XLOC_068209	PPDPF	chr20:62152125-62153885	q1	q2	OK	100.28	527.612	5.26139	2.27465	0.0017	0.00776623	yes	427.332
XLOC_086084	XLOC_086084	PWWP2A	chr5:159502891-159546452	q1	q2	OK	4.5691	24.0394	5.2613	2.31065	0.0003	0.00409677	yes	19.4703
XLOC_085291	XLOC_085291	PPWD1	chr5:64859062-64883379	q1	q2	OK	6.73656	35.436	5.26025	2.06691	0.00055	0.00501352	yes	28.6994
XLOC_094925	XLOC_094925	-	chr6:149818809-149819817	q1	q2	OK	3.09063	16.2564	5.2599	3.29656	5e-05	0.00221242	yes	13.1658
XLOC_059552	XLOC_059552	CERS6	chr2:169312758-169642939	q1	q2	OK	2.09019	10.9924	5.25904	2.16362	0.00105	0.00626945	yes	8.90221
XLOC_047093	XLOC_047093	LSMD1	chr17:7758383-7816260	q1	q2	OK	71.561	376.258	5.25786	1.99433	0.0157	0.037516	yes	304.697
XLOC_040448	XLOC_040448	ZNF267	chr16:31885078-31928727	q1	q2	OK	1.73803	9.13527	5.25611	2.4445	5e-05	0.00221242	yes	7.39724
XLOC_025422	XLOC_025422	KIAA1467	chr12:13197314-13236384	q1	q2	OK	2.3544	12.3726	5.2551	2.4061	0.0003	0.00409677	yes	10.0182
XLOC_028130	XLOC_028130	-	chr12:79981436-79982785	q1	q2	OK	3.73969	19.6523	5.25506	3.12648	5e-05	0.00221242	yes	15.9126
XLOC_001672	XLOC_001672	GLMN	chr1:92711912-92853732	q1	q2	OK	5.20816	27.3607	5.25343	1.81465	0.0108	0.0276696	yes	22.1525
XLOC_001676	XLOC_001676	TMED5	chr1:93615298-93646246	q1	q2	OK	3.33693	17.5299	5.2533	2.19369	0.00035	0.00428045	yes	14.193
XLOC_001641	XLOC_001641	GNG5	chr1:84944919-84972765	q1	q2	OK	21.4471	112.666	5.2532	2.15987	0.01995	0.0453675	yes	91.2189
XLOC_079016	XLOC_079016	CCNL1	chr3:156865288-156878482	q1	q2	OK	5.77386	30.3219	5.25158	2.31402	0.00025	0.0038646	yes	24.548
XLOC_090898	XLOC_090898	MANEA	chr6:96025372-96057328	q1	q2	OK	2.2111	11.6097	5.25064	1.73579	0.00145	0.00720453	yes	9.3986
XLOC_053749	XLOC_053749	PDCD2L	chr19:34895302-34917075	q1	q2	OK	40.4506	212.379	5.25033	2.06947	0.0004	0.00451052	yes	171.928
XLOC_090581	XLOC_090581	HIST1H2AC	chr6:26124372-26124918	q1	q2	OK	141.187	741.206	5.24982	4.19737	0.0016	0.00753132	yes	600.019
XLOC_068419	XLOC_068419	TOMM34	chr20:43570770-43589114	q1	q2	OK	8.90939	46.7521	5.24751	2.64555	0.00045	0.00469136	yes	37.8427
XLOC_094543	XLOC_094543	-	chr6:74081472-74082849	q1	q2	OK	4.79665	25.1483	5.24289	3.01234	5e-05	0.00221242	yes	20.3516
XLOC_078243	XLOC_078243	GTPBP8	chr3:112709799-112720859	q1	q2	OK	4.65144	24.3867	5.24283	2.55172	5e-05	0.00221242	yes	19.7353
XLOC_013756	XLOC_013756	KIAA1279	chr10:70748476-70776836	q1	q2	OK	9.41401	49.3373	5.24084	2.6073	0.00025	0.0038646	yes	39.9233
XLOC_026445	XLOC_026445	RSRC2	chr12:122989189-123011684	q1	q2	OK	12.0425	63.063	5.2367	2.12533	0.00085	0.00577448	yes	51.0205
XLOC_054164	XLOC_054164	EPN1	chr19:56186560-56209415	q1	q2	OK	7.06861	36.9962	5.23387	2.3907	0.0008	0.00568951	yes	29.9276
XLOC_113017	XLOC_113017	LDOC1	chrX:140269926-140271330	q1	q2	OK	28.0957	147.024	5.23297	2.28092	0.0007	0.00541238	yes	118.928
XLOC_068384	XLOC_068384	SCAND1	chr20:34541538-34543281	q1	q2	OK	15.6296	81.7814	5.23247	3.06534	0.00015	0.00329832	yes	66.1518
XLOC_112924	XLOC_112924	UPF3B	chrX:118967199-118986991	q1	q2	OK	21.5355	112.66	5.23136	2.04139	0.00185	0.00812424	yes	91.1245
XLOC_025643	XLOC_025643	TBK1	chr12:64845839-64895922	q1	q2	OK	1.76766	9.24653	5.23094	2.23133	0.00015	0.00329832	yes	7.47887
XLOC_014276	XLOC_014276	ECD	chr10:74894278-74927853	q1	q2	OK	6.03441	31.5564	5.22941	2.33514	0.0002	0.00362778	yes	25.522
XLOC_110541	XLOC_110541	-	chr9:108313968-108314714	q1	q2	OK	1.71018	8.9427	5.2291	3.19763	0.00085	0.00577448	yes	7.23252
XLOC_040312	XLOC_040312	RMI2	chr16:11439310-11446398	q1	q2	OK	15.5327	81.1948	5.22735	2.43595	0.0003	0.00409677	yes	65.6621
XLOC_004163	XLOC_004163	-	chr1:23608755-23609107	q1	q2	OK	2.64729	13.8357	5.22636	4.19334	0.01335	0.0328064	yes	11.1884
XLOC_020316	XLOC_020316	REXO2	chr11:114309996-114321003	q1	q2	OK	47.6636	249.093	5.22606	2.23517	0.00105	0.00626945	yes	201.429
XLOC_065723	XLOC_065723	-	chr2:132462286-132462765	q1	q2	OK	1.69712	8.86836	5.22554	3.32744	0.0084	0.0226974	yes	7.17124
XLOC_091246	XLOC_091246	HLA-C	chr6:31236525-31239913	q1	q2	OK	46.0779	240.745	5.22474	2.4015	0.0022	0.00893981	yes	194.667
XLOC_020315	XLOC_020315	RBM7	chr11:114262169-114279635	q1	q2	OK	2.20639	11.5264	5.2241	1.73366	0.00335	0.0115929	yes	9.32001
XLOC_015934	XLOC_015934	-	chr10:70459551-70460571	q1	q2	OK	3.53334	18.451	5.22197	3.34842	5e-05	0.00221242	yes	14.9177
XLOC_001615	XLOC_001615	GNG12	chr1:68167148-68698284	q1	q2	OK	308.814	1611.71	5.21903	5.95204	0.02185	0.0488075	yes	1302.9
XLOC_036324	XLOC_036324	RPUSD2	chr15:40861536-40866661	q1	q2	OK	1.69773	8.86038	5.21896	3.07441	5e-05	0.00221242	yes	7.16265
XLOC_060061	XLOC_060061	CCDC142,MRPL53	chr2:74699084-74734821	q1	q2	OK	53.7028	280.254	5.21861	2.47919	0.0222	0.0494611	yes	226.551
XLOC_073464	XLOC_073464	-	chr21:20230459-20230963	q1	q2	OK	5.45508	28.4632	5.21774	4.14811	0.0003	0.00409677	yes	23.0081
XLOC_052021	XLOC_052021	SEH1L	chr18:12947982-12987536	q1	q2	OK	5.33268	27.8237	5.21758	2.18476	0.00045	0.00469136	yes	22.491
XLOC_023755	XLOC_023755	-	chr11:92877202-92878119	q1	q2	OK	5.05803	26.3861	5.21668	3.36329	5e-05	0.00221242	yes	21.3281
XLOC_068055	XLOC_068055	ROMO1	chr20:34256609-34289097	q1	q2	OK	419.064	2185.38	5.21491	2.28304	0.0051	0.0154941	yes	1766.32
XLOC_068521	XLOC_068521	EEF1A2	chr20:62118566-62130668	q1	q2	OK	11.4545	59.7219	5.21384	2.61639	0.00085	0.00577448	yes	48.2674
XLOC_083525	XLOC_083525	PET112	chr4:152591808-152682175	q1	q2	OK	2.0914	10.9036	5.21354	1.95789	0.00085	0.00577448	yes	8.8122
XLOC_032378	XLOC_032378	SRP54	chr14:35452103-35498773	q1	q2	OK	4.94153	25.7601	5.21298	2.3453	0.00025	0.0038646	yes	20.8186
XLOC_086163	XLOC_086163	ZFP62	chr5:180274503-180288573	q1	q2	OK	11.9757	62.4225	5.21243	1.88721	0.00105	0.00626945	yes	50.4468
XLOC_090777	XLOC_090777	BYSL	chr6:41888964-41901076	q1	q2	OK	3.74795	19.5293	5.21066	2.68672	0.00025	0.0038646	yes	15.7813
XLOC_108651	XLOC_108651	NDUFA8	chr9:124906284-124962367	q1	q2	OK	55.7129	290.287	5.21041	2.6546	0.00125	0.00677642	yes	234.574
XLOC_091330	XLOC_091330	MTCH1	chr6:36935910-36954327	q1	q2	OK	30.1837	157.23	5.2091	2.05973	0.0025	0.00962181	yes	127.046
XLOC_000825	XLOC_000825	PEA15	chr1:160175124-160185166	q1	q2	OK	7.25474	37.7696	5.2062	2.17827	0.00025	0.0038646	yes	30.5149
XLOC_054727	XLOC_054727	PRKD2	chr19:47150868-47220384	q1	q2	OK	2.93582	15.284	5.20604	1.92912	0.01845	0.042645	yes	12.3482
XLOC_059431	XLOC_059431	TTL	chr2:113238230-113290343	q1	q2	OK	7.59738	39.5426	5.20477	1.93634	0.00445	0.0140256	yes	31.9452
XLOC_104047	XLOC_104047	FNTA	chr8:42911441-42941000	q1	q2	OK	8.26216	43.0016	5.20464	2.34638	0.00035	0.00428045	yes	34.7394
XLOC_032564	XLOC_032564	TMEM251	chr14:93651295-93653431	q1	q2	OK	5.7004	29.6602	5.20318	2.51986	5e-05	0.00221242	yes	23.9598
XLOC_025820	XLOC_025820	DYNLL1	chr12:120907659-120936300	q1	q2	OK	96.1938	500.501	5.20305	2.05783	0.0016	0.00753132	yes	404.307
XLOC_053495	XLOC_053495	MRPL54	chr19:3762664-3776356	q1	q2	OK	20.1071	104.54	5.19916	2.55578	0.01745	0.0408107	yes	84.4329
XLOC_032895	XLOC_032895	SIX1	chr14:61110182-61116155	q1	q2	OK	8.1901	42.5809	5.19907	2.32593	0.0004	0.00451052	yes	34.3908
XLOC_067972	XLOC_067972	DTD1	chr20:18568555-18744568	q1	q2	OK	11.7374	61.0138	5.19824	2.32937	0.0002	0.00362778	yes	49.2764
XLOC_082653	XLOC_082653	-	chr3:197514162-197514470	q1	q2	OK	3.46907	18.0296	5.19724	4.89156	0.01695	0.0398881	yes	14.5605
XLOC_033023	XLOC_033023	-	chr14:99438949-99439952	q1	q2	OK	32.1884	167.251	5.196	4.15004	0.00035	0.00428045	yes	135.063
XLOC_091680	XLOC_091680	RNASET2	chr6:167341548-167370077	q1	q2	OK	9.83164	51.0843	5.19591	2.59526	0.0007	0.00541238	yes	41.2527
XLOC_060054	XLOC_060054	BOLA3	chr2:74362527-74375039	q1	q2	OK	63.7755	331.331	5.19527	2.4013	0.0004	0.00451052	yes	267.555
XLOC_060132	XLOC_060132	ACTR1B	chr2:98272401-98280561	q1	q2	OK	6.00412	31.1897	5.19472	2.71128	0.0004	0.00451052	yes	25.1856
XLOC_086126	XLOC_086126	LMAN2	chr5:176758562-176778885	q1	q2	OK	25.3848	131.859	5.19441	2.59524	0.0011	0.00638575	yes	106.474
XLOC_065960	XLOC_065960	-	chr2:176587323-176587924	q1	q2	OK	2.42885	12.6127	5.19287	3.45195	0.00075	0.0055596	yes	10.1838
XLOC_041052	XLOC_041052	CFDP1	chr16:75327607-75467387	q1	q2	OK	15.5057	80.5162	5.19268	2.30757	0.00045	0.00469136	yes	65.0105
XLOC_054464	XLOC_054464	HAUS8	chr19:17160432-17186448	q1	q2	OK	5.31443	27.5943	5.19233	2.57038	0.0001	0.00286937	yes	22.2799
XLOC_083561	XLOC_083561	C4orf27	chr4:170650618-170679093	q1	q2	OK	2.32832	12.0894	5.19233	3.00078	5e-05	0.00221242	yes	9.76108
XLOC_054735	XLOC_054735	BBC3,MIR3191	chr19:47722478-47742771	q1	q2	OK	5.81184	30.1737	5.19176	1.95767	0.00695	0.0196157	yes	24.3619
XLOC_032521	XLOC_032521	IFT43	chr14:76452095-76550433	q1	q2	OK	12.2231	63.4555	5.19144	2.51473	0.00015	0.00329832	yes	51.2324
XLOC_067981	XLOC_067981	PLK1S1	chr20:21106623-21227258	q1	q2	OK	10.0483	52.1528	5.19021	1.78427	0.00465	0.0144802	yes	42.1045
XLOC_013739	XLOC_013739	ADO	chr10:64564515-64568239	q1	q2	OK	2.97034	15.4137	5.1892	2.68172	0.00015	0.00329832	yes	12.4434
XLOC_040456	XLOC_040456	ORC6	chr16:46723557-46732306	q1	q2	OK	16.3298	84.7172	5.18789	2.14509	0.00055	0.00501352	yes	68.3874
XLOC_085906	XLOC_085906	CHD1	chr5:98190876-98264389	q1	q2	OK	6.90863	35.8321	5.18657	1.95419	0.0012	0.00665949	yes	28.9235
XLOC_104636	XLOC_104636	MRPL13	chr8:121408080-121535875	q1	q2	OK	29.797	154.543	5.18653	2.79969	0.0009	0.00588592	yes	124.746
XLOC_097507	XLOC_097507	NUPL2	chr7:23221445-23240638	q1	q2	OK	11.1542	57.842	5.18567	2.14552	0.00015	0.00329832	yes	46.6878
XLOC_026336	XLOC_026336	CCDC53	chr12:102406701-102455899	q1	q2	OK	6.65539	34.5037	5.18432	2.45657	5e-05	0.00221242	yes	27.8483
XLOC_073125	XLOC_073125	PIGP	chr21:38437663-38445458	q1	q2	OK	11.3618	58.8999	5.18403	2.53942	0.00015	0.00329832	yes	47.5381
XLOC_091168	XLOC_091168	HIST1H2AB	chr6:26033319-26033796	q1	q2	OK	44.2032	229.089	5.18263	5.53116	5e-05	0.00221242	yes	184.886
XLOC_013578	XLOC_013578	FBXO18	chr10:5903688-5979646	q1	q2	OK	6.4329	33.33	5.18118	2.12375	0.0015	0.00730145	yes	26.8971
XLOC_032846	XLOC_032846	RPL36AL	chr14:50085406-50087349	q1	q2	OK	278.038	1439.88	5.17872	3.11495	0.00405	0.0131179	yes	1161.84
XLOC_036866	XLOC_036866	ADPGK	chr15:73043696-73090540	q1	q2	OK	5.5519	28.7493	5.17828	2.47631	0.00015	0.00329832	yes	23.1974
XLOC_090969	XLOC_090969	TRMT11	chr6:126307575-126360423	q1	q2	OK	6.22178	32.1863	5.17317	2.31622	5e-05	0.00221242	yes	25.9645
XLOC_054478	XLOC_054478	JUND,KIAA1683	chr19:18367631-18392674	q1	q2	OK	20.045	103.693	5.17301	2.48569	0.0059	0.017279	yes	83.648
XLOC_078107	XLOC_078107	MANF	chr3:51422691-51426828	q1	q2	OK	26.0866	134.936	5.17262	2.97495	0.0003	0.00409677	yes	108.849
XLOC_112573	XLOC_112573	PNMA6C,PNMA6D	chrX:152240726-152246070	q1	q2	OK	2.75619	14.2528	5.1712	2.90868	0.0002	0.00362778	yes	11.4966
XLOC_014264	XLOC_014264	PCBD1	chr10:72575703-72648541	q1	q2	OK	36.6566	189.552	5.17102	1.83051	0.00635	0.0182985	yes	152.895
XLOC_074826	XLOC_074826	YWHAH	chr22:32327430-32356218	q1	q2	OK	16.0508	82.9881	5.17034	2.08511	0.0031	0.0110161	yes	66.9373
XLOC_097842	XLOC_097842	ARF5	chr7:127228405-127231759	q1	q2	OK	19.1421	98.9531	5.1694	2.96161	0.00015	0.00329832	yes	79.811
XLOC_059086	XLOC_059086	TAF1B	chr2:9983495-10074545	q1	q2	OK	1.80742	9.33827	5.16663	2.39595	5e-05	0.00221242	yes	7.53085
XLOC_108289	XLOC_108289	WASH1	chr9:11986-29739	q1	q2	OK	6.48353	33.4924	5.16577	2.42456	0.0001	0.00286937	yes	27.0089
XLOC_052317	XLOC_052317	PQLC1	chr18:77662327-77711653	q1	q2	OK	3.32801	17.1902	5.16531	2.69834	0.0001	0.00286937	yes	13.8622
XLOC_025828	XLOC_025828	RNF34	chr12:121837885-121862155	q1	q2	OK	4.63061	23.9136	5.16424	2.39827	0.0001	0.00286937	yes	19.283
XLOC_020987	XLOC_020987	CCDC82	chr11:96085928-96123083	q1	q2	OK	1.97999	10.2212	5.16225	2.63436	0.00015	0.00329832	yes	8.24121
XLOC_007507	XLOC_007507	-	chr1:84540550-84540691	q1	q2	OK	46.3247	239.066	5.16066	29.1235	0.01305	0.032205	yes	192.741
XLOC_097778	XLOC_097778	SRRT,TRIP6	chr7:100464869-100487339	q1	q2	OK	35.7656	184.552	5.16004	2.00243	0.0064	0.0184106	yes	148.786
XLOC_028126	XLOC_028126	-	chr12:77377535-77377682	q1	q2	OK	66.1188	341.148	5.15962	30.761	0.00225	0.00906605	yes	275.029
XLOC_083380	XLOC_083380	HNRNPD	chr4:83273452-83295290	q1	q2	OK	69.3576	357.786	5.15857	1.99804	0.00845	0.0228039	yes	288.428
XLOC_053437	XLOC_053437	CDC34,GZMM	chr19:531732-550732	q1	q2	OK	13.6837	70.5721	5.15738	1.94082	0.01645	0.038954	yes	56.8884
XLOC_104048	XLOC_104048	SGK196	chr8:42948656-42978336	q1	q2	OK	2.12195	10.9413	5.15625	2.45385	5e-05	0.00221242	yes	8.81935
XLOC_083579	XLOC_083579	DCTD	chr4:183811210-183838630	q1	q2	OK	4.90637	25.2978	5.15611	2.3398	0.0003	0.00409677	yes	20.3914
XLOC_053671	XLOC_053671	CCDC124	chr19:18043823-18054794	q1	q2	OK	69.264	357.087	5.15545	2.31193	0.00115	0.00651284	yes	287.823
XLOC_091506	XLOC_091506	PREP	chr6:105725441-105850999	q1	q2	OK	5.36798	27.6732	5.15524	2.33786	0.0002	0.00362778	yes	22.3052
XLOC_082612	XLOC_082612	-	chr3:196074529-196075393	q1	q2	OK	9.77813	50.4022	5.15458	3.25095	0.0001	0.00286937	yes	40.6241
XLOC_032731	XLOC_032731	TTC5	chr14:20757300-20774153	q1	q2	OK	2.63007	13.5562	5.15431	2.81112	5e-05	0.00221242	yes	10.9261
XLOC_002093	XLOC_002093	IVNS1ABP	chr1:185265519-185286461	q1	q2	OK	6.32292	32.582	5.153	2.12561	0.00055	0.00501352	yes	26.2591
XLOC_091476	XLOC_091476	AKIRIN2	chr6:88384573-88411985	q1	q2	OK	8.12224	41.8464	5.15208	2.52726	0.00055	0.00501352	yes	33.7242
XLOC_090629	XLOC_090629	ZSCAN26	chr6:28234787-28246133	q1	q2	OK	1.88435	9.70367	5.14961	2.36996	5e-05	0.00221242	yes	7.81932
XLOC_068494	XLOC_068494	ATP5E,SLMO2,SLMO2-ATP5E	chr20:57603732-57617901	q1	q2	OK	170.115	875.794	5.14825	3.35101	0.00395	0.0129065	yes	705.679
XLOC_104145	XLOC_104145	FAM92A1	chr8:94712770-94741738	q1	q2	OK	8.70475	44.8012	5.14675	2.30678	0.00025	0.0038646	yes	36.0965
XLOC_060159	XLOC_060159	UXS1	chr2:106709758-106810795	q1	q2	OK	6.55399	33.7317	5.14674	2.43732	0.0002	0.00362778	yes	27.1777
XLOC_075030	XLOC_075030	CHCHD10	chr22:24105207-24110141	q1	q2	OK	165.598	852.155	5.14593	2.26162	0.00345	0.0118326	yes	686.557
XLOC_014298	XLOC_014298	ZNF503	chr10:77157602-77168740	q1	q2	OK	11.7311	60.3665	5.14585	2.59394	0.00135	0.00698299	yes	48.6354
XLOC_053774	XLOC_053774	COX6B1	chr19:36139124-36149726	q1	q2	OK	233.15	1199.74	5.14579	2.01507	0.0033	0.011477	yes	966.59
XLOC_110783	XLOC_110783	-	chr9:115445969-115446688	q1	q2	OK	3.5821	18.4325	5.14572	3.64955	5e-05	0.00221242	yes	14.8504
XLOC_031057	XLOC_031057	HSPH1	chr13:31710568-31736117	q1	q2	OK	10.4037	53.5247	5.14478	2.07418	0.00105	0.00626945	yes	43.121
XLOC_085721	XLOC_085721	FASTKD3	chr5:7859177-7901235	q1	q2	OK	3.66878	18.8733	5.1443	1.76706	0.0181	0.0420027	yes	15.2045
XLOC_060108	XLOC_060108	MRPS5	chr2:95752915-95787894	q1	q2	OK	17.1259	88.0983	5.14416	2.19881	0.001	0.00614983	yes	70.9724
XLOC_102533	XLOC_102533	-	chr7:140419028-140420096	q1	q2	OK	3.58029	18.414	5.14316	3.29436	5e-05	0.00221242	yes	14.8337
XLOC_107892	XLOC_107892	DNAJA1	chr9:33024998-33039907	q1	q2	OK	69.6809	358.374	5.14307	1.80239	0.0038	0.0125921	yes	288.693
XLOC_047196	XLOC_047196	ALDOC	chr17:26900132-26903951	q1	q2	OK	2.27151	11.6822	5.14292	2.89761	5e-05	0.00221242	yes	9.41069
XLOC_083588	XLOC_083588	CASP3	chr4:185548758-185570629	q1	q2	OK	2.15107	11.0613	5.14223	2.38477	5e-05	0.00221242	yes	8.91023
XLOC_059357	XLOC_059357	FAHD2A	chr2:96068395-96079149	q1	q2	OK	8.7626	45.05	5.14117	2.32443	0.0002	0.00362778	yes	36.2874
XLOC_039394	XLOC_039394	-	chr15:90911908-90912490	q1	q2	OK	1.86167	9.57107	5.14112	3.28286	0.0023	0.00918338	yes	7.7094
XLOC_014396	XLOC_014396	NPM3	chr10:103540958-103543216	q1	q2	OK	85.7699	440.904	5.14054	1.94177	0.00195	0.0083723	yes	355.134
XLOC_047226	XLOC_047226	COPRS	chr17:30178883-30186326	q1	q2	OK	15.3535	78.9119	5.13967	3.12781	0.00035	0.00428045	yes	63.5584
XLOC_014409	XLOC_014409	PCGF6	chr10:105062450-105110891	q1	q2	OK	7.84178	40.2926	5.1382	2.27015	0.00025	0.0038646	yes	32.4508
XLOC_001282	XLOC_001282	SRM	chr1:11114348-11120091	q1	q2	OK	92.4715	475.029	5.13703	2.06696	0.00345	0.0118326	yes	382.558
XLOC_059561	XLOC_059561	SSB	chr2:170655321-170681586	q1	q2	OK	60.4378	310.432	5.13639	1.83634	0.0108	0.0276696	yes	249.994
XLOC_085238	XLOC_085238	BRIX1	chr5:34905363-34925789	q1	q2	OK	21.6948	111.422	5.13589	1.84643	0.0054	0.0161685	yes	89.7272
XLOC_019925	XLOC_019925	MDK	chr11:46402333-46405387	q1	q2	OK	70.434	361.64	5.13445	2.31751	0.001	0.00614983	yes	291.206
XLOC_074796	XLOC_074796	CCDC117	chr22:29168661-29185294	q1	q2	OK	4.33709	22.2638	5.13335	2.22943	0.00045	0.00469136	yes	17.9267
XLOC_086079	XLOC_086079	CLINT1	chr5:157212750-157286183	q1	q2	OK	8.09347	41.5421	5.13279	1.9492	0.001	0.00614983	yes	33.4486
XLOC_032786	XLOC_032786	CHMP4A,MDP1,NEDD8,NEDD8-MDP1	chr14:24674705-24701576	q1	q2	OK	260.708	1338.01	5.13222	1.63213	0.007	0.0197309	yes	1077.3
XLOC_053981	XLOC_053981	FTL	chr19:49468462-49470406	q1	q2	OK	484.013	2483.7	5.13147	1.66347	0.01945	0.0444086	yes	1999.69
XLOC_082983	XLOC_082983	HADH	chr4:108910869-108956331	q1	q2	OK	12.9309	66.3539	5.13142	2.26186	0.0005	0.00486433	yes	53.423
XLOC_020438	XLOC_020438	POLR2L	chr11:839720-842529	q1	q2	OK	177.458	910.072	5.12838	2.33287	0.00605	0.0176368	yes	732.614
XLOC_023777	XLOC_023777	-	chr11:105873875-105874385	q1	q2	OK	1.78018	9.12908	5.12818	3.23633	0.00455	0.0142387	yes	7.3489
XLOC_025403	XLOC_025403	GABARAPL1	chr12:10365488-10375848	q1	q2	OK	4.71069	24.1543	5.12755	2.39187	0.0002	0.00362778	yes	19.4436
XLOC_108810	XLOC_108810	WDR85,ZMYND19	chr9:140447638-140484937	q1	q2	OK	16.9649	86.98	5.12706	1.92663	0.0128	0.0317152	yes	70.0151
XLOC_053475	XLOC_053475	OAZ1	chr19:2269519-2273549	q1	q2	OK	354.839	1819.23	5.12692	1.61081	0.01675	0.0395254	yes	1464.39
XLOC_060385	XLOC_060385	CLK1	chr2:201717731-201729467	q1	q2	OK	3.15777	16.1857	5.12567	2.43372	0.0001	0.00286937	yes	13.0279
XLOC_030955	XLOC_030955	MBNL2	chr13:97874549-98046376	q1	q2	OK	1.98201	10.1575	5.12485	2.30587	0.00015	0.00329832	yes	8.17549
XLOC_054643	XLOC_054643	RABAC1	chr19:42456356-42463528	q1	q2	OK	74.0744	379.619	5.12483	2.26899	0.00215	0.00879802	yes	305.545
XLOC_001497	XLOC_001497	TRIT1	chr1:40306677-40349177	q1	q2	OK	2.33449	11.9633	5.12459	2.46372	5e-05	0.00221242	yes	9.62881
XLOC_053773	XLOC_053773	ETV2,RBM42	chr19:36119921-36138949	q1	q2	OK	19.2241	98.5084	5.12421	2.38596	0.0023	0.00918338	yes	79.2843
XLOC_040860	XLOC_040860	CLN3	chr16:28487211-28503623	q1	q2	OK	5.44052	27.877	5.12396	2.61963	0.00015	0.00329832	yes	22.4365
XLOC_073106	XLOC_073106	LOC100288432	chr21:34637322-34638566	q1	q2	OK	1.7888	9.16538	5.12376	2.35069	5e-05	0.00221242	yes	7.37658
XLOC_019722	XLOC_019722	CD151	chr11:832951-839627	q1	q2	OK	26.4456	135.479	5.12293	2.12166	0.00165	0.00765795	yes	109.033
XLOC_025356	XLOC_025356	PTMS	chr12:6875540-6881543	q1	q2	OK	19.4606	99.681	5.1222	2.49537	0.00045	0.00469136	yes	80.2204
XLOC_059652	XLOC_059652	NOP58	chr2:203130468-203168391	q1	q2	OK	26.8345	137.409	5.12061	1.80505	0.00135	0.00698299	yes	110.575
XLOC_062186	XLOC_062186	-	chr2:24227358-24228182	q1	q2	OK	2.84809	14.5829	5.12024	3.38365	5e-05	0.00221242	yes	11.7348
XLOC_060477	XLOC_060477	SERPINE2	chr2:224839764-224904036	q1	q2	OK	2.32732	11.9156	5.11988	2.63431	5e-05	0.00221242	yes	9.58828
XLOC_106300	XLOC_106300	-	chr8:76178457-76178758	q1	q2	OK	3.12606	15.9924	5.11583	4.73851	0.02125	0.0476946	yes	12.8663
XLOC_047662	XLOC_047662	STRA13	chr17:79976578-79989415	q1	q2	OK	74.4192	380.711	5.11576	2.1131	0.02205	0.0491676	yes	306.292
XLOC_084681	XLOC_084681	-	chr4:47842092-47842849	q1	q2	OK	2.01311	10.2975	5.11522	3.25678	0.0001	0.00286937	yes	8.28439
XLOC_053845	XLOC_053845	SNRPA	chr19:41256758-41271983	q1	q2	OK	33.6665	172.192	5.11464	2.23196	0.00115	0.00651284	yes	138.526
XLOC_090713	XLOC_090713	BRD2	chr6:32936436-32949319	q1	q2	OK	16.0158	81.914	5.11457	1.92052	0.0023	0.00918338	yes	65.8982
XLOC_040392	XLOC_040392	CCDC101	chr16:28563261-28608391	q1	q2	OK	5.61943	28.738	5.11404	2.42263	0.00405	0.0131179	yes	23.1186
XLOC_020147	XLOC_020147	GSTP1	chr11:67351065-67354136	q1	q2	OK	147.481	753.99	5.11246	2.01565	0.00435	0.0137891	yes	606.509
XLOC_082833	XLOC_082833	DANCR	chr4:53578620-53580305	q1	q2	OK	49.9934	255.554	5.11175	2.19046	0.0006	0.00515116	yes	205.561
XLOC_090887	XLOC_090887	SLC35A1	chr6:88182642-88222057	q1	q2	OK	2.89198	14.7778	5.10992	2.5073	5e-05	0.00221242	yes	11.8858
XLOC_094726	XLOC_094726	-	chr6:120619828-120620196	q1	q2	OK	2.7114	13.855	5.10991	4.11504	0.00925	0.0244275	yes	11.1436
XLOC_083005	XLOC_083005	SNHG8	chr4:119199916-119200980	q1	q2	OK	649.947	3320.79	5.10932	1.80037	0.00305	0.0109086	yes	2670.84
XLOC_104533	XLOC_104533	MRPS28	chr8:80830948-80942506	q1	q2	OK	13.5261	69.1026	5.10883	2.4083	0.0001	0.00286937	yes	55.5765
XLOC_115826	XLOC_115826	-	chrX:124220462-124221111	q1	q2	OK	1.85852	9.49255	5.10759	3.27037	0.001	0.00614983	yes	7.63403
XLOC_040413	XLOC_040413	ALDOA	chr16:30042356-30081741	q1	q2	OK	160.915	821.592	5.10575	1.62919	0.01985	0.0451735	yes	660.677
XLOC_094847	XLOC_094847	-	chr6:141203719-141206204	q1	q2	OK	1.95383	9.97438	5.10504	2.75439	5e-05	0.00221242	yes	8.02055
XLOC_078331	XLOC_078331	UBA5	chr3:132276886-132593050	q1	q2	OK	7.74324	39.5284	5.10489	1.63364	0.0166	0.0392445	yes	31.7852
XLOC_068320	XLOC_068320	CST3	chr20:23614293-23618574	q1	q2	OK	69.714	355.861	5.10458	3.35189	0.001	0.00614983	yes	286.147
XLOC_028140	XLOC_028140	-	chr12:93906142-93906758	q1	q2	OK	6.62869	33.8231	5.10253	3.85712	5e-05	0.00221242	yes	27.1944
XLOC_097844	XLOC_097844	SND1	chr7:127292183-127736576	q1	q2	OK	14.3459	73.1973	5.10231	1.97432	0.00225	0.00906605	yes	58.8514
XLOC_085883	XLOC_085883	CCNH	chr5:86688084-86708850	q1	q2	OK	64.0808	326.959	5.10229	1.48641	0.0086	0.0231016	yes	262.878
XLOC_106530	XLOC_106530	-	chr8:115041723-115041938	q1	q2	OK	18.5422	94.6063	5.10222	12.4678	0.0018	0.00800582	yes	76.0641
XLOC_108305	XLOC_108305	PLGRKT	chr9:5357966-5437937	q1	q2	OK	4.37657	22.3264	5.10135	3.24753	0.0001	0.00286937	yes	17.9498
XLOC_053829	XLOC_053829	DLL3	chr19:39989556-39999535	q1	q2	OK	4.97204	25.3583	5.10018	3.08544	5e-05	0.00221242	yes	20.3863
XLOC_001218	XLOC_001218	AURKAIP1	chr1:1309109-1310818	q1	q2	OK	111.774	570.06	5.10011	2.33643	0.00235	0.00929689	yes	458.286
XLOC_047418	XLOC_047418	RPRML	chr17:45054029-45056761	q1	q2	OK	11.0389	56.2914	5.09937	3.22439	5e-05	0.00221242	yes	45.2525
XLOC_020984	XLOC_020984	FAM76B	chr11:95502105-95523355	q1	q2	OK	2.37054	12.0878	5.09918	2.31747	0.00025	0.0038646	yes	9.71726
XLOC_068137	XLOC_068137	DDX27	chr20:47835831-47860614	q1	q2	OK	6.88176	35.0877	5.09865	2.54488	0.00025	0.0038646	yes	28.2059
XLOC_083091	XLOC_083091	TMA16	chr4:164415672-164441876	q1	q2	OK	7.12381	36.3118	5.09724	2.21553	0.0002	0.00362778	yes	29.188
XLOC_108968	XLOC_108968	-	chr9:33697172-33697430	q1	q2	OK	6.07019	30.9371	5.09656	6.9827	0.01305	0.032205	yes	24.8669
XLOC_108581	XLOC_108581	MRPL50	chr9:104152248-104160919	q1	q2	OK	7.59971	38.7168	5.09451	2.93959	0.0001	0.00286937	yes	31.1171
XLOC_106327	XLOC_106327	-	chr8:92075665-92082355	q1	q2	OK	7.03729	35.8502	5.09432	1.98454	0.00125	0.00677642	yes	28.8129
XLOC_067964	XLOC_067964	MGME1	chr20:17949761-17971762	q1	q2	OK	5.79629	29.5172	5.09243	2.49232	0.00025	0.0038646	yes	23.7209
XLOC_013631	XLOC_013631	MSRB2	chr10:23384426-23410942	q1	q2	OK	3.1047	15.8085	5.0918	2.83122	5e-05	0.00221242	yes	12.7038
XLOC_091332	XLOC_091332	CCDC167	chr6:37450696-37468191	q1	q2	OK	24.4577	124.482	5.08969	2.46939	0.00025	0.0038646	yes	100.024
XLOC_091585	XLOC_091585	HBS1L	chr6:135281516-135376036	q1	q2	OK	1.78907	9.10257	5.08788	2.0751	0.00035	0.00428045	yes	7.3135
XLOC_001841	XLOC_001841	VPS72	chr1:151148775-151162689	q1	q2	OK	11.8346	60.1662	5.08392	2.41326	0.00015	0.00329832	yes	48.3316
XLOC_020948	XLOC_020948	CCDC90B	chr11:82972433-82997425	q1	q2	OK	4.48132	22.7686	5.08078	2.38434	5e-05	0.00221242	yes	18.2873
XLOC_040759	XLOC_040759	TRAP1	chr16:3702939-3767598	q1	q2	OK	44.7026	227.078	5.07975	2.00283	0.00335	0.0115929	yes	182.375
XLOC_059402	XLOC_059402	MRPS9	chr2:105654482-105716418	q1	q2	OK	11.3632	57.7058	5.07831	2.66249	0.00025	0.0038646	yes	46.3426
XLOC_014217	XLOC_014217	LOC728407,PARG	chr10:51026322-51371356	q1	q2	OK	3.38362	17.1727	5.07524	2.18508	0.00075	0.0055596	yes	13.7891
XLOC_059593	XLOC_059593	MTX2	chr2:177134122-177202753	q1	q2	OK	6.22187	31.5754	5.07491	2.40547	5e-05	0.00221242	yes	25.3535
XLOC_063145	XLOC_063145	-	chr2:62081459-62081670	q1	q2	OK	10.4317	52.9265	5.07362	9.98382	0.01925	0.0440453	yes	42.4948
XLOC_075166	XLOC_075166	NHP2L1	chr22:42069907-42084919	q1	q2	OK	49.703	252.171	5.07356	1.85655	0.0028	0.0103246	yes	202.468
XLOC_082989	XLOC_082989	GAR1	chr4:110736665-110745893	q1	q2	OK	8.7206	44.2315	5.07207	2.42703	0.0001	0.00286937	yes	35.5109
XLOC_040709	XLOC_040709	MRPS34	chr16:1821799-1823194	q1	q2	OK	86.0323	436.332	5.07172	2.29304	0.0021	0.00869579	yes	350.3
XLOC_079127	XLOC_079127	TCTEX1D2,TM4SF19,TM4SF19-TCTEX1D2	chr3:196018089-196065291	q1	q2	OK	5.023	25.4695	5.07058	3.75765	5e-05	0.00221242	yes	20.4465
XLOC_110776	XLOC_110776	-	chr9:115237507-115237942	q1	q2	OK	8.7983	44.6107	5.07038	4.6901	5e-05	0.00221242	yes	35.8124
XLOC_000346	XLOC_000346	DMAP1	chr1:44679124-44686351	q1	q2	OK	5.86635	29.744	5.07027	2.72372	5e-05	0.00221242	yes	23.8776
XLOC_091301	XLOC_091301	CUTA	chr6:33378772-33386065	q1	q2	OK	56.5666	286.789	5.06994	2.16596	0.00265	0.00996942	yes	230.222
XLOC_075035	XLOC_075035	DDT	chr22:24309025-24322019	q1	q2	OK	1270.32	6438.67	5.06854	1.80546	0.0073	0.0203714	yes	5168.35
XLOC_023519	XLOC_023519	-	chr11:74456351-74456913	q1	q2	OK	20.6059	104.371	5.0651	3.89883	5e-05	0.00221242	yes	83.7651
XLOC_060065	XLOC_060065	AUP1	chr2:74753558-74875164	q1	q2	OK	24.846	125.835	5.0646	2.03978	0.0091	0.0240934	yes	100.989
XLOC_059191	XLOC_059191	MORN2	chr2:39103102-39109850	q1	q2	OK	6.45498	32.6884	5.06406	2.4134	0.0001	0.00286937	yes	26.2334
XLOC_083239	XLOC_083239	DHX15	chr4:24529087-24586184	q1	q2	OK	9.11403	46.1526	5.06391	2.24589	0.00145	0.00720453	yes	37.0386
XLOC_001918	XLOC_001918	KIAA0907	chr1:155882680-155905023	q1	q2	OK	18.6214	94.2527	5.06153	2.15617	0.0027	0.0100906	yes	75.6313
XLOC_108794	XLOC_108794	EDF1	chr9:139742057-139760919	q1	q2	OK	267.641	1354.23	5.05987	1.58426	0.02135	0.0478842	yes	1086.59
XLOC_001466	XLOC_001466	LSM10	chr1:36858291-36864497	q1	q2	OK	16.7327	84.6484	5.05886	2.46902	0.0006	0.00515116	yes	67.9157
XLOC_001854	XLOC_001854	S100A10	chr1:151955385-151966714	q1	q2	OK	114.804	580.774	5.05883	1.92673	0.00215	0.00879802	yes	465.97
XLOC_059574	XLOC_059574	DLX1	chr2:172950207-172954401	q1	q2	OK	2.58158	13.0572	5.05783	2.60479	5e-05	0.00221242	yes	10.4756
XLOC_113067	XLOC_113067	FAM58A	chrX:152851425-152864632	q1	q2	OK	23.2163	117.414	5.0574	1.79302	0.0136	0.0333409	yes	94.1977
XLOC_086062	XLOC_086062	ATOX1	chr5:151122379-151138210	q1	q2	OK	108.725	549.67	5.0556	2.14552	0.00145	0.00720453	yes	440.945
XLOC_078613	XLOC_078613	UBP1	chr3:33429724-33481897	q1	q2	OK	9.81045	49.5926	5.05508	2.03264	0.00085	0.00577448	yes	39.7822
XLOC_037709	XLOC_037709	-	chr15:68586685-68588330	q1	q2	OK	7.39996	37.4057	5.05485	2.77331	0.00025	0.0038646	yes	30.0057
XLOC_090832	XLOC_090832	TMEM14A	chr6:52535883-52551389	q1	q2	OK	13.6552	69.0155	5.05416	2.34326	0.00015	0.00329832	yes	55.3603
XLOC_020838	XLOC_020838	RNASEH2C	chr11:65479472-65488442	q1	q2	OK	28.0596	141.797	5.05342	1.85092	0.00425	0.0135538	yes	113.737
XLOC_079928	XLOC_079928	-	chr3:40540437-40540837	q1	q2	OK	1.8854	9.52501	5.05198	3.35948	0.01565	0.0374256	yes	7.63961
XLOC_107841	XLOC_107841	SMARCA2	chr9:2015341-2193625	q1	q2	OK	2.26953	11.4614	5.05012	1.92288	0.00065	0.00528361	yes	9.19187
XLOC_086012	XLOC_086012	HARS	chr5:140053489-140078890	q1	q2	OK	13.4075	67.7068	5.04992	2.10882	0.00405	0.0131179	yes	54.2993
XLOC_036648	XLOC_036648	HERC2P2	chr15:23282202-23378259	q1	q2	OK	8.20229	41.418	5.04957	1.97144	0.0006	0.00515116	yes	33.2157
XLOC_001516	XLOC_001516	EBNA1BP2	chr1:43629844-43720029	q1	q2	OK	21.2083	107.056	5.04784	2.69652	0.0011	0.00638575	yes	85.8477
XLOC_046416	XLOC_046416	RABEP1	chr17:5185557-5289132	q1	q2	OK	14.2732	72.0446	5.04754	1.49623	0.0073	0.0203714	yes	57.7714
XLOC_036744	XLOC_036744	MFAP1	chr15:44096732-44116951	q1	q2	OK	7.02448	35.4421	5.04551	2.59855	0.0003	0.00409677	yes	28.4176
XLOC_112766	XLOC_112766	HSD17B10	chrX:53458204-53461323	q1	q2	OK	55.1133	278.039	5.04486	2.09646	0.0012	0.00665949	yes	222.926
XLOC_112285	XLOC_112285	NUDT10	chrX:51075082-51080377	q1	q2	OK	1.80911	9.11917	5.04069	2.88325	5e-05	0.00221242	yes	7.31006
XLOC_107998	XLOC_107998	NAA35	chr9:88556056-88637252	q1	q2	OK	5.71282	28.7888	5.03933	2.23472	0.00055	0.00501352	yes	23.076
XLOC_020129	XLOC_020129	DPP3	chr11:66247483-66277130	q1	q2	OK	2.90106	14.6188	5.03912	2.63985	5e-05	0.00221242	yes	11.7177
XLOC_054834	XLOC_054834	ETFB,VSIG10L	chr19:51815101-51869672	q1	q2	OK	30.2748	152.547	5.03875	1.94718	0.00895	0.0238191	yes	122.272
XLOC_000683	XLOC_000683	BOLA1	chr1:149871154-149872348	q1	q2	OK	10.8218	54.4978	5.03593	3.47968	0.0002	0.00362778	yes	43.676
XLOC_036501	XLOC_036501	COMMD4	chr15:75627875-75638542	q1	q2	OK	66.7832	336.237	5.03475	1.98198	0.00275	0.0102066	yes	269.454
XLOC_087569	XLOC_087569	-	chr5:68510693-68510999	q1	q2	OK	4.53405	22.8197	5.03296	5.30298	0.0076	0.0210153	yes	18.2857
XLOC_078344	XLOC_078344	NCK1	chr3:136581049-136668169	q1	q2	OK	2.80814	14.1331	5.0329	2.38153	5e-05	0.00221242	yes	11.325
XLOC_020953	XLOC_020953	PICALM	chr11:85668213-85780937	q1	q2	OK	3.49328	17.5787	5.03215	2.21345	5e-05	0.00221242	yes	14.0854
XLOC_104267	XLOC_104267	CYC1	chr8:145149959-145152428	q1	q2	OK	64.1546	322.735	5.03058	2.5677	0.00205	0.00857776	yes	258.58
XLOC_104156	XLOC_104156	PTDSS1	chr8:97251644-97347174	q1	q2	OK	14.2278	71.5713	5.03038	1.89804	0.002	0.00848386	yes	57.3435
XLOC_026425	XLOC_026425	SRSF9	chr12:120884240-120907608	q1	q2	OK	79.9732	402.294	5.03036	1.64632	0.0145	0.0351553	yes	322.321
XLOC_090724	XLOC_090724	KIFC1	chr6:33359296-33378005	q1	q2	OK	7.9386	39.9292	5.02975	1.84936	0.00415	0.0133455	yes	31.9906
XLOC_001256	XLOC_001256	ACOT7	chr1:6321225-6453826	q1	q2	OK	24.0836	121.126	5.0294	1.95427	0.00655	0.0187395	yes	97.0424
XLOC_115821	XLOC_115821	-	chrX:124178865-124179188	q1	q2	OK	2.76605	13.9043	5.02677	4.35472	0.0213	0.0477919	yes	11.1382
XLOC_103990	XLOC_103990	PPP2R2A	chr8:26149006-26230195	q1	q2	OK	4.16326	20.9242	5.02592	2.17084	0.0004	0.00451052	yes	16.7609
XLOC_073055	XLOC_073055	ATP5J	chr21:27096790-27144771	q1	q2	OK	279.242	1402.95	5.02414	2.28546	0.0146	0.035362	yes	1123.71
XLOC_085492	XLOC_085492	CYSTM1	chr5:139554652-139623415	q1	q2	OK	29.0788	146.09	5.02393	2.19696	0.0005	0.00486433	yes	117.011
XLOC_032871	XLOC_032871	CNIH	chr14:54893646-54908148	q1	q2	OK	12.6821	63.71	5.02362	2.5741	0.0004	0.00451052	yes	51.0279
XLOC_054553	XLOC_054553	DMKN	chr19:35987889-36004560	q1	q2	OK	135.117	678.737	5.02333	2.16008	0.0039	0.0127897	yes	543.62
XLOC_032324	XLOC_032324	METTL17	chr14:21457964-21465194	q1	q2	OK	7.81442	39.2504	5.02282	2.32165	0.0002	0.00362778	yes	31.436
XLOC_002252	XLOC_002252	TTC13	chr1:231041986-231114618	q1	q2	OK	2.48107	12.4607	5.02231	2.46149	0.0002	0.00362778	yes	9.97963
XLOC_041048	XLOC_041048	WDR59	chr16:74907398-75019017	q1	q2	OK	3.80369	19.0964	5.02049	2.34764	0.00035	0.00428045	yes	15.2927
XLOC_026172	XLOC_026172	ATF7,NPFF	chr12:53900422-54020199	q1	q2	OK	4.08938	20.5274	5.01969	1.45442	0.0117	0.0295019	yes	16.438
XLOC_001163	XLOC_001163	SCCPDH	chr1:246887377-246931440	q1	q2	OK	4.71604	23.6729	5.01966	2.38977	0.0004	0.00451052	yes	18.9569
XLOC_069027	XLOC_069027	-	chr20:5072602-5073216	q1	q2	OK	4.98302	25.013	5.01965	3.83248	5e-05	0.00221242	yes	20.03
XLOC_085642	XLOC_085642	HIGD2A	chr5:175815783-175816751	q1	q2	OK	73.5052	368.941	5.01925	3.67112	0.0008	0.00568951	yes	295.436
XLOC_068330	XLOC_068330	ABHD12	chr20:25228705-25371618	q1	q2	OK	3.12297	15.6747	5.01916	2.03665	0.0039	0.0127897	yes	12.5517
XLOC_112985	XLOC_112985	PLAC1	chrX:133699872-133792513	q1	q2	OK	3.25521	16.3384	5.01915	2.98433	5e-05	0.00221242	yes	13.0832
XLOC_020070	XLOC_020070	COX8A	chr11:63742078-63744015	q1	q2	OK	79.0269	396.645	5.01911	4.17658	0.00045	0.00469136	yes	317.618
XLOC_078276	XLOC_078276	FAM162A	chr3:122103022-122128961	q1	q2	OK	9.66797	48.5218	5.01882	3.23155	0.0001	0.00286937	yes	38.8538
XLOC_079044	XLOC_079044	RPL22L1	chr3:170582664-170588045	q1	q2	OK	11.5655	58.038	5.0182	2.14144	0.00075	0.0055596	yes	46.4725
XLOC_110397	XLOC_110397	-	chr9:99649984-99650305	q1	q2	OK	3.89929	19.5654	5.01768	5.01757	0.00895	0.0238191	yes	15.6661
XLOC_068248	XLOC_068248	SNRPB	chr20:2442280-2451499	q1	q2	OK	43.1019	216.264	5.01751	2.02838	0.00125	0.00677642	yes	173.162
XLOC_025982	XLOC_025982	CSDA	chr12:10851561-10875973	q1	q2	OK	57.6756	289.382	5.01741	1.922	0.00385	0.0127011	yes	231.706
XLOC_023760	XLOC_023760	-	chr11:93918222-93918762	q1	q2	OK	2.55412	12.815	5.01738	3.51012	0.00085	0.00577448	yes	10.2609
XLOC_047201	XLOC_047201	NARR,RAB34	chr17:27040981-27045286	q1	q2	OK	13.286	66.6568	5.01707	2.67334	5e-05	0.00221242	yes	53.3708
XLOC_000909	XLOC_000909	CACYBP	chr1:174968570-174981163	q1	q2	OK	25.2782	126.812	5.01665	1.8501	0.0035	0.0119357	yes	101.534
XLOC_025598	XLOC_025598	RPS26	chr12:56435685-56438123	q1	q2	OK	134.459	674.508	5.01646	1.95433	0.0029	0.0105722	yes	540.049
XLOC_053559	XLOC_053559	UBL5	chr19:9938555-9940797	q1	q2	OK	259.926	1303.89	5.01639	2.05296	0.0033	0.011477	yes	1043.96
XLOC_038307	XLOC_038307	-	chr15:76229716-76230716	q1	q2	OK	3.47195	17.4158	5.01614	3.18103	0.0001	0.00286937	yes	13.9439
XLOC_078834	XLOC_078834	RPL24	chr3:101399933-101405563	q1	q2	OK	728.237	3652.25	5.01519	2.5493	0.0173	0.0405083	yes	2924.01
XLOC_060041	XLOC_060041	MCEE	chr2:71336805-71357394	q1	q2	OK	2.71599	13.62	5.01475	1.9384	0.0008	0.00568951	yes	10.904
XLOC_002045	XLOC_002045	GAS5	chr1:173832385-173837127	q1	q2	OK	248.26	1244.87	5.01438	1.78048	0.00945	0.024846	yes	996.61
XLOC_002237	XLOC_002237	C1orf35,MRPL55	chr1:228287961-228297081	q1	q2	OK	143.445	719.242	5.01406	1.73008	0.01595	0.0379996	yes	575.797
XLOC_026173	XLOC_026173	ATP5G2	chr12:54058943-54070512	q1	q2	OK	69.0274	346.088	5.01378	2.15141	0.0014	0.00709349	yes	277.061		stopped 10/9/2013
XLOC_053579	XLOC_053579	CARM1	chr19:10982252-11039357	q1	q2	OK	8.5172	42.6933	5.0126	1.91786	0.00625	0.0180707	yes	34.1761
XLOC_052018	XLOC_052018	TUBB6	chr18:12308256-12326568	q1	q2	OK	14.3649	71.9012	5.00534	2.75417	0.00075	0.0055596	yes	57.5363
XLOC_108133	XLOC_108133	RABGAP1	chr9:125703287-125867298	q1	q2	OK	1.93265	9.67354	5.00532	2.30906	5e-05	0.00221242	yes	7.74089
XLOC_084653	XLOC_084653	-	chr4:31998937-31999422	q1	q2	OK	4.15144	20.7769	5.00475	4.06844	0.00025	0.0038646	yes	16.6255
XLOC_085005	XLOC_085005	-	chr4:165864982-165865319	q1	q2	OK	9.49964	47.5393	5.00433	5.80105	0.0005	0.00486433	yes	38.0397
XLOC_015275	XLOC_015275	-	chr10:18969390-18970685	q1	q2	OK	3.38108	16.92	5.00432	3.02244	0.00015	0.00329832	yes	13.5389
XLOC_103998	XLOC_103998	ELP3	chr8:27950583-28048669	q1	q2	OK	2.47965	12.4082	5.00401	2.52418	5e-05	0.00221242	yes	9.92855
XLOC_079072	XLOC_079072	ALG3	chr3:183948316-183967313	q1	q2	OK	9.36378	46.8497	5.00329	2.3737	0.0004	0.00451052	yes	37.4859
XLOC_013601	XLOC_013601	PRPF18	chr10:13628938-13673004	q1	q2	OK	2.06355	10.3244	5.00322	2.49302	5e-05	0.00221242	yes	8.26085
XLOC_002323	XLOC_002323	ZNF692	chr1:249144202-249153315	q1	q2	OK	7.01774	35.0944	5.00081	2.32549	0.0001	0.00286937	yes	28.0767
XLOC_068439	XLOC_068439	PLTP	chr20:44517110-44541003	q1	q2	OK	11.7701	58.8558	5.00045	1.8741	0.0038	0.0125921	yes	47.0857
XLOC_084818	XLOC_084818	-	chr4:62145426-62145731	q1	q2	OK	4.278	21.3912	5.00028	5.29732	0.00965	0.0252793	yes	17.1132
XLOC_032747	XLOC_032747	LINC00641	chr14:21668237-21675059	q1	q2	OK	2.36662	11.832	4.99954	1.99395	0.00045	0.00469136	yes	9.46538
XLOC_020746	XLOC_020746	OSBP	chr11:59341870-59383617	q1	q2	OK	3.79226	18.9583	4.99921	2.24932	0.0003	0.00409677	yes	15.166
XLOC_046860	XLOC_046860	-	chr17:63096821-63107477	q1	q2	OK	3.32808	16.6372	4.99904	1.95732	0.0047	0.014579	yes	13.3091
XLOC_047371	XLOC_047371	COA3	chr17:40949635-40950743	q1	q2	OK	39.9509	199.674	4.99799	3.15429	0.00065	0.00528361	yes	159.723
XLOC_106228	XLOC_106228	-	chr8:56977417-56977711	q1	q2	OK	4.11342	20.5514	4.99618	5.35932	0.0161	0.0382597	yes	16.438
XLOC_097634	XLOC_097634	VKORC1L1	chr7:65338256-65419843	q1	q2	OK	3.05148	15.2452	4.996	2.73785	5e-05	0.00221242	yes	12.1937
XLOC_090972	XLOC_090972	RNF146	chr6:127587826-127609705	q1	q2	OK	3.10827	15.5278	4.99564	2.26321	5e-05	0.00221242	yes	12.4195
XLOC_020568	XLOC_020568	DENND5A	chr11:9160374-9286873	q1	q2	OK	3.67442	18.3549	4.99532	2.21624	0.00085	0.00577448	yes	14.6805
XLOC_046721	XLOC_046721	G6PC3	chr17:42145057-42153905	q1	q2	OK	3.67622	18.3593	4.99407	2.29647	0.00075	0.0055596	yes	14.6831
XLOC_001843	XLOC_001843	PI4KB	chr1:151254790-151300191	q1	q2	OK	8.23677	41.129	4.99334	1.91245	0.00265	0.00996942	yes	32.8922
XLOC_020750	XLOC_020750	MRPL16	chr11:59573607-59578345	q1	q2	OK	27.341	136.521	4.99327	2.82487	0.00075	0.0055596	yes	109.18
XLOC_021050	XLOC_021050	ZNF259	chr11:116648413-116658739	q1	q2	OK	6.06532	30.282	4.99265	2.2212	0.0003	0.00409677	yes	24.2167
XLOC_040941	XLOC_040941	BRD7	chr16:50352879-50402845	q1	q2	OK	15.3941	76.8213	4.99031	2.0202	0.00095	0.00603881	yes	61.4272
XLOC_086108	XLOC_086108	NKX2-5	chr5:172658459-172663922	q1	q2	OK	2.56746	12.81	4.98937	2.85145	5e-05	0.00221242	yes	10.2425
XLOC_094843	XLOC_094843	-	chr6:141183517-141183850	q1	q2	OK	3.94133	19.6606	4.98832	4.82694	0.00645	0.0185149	yes	15.7193
XLOC_104438	XLOC_104438	LSM1	chr8:38020838-38070975	q1	q2	OK	41.5318	207.17	4.98823	2.16127	0.00835	0.0225991	yes	165.638
XLOC_045682	XLOC_045682	-	chr16:81422941-81424775	q1	q2	OK	2.36891	11.8166	4.9882	2.87912	5e-05	0.00221242	yes	9.44769
XLOC_001845	XLOC_001845	SELENBP1	chr1:151336415-151346225	q1	q2	OK	4.13604	20.6252	4.9867	2.43814	0.0003	0.00409677	yes	16.4892
XLOC_083387	XLOC_083387	THAP9-AS1	chr4:83814604-83841284	q1	q2	OK	6.51012	32.4635	4.98662	2.34459	0.00095	0.00603881	yes	25.9534
XLOC_074833	XLOC_074833	FBXO7	chr22:32870706-32894818	q1	q2	OK	3.49048	17.4044	4.98625	2.46461	0.0001	0.00286937	yes	13.9139
XLOC_060149	XLOC_060149	RNF149	chr2:101892062-101925178	q1	q2	OK	4.40742	21.9763	4.98621	2.28644	0.00035	0.00428045	yes	17.5689
XLOC_097768	XLOC_097768	MEPCE	chr7:99998494-100031749	q1	q2	OK	8.08914	40.3314	4.98587	2.31472	0.0005	0.00486433	yes	32.2423
XLOC_000689	XLOC_000689	MRPS21	chr1:150266268-150280819	q1	q2	OK	290.56	1448.63	4.98565	1.91519	0.00515	0.0156152	yes	1158.07
XLOC_046708	XLOC_046708	RPL27	chr17:41150445-41154971	q1	q2	OK	823.756	4106.91	4.98559	2.74598	0.01455	0.0352567	yes	3283.15
XLOC_098280	XLOC_098280	-	chr7:86780743-86781249	q1	q2	OK	4.46577	22.2487	4.98205	4.26773	0.00045	0.00469136	yes	17.7829
XLOC_053615	XLOC_053615	C19orf53	chr19:13885256-13889594	q1	q2	OK	54.3752	270.852	4.98117	1.99642	0.0014	0.00709349	yes	216.477
XLOC_046810	XLOC_046810	DYNLL2	chr17:56160779-56168871	q1	q2	OK	10.5782	52.6888	4.98089	2.01593	0.00135	0.00698299	yes	42.1106
XLOC_000607	XLOC_000607	MAGI3	chr1:113933474-114228545	q1	q2	OK	2.64726	13.1836	4.98009	1.72292	0.0029	0.0105722	yes	10.5363
XLOC_090684	XLOC_090684	CSNK2B,LY6G5B	chr6:31629005-31653199	q1	q2	OK	96.384	479.997	4.98005	2.24468	0.00735	0.0204711	yes	383.613
XLOC_086153	XLOC_086153	RNF130	chr5:179382368-179499109	q1	q2	OK	7.70241	38.3515	4.97916	2.64941	0.0009	0.00588592	yes	30.6491
XLOC_085860	XLOC_085860	TBCA	chr5:76986994-77072208	q1	q2	OK	88.4759	440.416	4.97781	2.14706	0.0012	0.00665949	yes	351.94
XLOC_032732	XLOC_032732	CCNB1IP1	chr14:20779343-20801471	q1	q2	OK	7.25095	36.0901	4.97729	2.24991	0.0001	0.00286937	yes	28.8392
XLOC_036336	XLOC_036336	NUSAP1	chr15:41624891-41673397	q1	q2	OK	14.4375	71.8542	4.97691	2.04399	0.00175	0.00787939	yes	57.4167
XLOC_040680	XLOC_040680	POLR3K	chr16:96978-103632	q1	q2	OK	36.8048	183.168	4.97674	2.79644	0.00115	0.00651284	yes	146.363
XLOC_113082	XLOC_113082	LAGE3	chrX:153686622-153709562	q1	q2	OK	26.0607	129.662	4.97538	1.63136	0.02025	0.0458706	yes	103.601
XLOC_032820	XLOC_032820	NFKBIA	chr14:35870451-35873960	q1	q2	OK	3.62061	18.0136	4.97529	2.54708	5e-05	0.00221242	yes	14.393
XLOC_047478	XLOC_047478	MRPS23	chr17:55916286-55927433	q1	q2	OK	18.7404	93.2308	4.97486	2.51652	0.00065	0.00528361	yes	74.4904
XLOC_091040	XLOC_091040	MTHFD1L	chr6:151186814-151423027	q1	q2	OK	48.6059	241.793	4.97456	1.75625	0.0033	0.011477	yes	193.187
XLOC_023627	XLOC_023627	-	chr11:76093692-76094168	q1	q2	OK	1.80232	8.96225	4.97262	3.26664	0.0105	0.027049	yes	7.15993
XLOC_013729	XLOC_013729	UBE2D1	chr10:60094738-60130513	q1	q2	OK	2.69375	13.3949	4.97258	2.29196	0.0001	0.00286937	yes	10.7012
XLOC_104634	XLOC_104634	TAF2	chr8:120743013-120845163	q1	q2	OK	3.13727	15.6	4.97248	1.9482	0.0008	0.00568951	yes	12.4627
XLOC_078823	XLOC_078823	CPOX	chr3:98298289-98312455	q1	q2	OK	3.43061	17.058	4.97229	2.52549	0.0002	0.00362778	yes	13.6274
XLOC_000431	XLOC_000431	FOXD3	chr1:63788729-63790797	q1	q2	OK	1.85963	9.246	4.97196	3.67371	5e-05	0.00221242	yes	7.38637
XLOC_082770	XLOC_082770	LOC285540	chr4:25162246-25200127	q1	q2	OK	3.02178	15.0232	4.97164	3.6609	0.00055	0.00501352	yes	12.0014
XLOC_036979	XLOC_036979	PRC1	chr15:91509263-91541174	q1	q2	OK	12.9185	64.2241	4.97148	2.11141	0.00195	0.0083723	yes	51.3056
XLOC_078261	XLOC_078261	TIMMDC1	chr3:119217175-119243133	q1	q2	OK	23.1293	114.977	4.97105	2.00878	0.0011	0.00638575	yes	91.8477
XLOC_051986	XLOC_051986	NDC80	chr18:2571509-2616637	q1	q2	OK	4.91534	24.4315	4.97046	2.32565	5e-05	0.00221242	yes	19.5162
XLOC_074714	XLOC_074714	TBX1	chr22:19744225-19771112	q1	q2	OK	15.8509	78.7781	4.96994	2.73009	0.00085	0.00577448	yes	62.9272
XLOC_020633	XLOC_020633	IMMP1L	chr11:31391376-31531169	q1	q2	OK	42.804	212.731	4.96989	1.99117	0.0027	0.0100906	yes	169.927
XLOC_065869	XLOC_065869	-	chr2:157098207-157098920	q1	q2	OK	2.43812	12.116	4.9694	3.2803	0.00025	0.0038646	yes	9.67788
XLOC_078526	XLOC_078526	MFI2-AS1	chr3:196728611-196756687	q1	q2	OK	2.78091	13.818	4.96888	2.44638	0.0082	0.0222771	yes	11.0371
XLOC_000617	XLOC_000617	ATP1A1	chr1:116915794-116961244	q1	q2	OK	25.3303	125.847	4.96824	1.93357	0.0062	0.0179575	yes	100.517
XLOC_000370	XLOC_000370	UQCRH	chr1:46769301-46782564	q1	q2	OK	788.905	3918.44	4.96694	1.47965	0.01825	0.0422779	yes	3129.53
XLOC_059543	XLOC_059543	PSMD14	chr2:162164785-162268231	q1	q2	OK	41.0101	203.671	4.96636	1.85951	0.00165	0.00765795	yes	162.661
XLOC_036548	XLOC_036548	SCARNA15	chr15:83393536-83426117	q1	q2	OK	5.47391	27.1834	4.96599	2.24382	0.0106	0.0272317	yes	21.7095
XLOC_108562	XLOC_108562	HIATL2	chr9:99705149-99776053	q1	q2	OK	6.16593	30.6198	4.96597	3.17205	5e-05	0.00221242	yes	24.4539
XLOC_036426	XLOC_036426	TRIP4	chr15:64680002-64747502	q1	q2	OK	1.86024	9.23724	4.96562	2.65882	5e-05	0.00221242	yes	7.377
XLOC_085661	XLOC_085661	HNRNPAB	chr5:177631507-177659803	q1	q2	OK	113.921	565.65	4.96528	1.96473	0.01005	0.0261113	yes	451.729
XLOC_078547	XLOC_078547	CAMK1	chr3:9790062-9811668	q1	q2	OK	6.64078	32.9685	4.96455	1.69732	0.01195	0.0300199	yes	26.3277
XLOC_036355	XLOC_036355	CKMT1A	chr15:43985083-43991420	q1	q2	OK	8.16865	40.5531	4.96448	2.70239	0.00045	0.00469136	yes	32.3845
XLOC_059309	XLOC_059309	MRPL19	chr2:75873908-75938111	q1	q2	OK	2.45575	12.1866	4.96248	1.69864	0.00655	0.0187395	yes	9.73085
XLOC_040266	XLOC_040266	FLYWCH2	chr16:2918433-2953002	q1	q2	OK	16.7484	83.1132	4.96246	1.69045	0.02015	0.0457162	yes	66.3648
XLOC_060172	XLOC_060172	NPHP1	chr2:110880913-110962639	q1	q2	OK	7.12008	35.3263	4.9615	1.91548	0.00155	0.00741914	yes	28.2062
XLOC_090508	XLOC_090508	WRNIP1	chr6:2765665-2785979	q1	q2	OK	6.74477	33.4597	4.96084	2.50111	0.0002	0.00362778	yes	26.7149
XLOC_041013	XLOC_041013	CHTF8	chr16:69139466-69166493	q1	q2	OK	13.0622	64.789	4.96004	2.04773	0.0012	0.00665949	yes	51.7268
XLOC_094642	XLOC_094642	-	chr6:109596854-109597304	q1	q2	OK	2.87173	14.2428	4.95966	3.83954	0.00245	0.00950919	yes	11.3711
XLOC_040565	XLOC_040565	VPS4A	chr16:69345268-69362052	q1	q2	OK	11.2321	55.7072	4.95964	1.86758	0.0023	0.00918338	yes	44.4751
XLOC_078376	XLOC_078376	GYG1	chr3:148709194-148745456	q1	q2	OK	6.61671	32.8164	4.95962	2.34171	0.0003	0.00409677	yes	26.1997
XLOC_109544	XLOC_109544	-	chr9:80887653-80888179	q1	q2	OK	3.4074	16.8986	4.95938	3.74692	0.0004	0.00451052	yes	13.4912
XLOC_059369	XLOC_059369	ANKRD36	chr2:97779232-97930257	q1	q2	OK	3.54121	17.5621	4.95935	2.19921	0.00045	0.00469136	yes	14.0209
XLOC_104249	XLOC_104249	LY6E	chr8:144099901-144105901	q1	q2	OK	20.1405	99.8801	4.95917	2.14229	0.0015	0.00730145	yes	79.7396
XLOC_082855	XLOC_082855	POLR2B	chr4:57845108-58071465	q1	q2	OK	8.99953	44.6126	4.95721	2.06485	0.00145	0.00720453	yes	35.6131
XLOC_078208	XLOC_078208	NIT2	chr3:100053561-100074632	q1	q2	OK	6.00993	29.7915	4.95705	2.25486	0.0002	0.00362778	yes	23.7816
XLOC_059927	XLOC_059927	MEMO1	chr2:32092849-32235698	q1	q2	OK	6.39238	31.6839	4.95651	2.3612	0.0003	0.00409677	yes	25.2915
XLOC_059930	XLOC_059930	FAM98A	chr2:33808728-33824362	q1	q2	OK	6.91514	34.2714	4.956	2.34115	0.00055	0.00501352	yes	27.3563
XLOC_032784	XLOC_032784	IPO4	chr14:24641233-24658124	q1	q2	OK	23.8631	118.24	4.95493	1.79944	0.00535	0.0160589	yes	94.3769
XLOC_020840	XLOC_020840	CFL1	chr11:65622141-65640405	q1	q2	OK	80.8453	400.519	4.95414	2.07854	0.00855	0.0230017	yes	319.674
XLOC_108495	XLOC_108495	UBQLN1	chr9:86274877-86323168	q1	q2	OK	4.92675	24.4078	4.95414	2.12278	0.0004	0.00451052	yes	19.4811
XLOC_052091	XLOC_052091	SCARNA17	chr18:47340392-47340813	q1	q2	OK	14.4635	71.6515	4.95395	5.53815	0.00015	0.00329832	yes	57.188
XLOC_032481	XLOC_032481	SRSF5	chr14:70232999-70238745	q1	q2	OK	34.3737	170.284	4.9539	1.96445	0.00255	0.00973772	yes	135.91
XLOC_059273	XLOC_059273	PCBP1	chr2:70314584-70316334	q1	q2	OK	15.8755	78.641	4.95361	2.66433	0.001	0.00614983	yes	62.7655
XLOC_047048	XLOC_047048	CAMTA2,SPAG7	chr17:4862175-4891098	q1	q2	OK	25.6316	126.968	4.95357	2.37316	0.00345	0.0118326	yes	101.336
XLOC_014007	XLOC_014007	PSTK	chr10:124739555-124749907	q1	q2	OK	1.91673	9.49354	4.95299	2.63423	5e-05	0.00221242	yes	7.57681
XLOC_033051	XLOC_033051	AKT1	chr14:105235636-105262080	q1	q2	OK	108.054	535.172	4.95282	1.79308	0.00925	0.0244275	yes	427.118
XLOC_104503	XLOC_104503	SNHG6	chr8:67782983-67837838	q1	q2	OK	146.64	726.227	4.95245	2.00582	0.002	0.00848386	yes	579.587
XLOC_068362	XLOC_068362	E2F1,NECAB3	chr20:32238285-32274358	q1	q2	OK	5.80571	28.7472	4.95154	1.6992	0.01605	0.0381703	yes	22.9415
XLOC_020133	XLOC_020133	RBM14,RBM14-RBM4,RBM4	chr11:66384052-66445275	q1	q2	OK	19.2599	95.3211	4.9492	1.9343	0.00635	0.0182985	yes	76.0612
XLOC_025448	XLOC_025448	CMAS	chr12:22199109-22218606	q1	q2	OK	11.454	56.6863	4.94904	2.28579	0.0003	0.00409677	yes	45.2323
XLOC_014388	XLOC_014388	MRPL43	chr10:102732285-102756731	q1	q2	OK	64.5221	319.301	4.94871	2.18851	0.01265	0.0314194	yes	254.779
XLOC_025925	XLOC_025925	MRPL51	chr12:6600954-6603049	q1	q2	OK	150.062	742.562	4.94837	1.96335	0.00325	0.0113784	yes	592.5
XLOC_053613	XLOC_053613	IER2	chr19:13261281-13265718	q1	q2	OK	5.82506	28.822	4.94793	3.21619	0.00015	0.00329832	yes	22.9969
XLOC_000369	XLOC_000369	RAD54L	chr1:46713366-46769038	q1	q2	OK	6.21422	30.7345	4.94583	1.6087	0.01945	0.0444086	yes	24.5203
XLOC_006741	XLOC_006741	-	chr1:54382154-54382599	q1	q2	OK	1.86107	9.20441	4.94576	3.35639	0.0122	0.0305127	yes	7.34334
XLOC_091235	XLOC_091235	NRM,PPP1R18	chr6:30641958-30659799	q1	q2	OK	6.85258	33.8893	4.94548	2.03753	0.0034	0.0117095	yes	27.0367
XLOC_087488	XLOC_087488	-	chr5:44821298-44822418	q1	q2	OK	1.91842	9.48674	4.94508	3.00264	5e-05	0.00221242	yes	7.56832
XLOC_104106	XLOC_104106	TMEM70	chr8:74887928-74895018	q1	q2	OK	4.99951	24.7217	4.94482	2.33306	0.00025	0.0038646	yes	19.7222
XLOC_087672	XLOC_087672	-	chr5:103460202-103460499	q1	q2	OK	4.47087	22.1075	4.94479	5.38046	0.01115	0.0284109	yes	17.6366
XLOC_047127	XLOC_047127	SCO1	chr17:10583520-10600885	q1	q2	OK	9.02181	44.6028	4.94389	2.31004	0.00055	0.00501352	yes	35.581
XLOC_031212	XLOC_031212	ARGLU1	chr13:107195661-107220514	q1	q2	OK	19.5976	96.8767	4.94329	2.12385	0.0005	0.00486433	yes	77.2791
XLOC_107932	XLOC_107932	POLR1E	chr9:37485944-37503693	q1	q2	OK	6.10993	30.1997	4.94272	2.71497	0.00015	0.00329832	yes	24.0898
XLOC_000655	XLOC_000655	PEX11B	chr1:145516164-145523735	q1	q2	OK	6.55825	32.4156	4.94272	2.26633	0.00025	0.0038646	yes	25.8573
XLOC_020150	XLOC_020150	NDUFS8	chr11:67798083-67804114	q1	q2	OK	252.287	1246.9	4.94239	1.87344	0.0051	0.0154941	yes	994.613
XLOC_036861	XLOC_036861	PKM	chr15:72490613-72523727	q1	q2	OK	127.736	631.318	4.94237	1.53233	0.0176	0.0410813	yes	503.582
XLOC_046796	XLOC_046796	UTP18	chr17:49254562-49375297	q1	q2	OK	7.43344	36.7343	4.94176	1.58972	0.00935	0.0246463	yes	29.3009
XLOC_032354	XLOC_032354	PSME1	chr14:24605377-24610797	q1	q2	OK	19.3268	95.4896	4.94079	2.38165	0.0039	0.0127897	yes	76.1628
XLOC_036457	XLOC_036457	RPLP1	chr15:69745158-69747884	q1	q2	OK	389.09	1922.26	4.9404	2.07606	0.0049	0.015052	yes	1533.17
XLOC_054671	XLOC_054671	ETHE1	chr19:44009217-44031810	q1	q2	OK	3.25757	16.093	4.94019	2.2039	0.00235	0.00929689	yes	12.8354
XLOC_001669	XLOC_001669	ZNF644	chr1:91380750-91487812	q1	q2	OK	5.29485	26.1565	4.93999	1.94752	0.00115	0.00651284	yes	20.8617
XLOC_054435	XLOC_054435	GIPC1	chr19:14586408-14606961	q1	q2	OK	14.885	73.5115	4.93863	2.24302	0.0006	0.00515116	yes	58.6265
XLOC_005538	XLOC_005538	-	chr1:36394142-36396171	q1	q2	OK	3.64017	17.9772	4.93856	2.66775	0.0002	0.00362778	yes	14.337
XLOC_002038	XLOC_002038	PIGC	chr1:172389827-172437969	q1	q2	OK	4.81299	23.7679	4.93828	2.43279	5e-05	0.00221242	yes	18.9549
XLOC_078335	XLOC_078335	CDV3	chr3:133292433-133309379	q1	q2	OK	14.1392	69.8192	4.93799	1.84884	0.00265	0.00996942	yes	55.68
XLOC_091112	XLOC_091112	TUBB2B	chr6:3224494-3227968	q1	q2	OK	20.5797	101.604	4.9371	2.44507	0.0011	0.00638575	yes	81.0243
XLOC_091370	XLOC_091370	DNPH1	chr6:43149921-43197211	q1	q2	OK	114.065	563.125	4.93688	2.27423	0.00365	0.012259	yes	449.06
XLOC_059186	XLOC_059186	QPCT	chr2:37571752-37600465	q1	q2	OK	2.04171	10.0773	4.93572	2.79528	0.00015	0.00329832	yes	8.03559
XLOC_014362	XLOC_014362	RRP12	chr10:99116457-99161127	q1	q2	OK	2.84419	14.0347	4.93452	2.44911	0.0001	0.00286937	yes	11.1905
XLOC_001468	XLOC_001468	MRPS15	chr1:36918805-36930114	q1	q2	OK	33.8994	167.189	4.93192	2.21809	0.0013	0.00690503	yes	133.29
XLOC_068190	XLOC_068190	ADRM1	chr20:60878026-60883945	q1	q2	OK	416.574	2053.87	4.93038	1.8156	0.0051	0.0154941	yes	1637.3
XLOC_054628	XLOC_054628	BLVRB,SERTAD3	chr19:40939949-40972872	q1	q2	OK	11.9607	58.9549	4.92905	1.72699	0.0158	0.037709	yes	46.9942
XLOC_032371	XLOC_032371	COCH	chr14:31343740-31359822	q1	q2	OK	4.68023	23.0683	4.92888	2.2362	0.0014	0.00709349	yes	18.3881
XLOC_068089	XLOC_068089	IFT52	chr20:42219506-42276168	q1	q2	OK	6.48734	31.9701	4.92808	2.28297	0.00015	0.00329832	yes	25.4828
XLOC_030824	XLOC_030824	POLR1D	chr13:28120049-28241559	q1	q2	OK	31.4395	154.928	4.92781	1.74153	0.00495	0.0151603	yes	123.489
XLOC_067900	XLOC_067900	SOX12	chr20:305323-312235	q1	q2	OK	9.97162	49.1336	4.92734	2.10275	0.00175	0.00787939	yes	39.162
XLOC_025789	XLOC_025789	ERP29	chr12:112451151-112461024	q1	q2	OK	16.1395	79.5129	4.9266	2.21546	0.00065	0.00528361	yes	63.3734
XLOC_098325	XLOC_098325	ATP5J2,ATP5J2-PTCD1,PTCD1	chr7:99006600-99063824	q1	q2	OK	244.924	1206.56	4.92626	1.54387	0.0172	0.0403004	yes	961.636
XLOC_091595	XLOC_091595	IFNGR1	chr6:137518620-137540567	q1	q2	OK	7.2169	35.5462	4.92541	2.45541	0.00045	0.00469136	yes	28.3293
XLOC_053837	XLOC_053837	PSMC4	chr19:40476911-40487671	q1	q2	OK	21.1456	104.126	4.92424	2.01118	0.00165	0.00765795	yes	82.9804
XLOC_091515	XLOC_091515	SNX3	chr6:108532716-108582464	q1	q2	OK	26.8952	132.423	4.92367	2.22975	0.00105	0.00626945	yes	105.528
XLOC_078557	XLOC_078557	SEC13	chr3:10341694-10362858	q1	q2	OK	9.59711	47.2371	4.92201	2.32831	0.00025	0.0038646	yes	37.64
XLOC_112315	XLOC_112315	UBQLN2	chrX:56590025-56593443	q1	q2	OK	3.3069	16.2763	4.92192	2.41205	0.00025	0.0038646	yes	12.9694
XLOC_033005	XLOC_033005	IFI27L2	chr14:94594117-94595957	q1	q2	OK	19.9083	97.9743	4.92128	4.92744	5e-05	0.00221242	yes	78.066
XLOC_097860	XLOC_097860	ATP6V1F	chr7:128502856-128505903	q1	q2	OK	159.651	785.68	4.92123	1.94388	0.0045	0.0141315	yes	626.029
XLOC_109385	XLOC_109385	-	chr9:66473336-66474414	q1	q2	OK	2.31357	11.3828	4.92002	3.15831	0.0001	0.00286937	yes	9.06923
XLOC_046464	XLOC_046464	RANGRF	chr17:8190747-8201100	q1	q2	OK	22.6326	111.34	4.91945	2.1137	0.00295	0.0106893	yes	88.7074
XLOC_030882	XLOC_030882	ITM2B	chr13:48807273-48836232	q1	q2	OK	7.36351	36.2239	4.91938	2.55381	0.00045	0.00469136	yes	28.8604
XLOC_112390	XLOC_112390	DIAPH2	chrX:95939661-96855597	q1	q2	OK	3.40647	16.7534	4.91811	2.29984	0.00035	0.00428045	yes	13.3469
XLOC_036491	XLOC_036491	CLK3	chr15:74894643-74922754	q1	q2	OK	6.80302	33.4533	4.91742	1.89398	0.00335	0.0115929	yes	26.6503
XLOC_010226	XLOC_010226	-	chr1:200359344-200359900	q1	q2	OK	2.04131	10.0378	4.91733	3.29991	0.0023	0.00918338	yes	7.99649
XLOC_097521	XLOC_097521	HOTAIRM1	chr7:27135712-27142394	q1	q2	OK	16.8677	82.9348	4.91678	2.8485	0.00105	0.00626945	yes	66.0671
XLOC_108425	XLOC_108425	TOMM5	chr9:37588407-37592637	q1	q2	OK	51.5186	253.29	4.91648	2.15199	0.0012	0.00665949	yes	201.771
XLOC_047532	XLOC_047532	POLG2	chr17:62473867-62493184	q1	q2	OK	29.7045	145.998	4.91501	1.79587	0.00275	0.0102066	yes	116.293
XLOC_098282	XLOC_098282	TP53TG1	chr7:86954663-86974808	q1	q2	OK	3.38871	16.6552	4.91491	3.45935	0.00025	0.0038646	yes	13.2665
XLOC_085735	XLOC_085735	ZNF622	chr5:16451627-16465894	q1	q2	OK	2.14036	10.5194	4.91478	3.04148	0.0001	0.00286937	yes	8.37904
XLOC_081375	XLOC_081375	-	chr3:108257931-108258293	q1	q2	OK	3.31307	16.283	4.91478	4.42153	0.00765	0.0211156	yes	12.9699
XLOC_001580	XLOC_001580	HSPB11	chr1:54387028-54433841	q1	q2	OK	37.3897	183.745	4.91432	2.74964	0.0023	0.00918338	yes	146.355
XLOC_047435	XLOC_047435	HOXB2	chr17:46620018-46622393	q1	q2	OK	3.90573	19.194	4.91432	3.31102	0.0001	0.00286937	yes	15.2883
XLOC_052207	XLOC_052207	OSBPL1A	chr18:21742010-21977833	q1	q2	OK	3.82666	18.8028	4.91363	2.29206	0.0006	0.00515116	yes	14.9761
XLOC_106276	XLOC_106276	-	chr8:70579278-70579741	q1	q2	OK	2.07411	10.1888	4.91237	3.54497	0.00635	0.0182985	yes	8.11469
XLOC_102426	XLOC_102426	-	chr7:138885354-138886236	q1	q2	OK	2.54991	12.5236	4.91139	3.06591	0.0001	0.00286937	yes	9.97369
XLOC_032418	XLOC_032418	PSMC6	chr14:53173895-53194855	q1	q2	OK	26.4938	130.115	4.91115	2.01815	0.0009	0.00588592	yes	103.621
XLOC_095798	XLOC_095798	-	chr6:167406921-167407622	q1	q2	OK	3.72887	18.313	4.91114	3.48622	5e-05	0.00221242	yes	14.5841
XLOC_001328	XLOC_001328	SDHB	chr1:17345224-17380665	q1	q2	OK	30.9761	152.109	4.91053	2.61178	0.00115	0.00651284	yes	121.133
XLOC_032414	XLOC_032414	C14orf166	chr14:52456227-52471423	q1	q2	OK	49.4284	242.719	4.91052	2.03192	0.00185	0.00812424	yes	193.291
XLOC_085455	XLOC_085455	UQCRQ	chr5:132202318-132204536	q1	q2	OK	111.373	546.888	4.91042	1.89369	0.0093	0.0245445	yes	435.515
XLOC_060218	XLOC_060218	SAP130	chr2:128698656-128785638	q1	q2	OK	9.97395	48.969	4.90969	2.15117	0.00145	0.00720453	yes	38.995
XLOC_054953	XLOC_054953	UBE2M	chr19:59067078-59070343	q1	q2	OK	49.6379	243.599	4.90752	2.64535	0.00205	0.00857776	yes	193.961
XLOC_036664	XLOC_036664	NDNL2	chr15:29412306-29862927	q1	q2	OK	3.57779	17.5575	4.90736	1.99833	0.00385	0.0127011	yes	13.9797
XLOC_098524	XLOC_098524	ZNF746	chr7:149169883-149194898	q1	q2	OK	5.86303	28.7707	4.90714	2.2898	0.0006	0.00515116	yes	22.9077
XLOC_115256	XLOC_115256	-	chrX:107982406-107982983	q1	q2	OK	1.92226	9.42952	4.90543	3.26039	0.00155	0.00741914	yes	7.50726
XLOC_002197	XLOC_002197	GPATCH2	chr1:217603833-217804432	q1	q2	OK	4.10975	20.1573	4.90475	2.38619	5e-05	0.00221242	yes	16.0476
XLOC_000324	XLOC_000324	YBX1	chr1:43148065-43168035	q1	q2	OK	203.883	999.916	4.90436	1.57002	0.01535	0.0368677	yes	796.033
XLOC_108386	XLOC_108386	FAM219A	chr9:34398181-34458568	q1	q2	OK	2.36771	11.6091	4.90309	2.36605	0.00015	0.00329832	yes	9.24139
XLOC_020950	XLOC_020950	CREBZF	chr11:85368588-85376182	q1	q2	OK	4.17116	20.4484	4.90233	2.03	0.00095	0.00603881	yes	16.2772
XLOC_001827	XLOC_001827	MCL1	chr1:150545677-150552214	q1	q2	OK	6.65688	32.6261	4.90111	2.13844	0.0008	0.00568951	yes	25.9692
XLOC_114957	XLOC_114957	-	chrX:102171216-102171938	q1	q2	OK	2.66755	13.0738	4.90105	3.34776	0.0001	0.00286937	yes	10.4062
XLOC_112602	XLOC_112602	DKC1	chrX:153991030-154005972	q1	q2	OK	10.6292	52.0941	4.90104	2.3125	0.0005	0.00486433	yes	41.4649
XLOC_001767	XLOC_001767	WARS2	chr1:119573623-119689988	q1	q2	OK	2.93042	14.3572	4.89937	2.37302	0.00055	0.00501352	yes	11.4268
XLOC_107958	XLOC_107958	-	chr9:66553628-66559814	q1	q2	OK	2.60581	12.7661	4.89909	2.14848	0.00055	0.00501352	yes	10.1603
XLOC_079808	XLOC_079808	-	chr3:32938590-32939451	q1	q2	OK	4.78503	23.4412	4.89886	3.35479	5e-05	0.00221242	yes	18.6562
XLOC_082987	XLOC_082987	SEC24B	chr4:110351118-110461615	q1	q2	OK	4.2923	21.0272	4.89882	2.08403	0.00085	0.00577448	yes	16.7349
XLOC_020906	XLOC_020906	RAB6A	chr11:73386679-73472201	q1	q2	OK	6.46428	31.6673	4.89881	2.18056	0.0009	0.00588592	yes	25.203
XLOC_000785	XLOC_000785	BGLAP,PMF1,PMF1-BGLAP	chr1:156182778-156217908	q1	q2	OK	20.7531	101.665	4.89879	2.45916	0.0017	0.00776623	yes	80.9119
XLOC_020538	XLOC_020538	ARFIP2	chr11:6495861-6505914	q1	q2	OK	4.50752	22.0772	4.89786	1.74368	0.0072	0.0201602	yes	17.5697
XLOC_059709	XLOC_059709	BCS1L	chr2:219524378-219528215	q1	q2	OK	25.0988	122.929	4.8978	2.15835	0.0007	0.00541238	yes	97.8302
XLOC_078342	XLOC_078342	PCCB	chr3:135969166-136049013	q1	q2	OK	8.00117	39.1812	4.89693	2.26723	0.0005	0.00486433	yes	31.18
XLOC_032761	XLOC_032761	PRMT5	chr14:23389620-23398711	q1	q2	OK	29.6308	145.046	4.89511	1.86224	0.0032	0.0112436	yes	115.415
XLOC_067927	XLOC_067927	ITPA	chr20:3189513-3219887	q1	q2	OK	8.51533	41.6819	4.89492	2.18628	0.00705	0.0198355	yes	33.1666
XLOC_046430	XLOC_046430	C17orf49,RNASEK,RNASEK-C17orf49	chr17:6915735-6922973	q1	q2	OK	129.15	632.152	4.89471	2.76274	0.0035	0.0119357	yes	503.002
XLOC_078926	XLOC_078926	H1FX	chr3:129033399-129043412	q1	q2	OK	23.3648	114.363	4.89467	3.10957	0.0024	0.0094169	yes	90.9982
XLOC_032314	XLOC_032314	APEX1	chr14:20923289-20925931	q1	q2	OK	56.9203	278.564	4.89393	1.90519	0.00365	0.012259	yes	221.644
XLOC_010541	XLOC_010541	-	chr1:204475577-204476321	q1	q2	OK	5.54927	27.1529	4.89306	3.49667	5e-05	0.00221242	yes	21.6036
XLOC_026368	XLOC_026368	ALKBH2	chr12:109489845-109531426	q1	q2	OK	8.28591	40.5332	4.89182	1.97598	0.001	0.00614983	yes	32.2473
XLOC_097958	XLOC_097958	ZNF398	chr7:148823507-148880118	q1	q2	OK	4.00575	19.5911	4.89074	2.1605	0.00075	0.0055596	yes	15.5854
XLOC_026315	XLOC_026315	NR2C1	chr12:95414004-95467404	q1	q2	OK	14.45	70.666	4.89038	2.02674	0.00125	0.00677642	yes	56.216
XLOC_091264	XLOC_091264	LSM2	chr6:31765168-31774761	q1	q2	OK	84.2179	411.849	4.89028	1.9341	0.0022	0.00893981	yes	327.631
XLOC_001855	XLOC_001855	S100A11	chr1:152004981-152009511	q1	q2	OK	50.9605	249.195	4.88996	3.51433	0.0007	0.00541238	yes	198.234
XLOC_068297	XLOC_068297	SNX5	chr20:17922082-17949490	q1	q2	OK	24.602	120.286	4.88928	2.1231	0.00205	0.00857776	yes	95.684
XLOC_097959	XLOC_097959	ZNF282	chr7:148892576-148925134	q1	q2	OK	6.69971	32.7564	4.88923	2.36921	0.00045	0.00469136	yes	26.0567
XLOC_078874	XLOC_078874	COX17	chr3:119388367-119396243	q1	q2	OK	140.197	685.446	4.88916	2.18474	0.00155	0.00741914	yes	545.249
XLOC_054912	XLOC_054912	ZNF579	chr19:56088890-56092211	q1	q2	OK	3.36358	16.4415	4.8881	3.25017	0.0001	0.00286937	yes	13.0779
XLOC_001986	XLOC_001986	PFDN2	chr1:161070305-161102478	q1	q2	OK	79.8941	390.518	4.88795	2.30528	0.0222	0.0494611	yes	310.624
XLOC_060393	XLOC_060393	TMEM237	chr2:202484906-202508252	q1	q2	OK	2.02989	9.92171	4.88781	2.1928	0.0004	0.00451052	yes	7.89182
XLOC_052004	XLOC_052004	NDUFV2	chr18:9102627-9134343	q1	q2	OK	82.4693	402.945	4.886	1.80059	0.0108	0.0276696	yes	320.476
XLOC_059883	XLOC_059883	SF3B14	chr2:24290420-24299314	q1	q2	OK	147.233	719.269	4.88524	1.90084	0.0038	0.0125921	yes	572.036
XLOC_032443	XLOC_032443	PCNXL4	chr14:60558628-60601602	q1	q2	OK	2.0014	9.77688	4.88502	2.3103	0.0001	0.00286937	yes	7.77548
XLOC_047290	XLOC_047290	MIEN1	chr17:37885408-37886788	q1	q2	OK	18.4755	90.2518	4.88494	3.35708	0.0002	0.00362778	yes	71.7763
XLOC_083055	XLOC_083055	LSM6	chr4:147096834-147111213	q1	q2	OK	15.7646	77.009	4.88493	2.26169	0.00015	0.00329832	yes	61.2444
XLOC_097439	XLOC_097439	GET4	chr7:914989-937122	q1	q2	OK	8.77764	42.8779	4.8849	2.10107	0.00405	0.0131179	yes	34.1003
XLOC_059538	XLOC_059538	PKP4	chr2:159313475-159538035	q1	q2	OK	5.7285	27.9831	4.88489	1.80589	0.0048	0.0147976	yes	22.2546
XLOC_048207	XLOC_048207	-	chr17:8029531-8029911	q1	q2	OK	2.1316	10.4122	4.88469	3.53465	0.019	0.0436075	yes	8.2806
XLOC_091210	XLOC_091210	TRIM27	chr6:28868991-28891768	q1	q2	OK	4.36084	21.3008	4.88456	2.23711	0.0002	0.00362778	yes	16.94
XLOC_020155	XLOC_020155	GAL	chr11:68451982-68459208	q1	q2	OK	38.8266	189.603	4.88333	2.70759	0.0003	0.00409677	yes	150.776
XLOC_036510	XLOC_036510	RCN2	chr15:77223961-77242601	q1	q2	OK	14.8576	72.5391	4.88229	2.05122	0.00155	0.00741914	yes	57.6815
XLOC_074711	XLOC_074711	MRPL40	chr22:19420035-19423600	q1	q2	OK	63.1757	308.434	4.88216	2.11326	0.0013	0.00690503	yes	245.258
XLOC_032887	XLOC_032887	TIMM9	chr14:58862643-59015549	q1	q2	OK	16.0173	78.1841	4.88123	2.13734	0.00595	0.0174065	yes	62.1668
XLOC_097763	XLOC_097763	LAMTOR4	chr7:99746529-99751837	q1	q2	OK	83.1704	405.953	4.88098	2.18791	0.0015	0.00730145	yes	322.783
XLOC_077967	XLOC_077967	UBE2E2	chr3:23244608-23648882	q1	q2	OK	6.45116	31.4861	4.88069	2.24388	0.00015	0.00329832	yes	25.0349
XLOC_077963	XLOC_077963	RAB5A	chr3:19988541-20053765	q1	q2	OK	5.29967	25.864	4.8803	2.33187	0.00035	0.00428045	yes	20.5643
XLOC_054267	XLOC_054267	LSM7	chr19:2321516-2328614	q1	q2	OK	167.004	814.872	4.87936	2.11075	0.00205	0.00857776	yes	647.868
XLOC_060321	XLOC_060321	ATF2	chr2:175936977-176032934	q1	q2	OK	15.4937	75.5989	4.87933	1.9172	0.0016	0.00753132	yes	60.1052
XLOC_036597	XLOC_036597	UNC45A	chr15:91471110-91497460	q1	q2	OK	14.7299	71.8691	4.87913	1.88526	0.0042	0.0134661	yes	57.1392
XLOC_110166	XLOC_110166	-	chr9:96205439-96206483	q1	q2	OK	2.15193	10.4977	4.87827	3.13675	5e-05	0.00221242	yes	8.34577
XLOC_059586	XLOC_059586	HOXD10,HOXD11	chr2:176969281-176984981	q1	q2	OK	10.4256	50.8452	4.87696	1.67981	0.0072	0.0201602	yes	40.4196
XLOC_101294	XLOC_101294	-	chr7:77411301-77412342	q1	q2	OK	5.2003	25.3567	4.87601	3.07607	0.0001	0.00286937	yes	20.1564
XLOC_020204	XLOC_020204	SERPINH1	chr11:75273100-75283849	q1	q2	OK	6.70293	32.6818	4.87575	2.46277	0.00015	0.00329832	yes	25.9789
XLOC_084909	XLOC_084909	-	chr4:128545542-128545967	q1	q2	OK	2.26363	11.0356	4.87518	3.59751	0.0108	0.0276696	yes	8.77197
XLOC_020076	XLOC_020076	FKBP2,VEGFB	chr11:64002055-64011607	q1	q2	OK	55.8926	272.484	4.87514	1.69314	0.00735	0.0204711	yes	216.591
XLOC_053982	XLOC_053982	RUVBL2	chr19:49497091-49520347	q1	q2	OK	51.4015	250.579	4.87494	2.38275	0.0029	0.0105722	yes	199.178
XLOC_000448	XLOC_000448	MIER1	chr1:67390577-67454302	q1	q2	OK	2.7207	13.2624	4.87463	2.03412	0.00045	0.00469136	yes	10.5417
XLOC_053763	XLOC_053763	LSR	chr19:35739558-35758867	q1	q2	OK	6.76867	32.9937	4.87447	2.53722	0.0004	0.00451052	yes	26.225
XLOC_090515	XLOC_090515	PRPF4B	chr6:4021510-4065220	q1	q2	OK	8.81083	42.9472	4.87436	1.50756	0.00625	0.0180707	yes	34.1364
XLOC_074817	XLOC_074817	TUG1	chr22:31365317-31375460	q1	q2	OK	6.71526	32.7244	4.87314	1.84804	0.0026	0.00985877	yes	26.0091
XLOC_001668	XLOC_001668	-	chr1:91297243-91317208	q1	q2	OK	3.99138	19.4501	4.87303	2.95129	0.0033	0.011477	yes	15.4587
XLOC_000401	XLOC_000401	SCP2	chr1:53392900-53517289	q1	q2	OK	21.9063	106.739	4.87253	1.98504	0.00145	0.00720453	yes	84.8327
XLOC_032335	XLOC_032335	OXA1L	chr14:23235637-23241382	q1	q2	OK	22.4882	109.573	4.87247	2.03193	0.00195	0.0083723	yes	87.0848
XLOC_059203	XLOC_059203	DYNC2LI1	chr2:44001177-44037149	q1	q2	OK	4.44736	21.6656	4.87156	2.35304	0.0001	0.00286937	yes	17.2182
XLOC_090544	XLOC_090544	NOL7	chr6:13615558-13711802	q1	q2	OK	60.6768	295.461	4.86942	2.20711	0.012	0.0301209	yes	234.784
XLOC_112368	XLOC_112368	COX7B	chrX:77154960-77160881	q1	q2	OK	354.414	1725.52	4.86866	3.14728	0.00675	0.019197	yes	1371.11
XLOC_054404	XLOC_054404	MAN2B1	chr19:12757321-12777591	q1	q2	OK	3.793	18.465	4.86818	2.547	0.00025	0.0038646	yes	14.672
XLOC_078081	XLOC_078081	TMA7	chr3:48481654-48485619	q1	q2	OK	246.541	1200.03	4.86747	1.8051	0.00415	0.0133455	yes	953.489
XLOC_014410	XLOC_014410	MIR1307,USMG5	chr10:105127723-105156270	q1	q2	OK	608.72	2962.74	4.86716	1.66545	0.00995	0.0258952	yes	2354.02
XLOC_047307	XLOC_047307	KRT10	chr17:38974368-38992526	q1	q2	OK	5.51026	26.8169	4.86672	2.61395	0.0005	0.00486433	yes	21.3066
XLOC_054123	XLOC_054123	NDUFA3	chr19:54606159-54610281	q1	q2	OK	811.492	3949.3	4.86671	1.4648	0.01265	0.0314194	yes	3137.81
XLOC_046771	XLOC_046771	ATP5G1	chr17:46970147-46973280	q1	q2	OK	147.775	719.155	4.86655	1.94711	0.00245	0.00950919	yes	571.38
XLOC_020164	XLOC_020164	CTTN	chr11:70244611-70292727	q1	q2	OK	17.37	84.5261	4.86621	1.93293	0.0058	0.0170418	yes	67.1561
XLOC_078528	XLOC_078528	FYTTD1	chr3:197398231-197511317	q1	q2	OK	3.2271	15.7025	4.86582	1.95948	0.003	0.0107997	yes	12.4754
XLOC_059325	XLOC_059325	USP39	chr2:85829964-85876746	q1	q2	OK	8.05645	39.1993	4.86558	1.55649	0.0147	0.0355762	yes	31.1429
XLOC_054600	XLOC_054600	HNRNPL	chr19:39327006-39342979	q1	q2	OK	63.5694	309.265	4.865	1.89263	0.0042	0.0134661	yes	245.696
XLOC_111166	XLOC_111166	-	chr9:125702250-125702799	q1	q2	OK	2.78616	13.5536	4.86462	3.51017	0.0009	0.00588592	yes	10.7674
XLOC_026052	XLOC_026052	ERGIC2	chr12:29492911-29534143	q1	q2	OK	4.9887	24.2606	4.86311	2.14182	0.00025	0.0038646	yes	19.2719
XLOC_054269	XLOC_054269	TIMM13	chr19:2389783-2427875	q1	q2	OK	39.5429	192.259	4.86204	1.92825	0.004	0.0130127	yes	152.716
XLOC_110720	XLOC_110720	-	chr9:111389259-111389952	q1	q2	OK	1.95624	9.51113	4.86194	3.21243	0.0006	0.00515116	yes	7.55489
XLOC_040593	XLOC_040593	PSMD7	chr16:74330672-74341248	q1	q2	OK	26.1312	127.046	4.86185	2.01032	0.0018	0.00800582	yes	100.915
XLOC_097802	XLOC_097802	RINT1	chr7:105172531-105221976	q1	q2	OK	4.24942	20.6589	4.86158	2.34891	0.00085	0.00577448	yes	16.4095
XLOC_040237	XLOC_040237	SNHG9	chr16:2014996-2015505	q1	q2	OK	784.011	3810.05	4.85969	3.62297	0.0017	0.00776623	yes	3026.04
XLOC_108560	XLOC_108560	AAED1	chr9:99403532-99417599	q1	q2	OK	3.58396	17.4167	4.85962	2.97793	5e-05	0.00221242	yes	13.8327
XLOC_032858	XLOC_032858	NIN	chr14:51186480-51306517	q1	q2	OK	4.2036	20.4239	4.85867	1.94196	0.0018	0.00800582	yes	16.2203
XLOC_078021	XLOC_078021	EIF1B	chr3:39851302-40353915	q1	q2	OK	20.6678	100.416	4.85857	2.24922	0.0015	0.00730145	yes	79.7482
XLOC_085788	XLOC_085788	HMGCS1	chr5:43287571-43313614	q1	q2	OK	7.68368	37.3295	4.85828	1.84531	0.00275	0.0102066	yes	29.6458
XLOC_054312	XLOC_054312	MLLT1	chr19:6206325-6279959	q1	q2	OK	5.20019	25.2499	4.85557	2.00715	0.00485	0.0149325	yes	20.0497
XLOC_055371	XLOC_055371	-	chr19:9670760-9672620	q1	q2	OK	5.26172	25.5462	4.8551	2.73313	5e-05	0.00221242	yes	20.2845
XLOC_090776	XLOC_090776	TOMM6	chr6:41755180-41758200	q1	q2	OK	173.524	842.466	4.85504	1.83147	0.00735	0.0204711	yes	668.942
XLOC_112922	XLOC_112922	RPL39	chrX:118920462-118925606	q1	q2	OK	757.893	3679.4	4.85478	2.33282	0.0051	0.0154941	yes	2921.51
XLOC_104180	XLOC_104180	DCAF13	chr8:104409974-104455680	q1	q2	OK	9.70108	47.0927	4.85438	1.85261	0.00455	0.0142387	yes	37.3916
XLOC_020620	XLOC_020620	SVIP	chr11:22843562-22851382	q1	q2	OK	4.96268	24.0887	4.85397	2.25019	0.00015	0.00329832	yes	19.126
XLOC_078606	XLOC_078606	AZI2	chr3:28363843-28390618	q1	q2	OK	4.3975	21.3446	4.8538	2.20399	0.00025	0.0038646	yes	16.9471
XLOC_060417	XLOC_060417	IDH1	chr2:209100949-209119806	q1	q2	OK	4.82729	23.4249	4.8526	2.24139	0.00035	0.00428045	yes	18.5976
XLOC_085919	XLOC_085919	NREP	chr5:110834021-111353003	q1	q2	OK	7.6776	37.2536	4.85225	1.98309	0.00095	0.00603881	yes	29.576
XLOC_108356	XLOC_108356	CAAP1	chr9:26840682-26892826	q1	q2	OK	2.34403	11.3734	4.85207	2.41885	0.0001	0.00286937	yes	9.02937
XLOC_020119	XLOC_020119	BANF1	chr11:65764015-65771655	q1	q2	OK	87.0572	422.351	4.85142	1.97325	0.00295	0.0106893	yes	335.294
XLOC_059690	XLOC_059690	ATIC	chr2:216176678-216214496	q1	q2	OK	20.6527	100.187	4.85104	2.23205	0.00135	0.00698299	yes	79.5343
XLOC_078704	XLOC_078704	GPX1	chr3:49383443-49395791	q1	q2	OK	143.04	693.872	4.85089	2.06294	0.0074	0.0205732	yes	550.832
XLOC_014346	XLOC_014346	NOC3L	chr10:96092988-96122683	q1	q2	OK	4.07267	19.7454	4.84827	2.35254	0.00055	0.00501352	yes	15.6727
XLOC_108066	XLOC_108066	MSANTD3,MSANTD3-TMEFF1,TMEFF1	chr9:103189494-103340008	q1	q2	OK	8.38167	40.6305	4.84754	2.46127	0.0002	0.00362778	yes	32.2488
XLOC_098566	XLOC_098566	NCAPG2	chr7:158423806-158497520	q1	q2	OK	40.6092	196.852	4.84747	1.74303	0.0033	0.011477	yes	156.243
XLOC_107894	XLOC_107894	CHMP5	chr9:33252469-33282067	q1	q2	OK	11.5529	55.9904	4.84644	1.59079	0.01	0.0260002	yes	44.4375
XLOC_001093	XLOC_001093	H3F3A	chr1:226250407-226259703	q1	q2	OK	206.787	1002.16	4.84634	1.68204	0.0102	0.0264373	yes	795.373
XLOC_002216	XLOC_002216	TP53BP2	chr1:223967594-224033674	q1	q2	OK	5.0563	24.5043	4.84629	2.15176	0.00065	0.00528361	yes	19.448
XLOC_020688	XLOC_020688	NUP160	chr11:47799623-47870057	q1	q2	OK	11.8561	57.4535	4.8459	1.79309	0.0023	0.00918338	yes	45.5974
XLOC_059482	XLOC_059482	IMP4	chr2:131100460-131106732	q1	q2	OK	12.7671	61.8663	4.84576	1.92703	0.0042	0.0134661	yes	49.0992
XLOC_030966	XLOC_030966	ZIC2	chr13:100615252-100639170	q1	q2	OK	13.4292	65.0659	4.84511	1.90191	0.00585	0.0171699	yes	51.6367
XLOC_104212	XLOC_104212	NDUFB9	chr8:125551342-125562227	q1	q2	OK	158.196	766.46	4.845	2.76406	0.0039	0.0127897	yes	608.264
XLOC_021120	XLOC_021120	PUS3	chr11:125753508-125773116	q1	q2	OK	2.90088	14.0547	4.84498	1.71767	0.0038	0.0125921	yes	11.1538
XLOC_068910	XLOC_068910	-	chr20:4005032-4005384	q1	q2	OK	6.32115	30.6247	4.8448	5.32032	0.00065	0.00528361	yes	24.3036
XLOC_078545	XLOC_078545	SETD5-AS1	chr3:9430492-9439174	q1	q2	OK	20.5756	99.6815	4.84465	2.02083	0.00095	0.00603881	yes	79.1059
XLOC_047211	XLOC_047211	NUFIP2	chr17:27582853-27621166	q1	q2	OK	2.70412	13.1001	4.8445	1.97186	0.0013	0.00690503	yes	10.396
XLOC_078409	XLOC_078409	MFSD1	chr3:158519714-158547508	q1	q2	OK	5.04054	24.4173	4.84418	2.31873	0.00045	0.00469136	yes	19.3768
XLOC_091247	XLOC_091247	HLA-B	chr6:31321565-31324989	q1	q2	OK	24.9913	121.055	4.84389	2.15198	0.00175	0.00787939	yes	96.0637
XLOC_000464	XLOC_000464	RABGGTB	chr1:76251125-76260807	q1	q2	OK	22.5597	109.266	4.84342	1.94177	0.00135	0.00698299	yes	86.7063
XLOC_108181	XLOC_108181	PHYHD1	chr9:131682647-131707524	q1	q2	OK	8.71534	42.2045	4.84255	1.96672	0.004	0.0130127	yes	33.4892
XLOC_040928	XLOC_040928	SHCBP1	chr16:46614467-46655311	q1	q2	OK	3.4719	16.812	4.84231	1.85403	0.00155	0.00741914	yes	13.3401
XLOC_059456	XLOC_059456	DBI	chr2:120059735-120130122	q1	q2	OK	20.6997	100.234	4.84229	2.04243	0.0017	0.00776623	yes	79.5343
XLOC_042299	XLOC_042299	-	chr16:15198090-15198705	q1	q2	OK	2.08739	10.1071	4.84198	3.34451	0.0013	0.00690503	yes	8.01971
XLOC_054047	XLOC_054047	PPP2R1A	chr19:52693054-52729678	q1	q2	OK	40.2107	194.698	4.84195	1.8802	0.0033	0.011477	yes	154.487
XLOC_108137	XLOC_108137	LOC100129034,NEK6	chr9:127019884-127177752	q1	q2	OK	11.8672	57.4576	4.84171	1.4226	0.0162	0.0384592	yes	45.5904
XLOC_085921	XLOC_085921	REEP5	chr5:112196884-112258031	q1	q2	OK	6.3675	30.825	4.84099	1.5689	0.011	0.0280952	yes	24.4575
XLOC_059316	XLOC_059316	TMSB10	chr2:85132762-85133799	q1	q2	OK	871.031	4215.54	4.83971	2.72133	0.017	0.0399709	yes	3344.51
XLOC_013541	XLOC_013541	-	chr1:247352904-247353072	q1	q2	OK	29.6809	143.635	4.83931	19.3815	0.0099	0.0257931	yes	113.954
XLOC_023750	XLOC_023750	-	chr11:89930763-89931105	q1	q2	OK	2.5669	12.4187	4.83801	4.17055	0.0182	0.0421802	yes	9.8518
XLOC_097509	XLOC_097509	MALSU1	chr7:23338939-23349599	q1	q2	OK	36.2067	175.112	4.83645	2.35499	0.0004	0.00451052	yes	138.905
XLOC_032344	XLOC_032344	NGDN	chr14:23938897-23947402	q1	q2	OK	6.34102	30.6613	4.83539	2.43192	5e-05	0.00221242	yes	24.3203
XLOC_097997	XLOC_097997	INSIG1	chr7:155089485-155102937	q1	q2	OK	21.0083	101.568	4.83466	1.84536	0.0039	0.0127897	yes	80.5597
XLOC_000240	XLOC_000240	YTHDF2	chr1:29063132-29096287	q1	q2	OK	41.7816	201.999	4.83464	1.92482	0.0036	0.0121498	yes	160.217
XLOC_112847	XLOC_112847	HMGN5	chrX:80369121-80554046	q1	q2	OK	20.8687	100.889	4.83447	1.78902	0.0083	0.0224864	yes	80.0203
XLOC_025656	XLOC_025656	NUP107	chr12:69080730-69136473	q1	q2	OK	4.95545	23.9566	4.83439	2.33748	0.00045	0.00469136	yes	19.0012
XLOC_047083	XLOC_047083	GPS2	chr17:7215977-7218658	q1	q2	OK	28.347	137.027	4.83392	2.4552	0.00085	0.00577448	yes	108.68
XLOC_097530	XLOC_097530	CREB5	chr7:28338939-28865620	q1	q2	OK	9.02221	43.6098	4.83361	1.7504	0.00255	0.00973772	yes	34.5876
XLOC_054341	XLOC_054341	NDUFA7	chr19:8376183-8386280	q1	q2	OK	47.6583	230.356	4.83349	3.78273	0.00045	0.00469136	yes	182.698
XLOC_091554	XLOC_091554	SERINC1	chr6:122764492-122792952	q1	q2	OK	3.72678	18.0126	4.83329	2.34073	0.00035	0.00428045	yes	14.2858
XLOC_077909	XLOC_077909	ARL8B	chr3:5163929-5222601	q1	q2	OK	5.74258	27.75	4.83232	2.30995	0.00035	0.00428045	yes	22.0074
XLOC_059153	XLOC_059153	SLC4A1AP	chr2:27848505-27917847	q1	q2	OK	9.21717	44.5322	4.83144	1.49801	0.0178	0.0414404	yes	35.315
XLOC_032389	XLOC_032389	GEMIN2	chr14:39583487-39606177	q1	q2	OK	2.34141	11.3116	4.83111	2.41412	5e-05	0.00221242	yes	8.97019
XLOC_037271	XLOC_037271	-	chr15:40821464-40821889	q1	q2	OK	6.33146	30.5852	4.83067	4.30768	0.0002	0.00362778	yes	24.2537
XLOC_078463	XLOC_078463	AP2M1	chr3:183892633-183901882	q1	q2	OK	69.7572	336.943	4.83023	1.90988	0.0023	0.00918338	yes	267.186
XLOC_091627	XLOC_091627	KATNA1	chr6:149914104-149969940	q1	q2	OK	4.37162	21.115	4.83002	2.18066	0.00085	0.00577448	yes	16.7434
XLOC_085944	XLOC_085944	HINT1	chr5:130494972-130541119	q1	q2	OK	441.375	2131.7	4.82968	2.58285	0.0131	0.0323099	yes	1690.32
XLOC_085844	XLOC_085844	MRPS27	chr5:71515235-71616147	q1	q2	OK	14.5127	70.0838	4.82914	1.93197	0.00195	0.0083723	yes	55.5711
XLOC_078621	XLOC_078621	LRRFIP2	chr3:37094116-37217851	q1	q2	OK	4.87108	23.5224	4.82899	2.16039	0.00025	0.0038646	yes	18.6513
XLOC_059619	XLOC_059619	ASNSD1	chr2:190526088-190535680	q1	q2	OK	11.5576	55.8038	4.82832	2.02547	0.0009	0.00588592	yes	44.2462
XLOC_091172	XLOC_091172	HIST1H2BC	chr6:26123694-26124132	q1	q2	OK	587.731	2837.15	4.82729	3.41417	0.0072	0.0201602	yes	2249.42
XLOC_001128	XLOC_001128	COA6	chr1:234509213-234519795	q1	q2	OK	113.562	548.134	4.82674	1.86179	0.00205	0.00857776	yes	434.572
XLOC_082932	XLOC_082932	COPS4	chr4:83956238-83996971	q1	q2	OK	16.29	78.6244	4.82654	1.89553	0.00105	0.00626945	yes	62.3344
XLOC_047452	XLOC_047452	SPOP	chr17:47676245-47755525	q1	q2	OK	3.08783	14.8955	4.82394	2.36504	0.0001	0.00286937	yes	11.8077
XLOC_091200	XLOC_091200	ZSCAN16	chr6:28089431-28104612	q1	q2	OK	4.42557	21.3461	4.82336	1.56783	0.00825	0.0223875	yes	16.9205
XLOC_083206	XLOC_083206	HMX1	chr4:8868772-8873543	q1	q2	OK	4.82547	23.2716	4.82266	3.89096	5e-05	0.00221242	yes	18.4461
XLOC_091532	XLOC_091532	LAMA4	chr6:112429133-112575917	q1	q2	OK	2.18895	10.5564	4.82259	1.72204	0.00525	0.0158315	yes	8.36745
XLOC_013861	XLOC_013861	KIF11	chr10:94351522-94415257	q1	q2	OK	3.58123	17.2673	4.82161	2.11764	0.00105	0.00626945	yes	13.6861
XLOC_112866	XLOC_112866	ARMCX6	chrX:100870016-100873039	q1	q2	OK	20.5048	98.8583	4.82123	2.22632	0.00065	0.00528361	yes	78.3535
XLOC_002016	XLOC_002016	MPC2	chr1:167885912-168045083	q1	q2	OK	8.32647	40.1434	4.82118	1.71832	0.00995	0.0258952	yes	31.8169
XLOC_085704	XLOC_085704	CLPTM1L	chr5:1313240-1345002	q1	q2	OK	9.4948	45.77	4.82053	1.57615	0.0102	0.0264373	yes	36.2752
XLOC_046377	XLOC_046377	DPH1,OVCA2	chr17:1933430-1946725	q1	q2	OK	21.6337	104.285	4.82049	2.24783	0.0012	0.00665949	yes	82.6513
XLOC_054163	XLOC_054163	CCDC106,U2AF2,ZNF580,ZNF581	chr19:56152391-56186082	q1	q2	OK	29.8778	144.016	4.82017	2.08145	0.00855	0.0230017	yes	114.138
XLOC_026216	XLOC_026216	PRIM1	chr12:57124681-57146146	q1	q2	OK	3.48236	16.7826	4.81932	2.32155	0.0001	0.00286937	yes	13.3002
XLOC_060540	XLOC_060540	MYEOV2	chr2:241065979-241075764	q1	q2	OK	249.509	1202.45	4.81927	2.09709	0.00275	0.0102066	yes	952.941
XLOC_104185	XLOC_104185	EMC2	chr8:109455852-109499324	q1	q2	OK	5.98849	28.8535	4.81816	2.2715	0.00015	0.00329832	yes	22.865
XLOC_104598	XLOC_104598	COX6C	chr8:100890222-100906242	q1	q2	OK	47.7027	229.838	4.81813	2.71436	0.00155	0.00741914	yes	182.135
XLOC_025829	XLOC_025829	ORAI1	chr12:122064454-122080595	q1	q2	OK	4.20901	20.2784	4.81786	2.91413	0.0002	0.00362778	yes	16.0694
XLOC_013540	XLOC_013540	-	chr1:247350389-247351557	q1	q2	OK	1.98015	9.53934	4.81748	2.89272	0.00015	0.00329832	yes	7.55919
XLOC_032753	XLOC_032753	RAB2B	chr14:21927178-21945132	q1	q2	OK	2.28295	10.998	4.81745	2.34552	0.00025	0.0038646	yes	8.71505
XLOC_007555	XLOC_007555	-	chr1:90497787-90498019	q1	q2	OK	8.03877	38.7239	4.81714	7.95395	0.02015	0.0457162	yes	30.6851
XLOC_033045	XLOC_033045	C14orf2	chr14:104378624-104387903	q1	q2	OK	221.794	1068.33	4.81677	1.81148	0.006	0.0175243	yes	846.536
XLOC_025559	XLOC_025559	HOXC9	chr12:54385521-54397120	q1	q2	OK	4.45649	21.4637	4.81628	1.73096	0.0164	0.0388697	yes	17.0072
XLOC_068050	XLOC_068050	PROCR	chr20:33759773-33765165	q1	q2	OK	3.96834	19.1105	4.81574	2.94452	5e-05	0.00221242	yes	15.1422
XLOC_101302	XLOC_101302	-	chr7:93243200-93244138	q1	q2	OK	2.6009	12.5242	4.81533	3.05475	0.0002	0.00362778	yes	9.9233
XLOC_053733	XLOC_053733	PDCD5	chr19:33072093-33078438	q1	q2	OK	198.443	955.544	4.81521	1.45318	0.0091	0.0240934	yes	757.101
XLOC_052229	XLOC_052229	INO80C	chr18:33048290-33077955	q1	q2	OK	3.91546	18.8506	4.8144	2.57726	5e-05	0.00221242	yes	14.9351
XLOC_101318	XLOC_101318	-	chr7:93439396-93440335	q1	q2	OK	2.066	9.94593	4.8141	2.97874	0.00055	0.00501352	yes	7.87993
XLOC_020564	XLOC_020564	TMEM9B	chr11:8968839-8985989	q1	q2	OK	2.44261	11.758	4.8137	2.88154	5e-05	0.00221242	yes	9.31539
XLOC_075081	XLOC_075081	PES1	chr22:30970733-31003000	q1	q2	OK	11.7404	56.4991	4.81237	2.18039	0.00145	0.00720453	yes	44.7587
XLOC_028114	XLOC_028114	-	chr12:70635966-70636568	q1	q2	OK	4.0177	19.3319	4.81168	3.70509	5e-05	0.00221242	yes	15.3142
XLOC_002128	XLOC_002128	UBE2T	chr1:202300784-202311094	q1	q2	OK	26.8441	129.156	4.81134	2.69929	0.0009	0.00588592	yes	102.312
XLOC_020061	XLOC_020061	SLC3A2	chr11:62623483-62656355	q1	q2	OK	32.7901	157.763	4.8113	2.01116	0.002	0.00848386	yes	124.973
XLOC_054411	XLOC_054411	PRDX2	chr19:12907522-12912711	q1	q2	OK	87.4902	420.928	4.81114	1.98845	0.0029	0.0105722	yes	333.438
XLOC_059185	XLOC_059185	NDUFAF7	chr2:37458773-37476303	q1	q2	OK	4.07061	19.5824	4.81068	2.3183	5e-05	0.00221242	yes	15.5118
XLOC_112332	XLOC_112332	IGBP1	chrX:69353317-69386184	q1	q2	OK	25.0524	120.516	4.81056	1.94421	0.0008	0.00568951	yes	95.4636
XLOC_059900	XLOC_059900	OST4	chr2:27274490-27294567	q1	q2	OK	103.44	497.581	4.81033	1.80471	0.0115	0.02911	yes	394.141
[truncated: 8,503 more rows]
